# Supplementary material for: Recoding of stop codons expands the metabolic potential of two novel Asgardarchaeota lineages
Source: ISME Commun. 2021 Jun 28;1:30. doi: 10.1038/s43705-021-00032-0 (PMC9723677; doi:10.1038/s43705-021-00032-0)
Supplement: Supplementary file 1 — Supplementary Tables [file 43705_2021_32_MOESM1_ESM.xlsx]

## Sheet: legends
Table	Legend
S1	Statistics for Asgardarchaeota MAGs.
S2	Summary of genome tree inferences for Asgardarchaeota phylogeny.
S3	Relative evolutionary divergences (RED) for rank normalisation.
S4	Summary of eukaryotic signature protein (ESP) homologs in Asgardarchaeota. Only high-quality MAGs (completeness > 90%) were included in this analysis.
S5	Summary of annotated KEGG orthologs in Asgardarchaeota MAGs. All hits were based on enrichM (https://github.com/geronimp/enrichM ) annotations against the KO database.
S6	Summary of annotated Pfam homologs in Asgardarchaeota MAGs. All hits are based on enrichM (https://github.com/geronimp/enrichM) annotations against the Pfam database.
S7	Summary of annotated TIGRFAM homologs in Asgardarchaeota MAGs. All hits are based on enrichM (https://github.com/geronimp/enrichM) annotations against the TIGRFAM database.
S8	Summary of carbohydrate-active enzymes (CAZy) encoded in Sifarchaeia and Jordarchaeia MAGs. All hits are based on enrichM annotations against the CAZy database, verified by blastp against the NCBI nr database.
S9	Core metabolism genes in Sif- and Jordarchaeia MAGs.
S10	Summary of hydrogenases encoded in Sifarchaeia and Jordarchaeia MAGs. Sequences with e-values > 1e-20 were discarded.
S11	Summary of encoded selenocysteine systems in Asgardarchaeota MAGs.
S12	Blastp top ten hits of the contig LRSK01000263.1 from the MAG "Thorarchaeota archaeon SMTZ1-83".
S13	Summary of SECIS elements and selenoproteins detected in Sif- and Jordarchaeia.
S14	Stop codon usage in Asgardarchaeota and other Archaea.
S15	Pyl cluster genes detected in Asgardarchaeota MAGs.
S16	Chemico-physical metadata of Asgard sampling sites.
S17	Summary of sulfate reduction genes and methyl-coenzyme M reductases in Sifarchaeia/Jordarchaeia-containing metagenomes
S18	Sulfate reducers and methanogens in lake Weyba sediments.
S19	Blastp results of all genes on tRNApyl containing contigs of Thor- and Lokiarchaeota MAGs.
S20	Gene annotations of the encoded putative D-lactate dehydrogenase (Dld) in Sifarchaeia and Jordarchaeia MAGs.

## Sheet: S1
Table S1 | Statistics for Asgardarchaeota MAGs.
MAG name	Group	Source	Source details	NCBI BioProject ID	BioProject reference	completeness %	contamination %	Strain heterogeneity	Quality %	GC%	lsu 23s count	lsu 23s length	lsu 5s count	lsu 5s length	ssu count	ssu length	contig count	mean contig length	n50 contigs	ambiguous bases	scaffold count	absolute genome size	estimated genome size
ERR1299386.bin.8	Heimdallarchaeia	ERR1299386	Subseafloor sediment, IODP Expedition 334; Costa Rica Margin Subseafloor Biosphere	PRJEB11766	n.a.	94.39	3.74	0	79.43	33.0939	1	3253	0	0	1	1508	159	21811	36733	0	159	3468051	3.67417
hikurangi1519_12F4_80.64m_bin9	Heimdallarchaeia	Hikurangi	Hikurangi Subduction Margin, site U1519, core 12F4, depth 80.64m	PRJNA678552	this study	95.33	7.01	0	67.29	32.4553	1	4256	0	0	1	1520	118	34926	78540	0	118	4121384	4.32328
hikurangi1519_12R2_mb2_bin1_280.17m	Heimdallarchaeia	Hikurangi	Hikurangi Subduction Margin, site U1519, core 12R2, depth 280.17m	PRJNA678552	this study	94.39	7.94	0	62.63	32.4457	1	4257	0	0	1	1520	16	276366	2258244	0	16	4421869	4.68468
hikurangi1519_12R2_mb2_bin15_280.17m	Heimdallarchaeia	Hikurangi	Hikurangi Subduction Margin, site U1519, core 12R2, depth 280.17m	PRJNA678552	this study	91.3	6.54	0	65.14	33.7741	0	None	0	0	0	0	253	13272	19774	0	253	3357971	3.67795
hikurangi1520D_18H4_mb2_bin34_160.76m	Heimdallarchaeia	Hikurangi	Hikurangi Subduction Margin, site U1520, core 18H4, depth 160.76m	PRJNA678552	this study	95.33	4.21	0	78.49	32.755	1	3060	0	0	1	1464	48	77827	137731	0	48	3735735	3.91874
P326769_299	Heimdallarchaeia	SRR3715733 SRR3715698	Hydrothermal fluid water from Pacific Ocean	PRJNA326769	n.a.	82.71	9.06	14.29	46.47	33.9292	0	None	0	0	0	0	311	6928	8284	0	311	2154652	2.60507
P326769_bin385	Heimdallarchaeia	SRR3715733 SRR3715698	Hydrothermal fluid water from Pacific Ocean	PRJNA326769	n.a.	68.95	5.61	62.5	46.51	35.1178	0	None	0	0	0	0	567	4760	4929	0	567	2699368	3.91496
P326769_bin8	Heimdallarchaeia	SRR3715733 SRR3715698	Hydrothermal fluid water from Pacific Ocean	PRJNA326769	n.a.	90.42	2.8	0	79.22	36.1739	0	None	0	0	0	0	214	14890	25188	0	214	3186536	3.52415
SRR3715733.bin.66	Heimdallarchaeia	SRR3715733	Methane seep sediment from Pacific Ocean: Santa Monica Mounds, depth 6-9cm,	PRJNA326769	n.a.	88.47	8.88	16.67	52.95	34.2296	1	908	0	0	1	1490	390	7630	8896	0	390	2975966	3.36381
SRR6301445.bin_147	Heimdallarchaeia	SRR6301445	Guaymas Basin sediment, site 4484, depth 0-1 cm	PRJNA362212	Seitz KW et al., "Asgard archaea capable of anaerobic hydrocarbon cycling.", Nat Commun, 2019 Apr 23;10(1):1822 Dombrowski N et al., "Expansive microbial metabolic versatility and biodiversity in dynamic Guaymas Basin hydrothermal sediments.", Nat Commun, 2018 Nov 27;9(1):4999 Dombrowski N et al., "Genomic insights into potential interdependencies in microbial hydrocarbon and nutrient cycling in …	85.51	7.01	11.11	57.47	38.5801	1	4048	0	0	1	839	102	28163	66020	0	102	2872711	3.3595
superspecific.25	Heimdallarchaeia	SRR1627906	Costa Rica margin subsurface Metagenome- 1378	PRJNA264715	n.a. - but a publication exists, Christopher House pers. comm. : Martino, Amanda, Matthew E. Rhodes, Rosa León-Zayas, Isabella E. Valente, Jennifer F. Biddle, and Christopher H. House. “Microbial Diversity in Sub-Seafloor Sediments from the Costa Rica Margin.” Geosciences 9, no. 5 (May 2019): 218. https://doi.org/10.3390/geosciences9050218. Note: this is the analysis of the microbial community of…	91.59	4.05	14.29	75.39	33.1554	2	2351	0	0	0	0	416	8081	13441	0	317	3390900	3.70226
lw_55_reseq_mb2.7	Sifarchaeia	Lake Weyba	Lake Weyba, Sunshine Coast, Queensland, Australia. Core 2018, depth 55cm	PRJNA678545	this study	93.15	3.74	0	78.19	36.9281	0	None	1	113	0	0	283	13001	18812	0	283	3679462	3.95004
lw40_2019reseq_gm2_55	Sifarchaeia	Lake Weyba	Lake Weyba, Sunshine Coast, Queensland, Australia. Core 2019, depth 40cm	PRJNA678545	this study	52.44	0	0	52.44	36.9526	0	None	0	0	0	0	576	3418	4041	0	427	1970959	3.7585
lw60_2018_gm2_56	Sifarchaeia	Lake Weyba	Lake Weyba, Sunshine Coast, Queensland, Australia. Core 2018, depth 60cm	PRJNA678545	this study	94.08	3.74	0	79.12	37.0167	1	4483	1	113	1	2665	23	181627	447498	0	8	4178934	4.44189
CR1378_bin_28	Sifarchaeia	SRR1627906	Costa Rica margin subsurface Metagenome- 1378	PRJNA264715	n.a.	47.38	1.53	14.29	41.26	37.9562	0	None	0	0	0	0	561	2388	3089	0	386	1394208	2.94261
ERP013176_bin.4	Jordarchaeia	ERR1299383 ERR1299384 ERR1299385 ERR1299386	Subseafloor sediment, IODP Expedition 334; Costa Rica Margin Subseafloor Biosphere	PRJEB11766	n.a.	52.25	0.93	0	48.53	37.936	0	None	0	0	0	0	238	5074	5366	0	238	1207821	2.31162
JZ_bin_1113	Jordarchaeia	SRR5468567 SRR5468568	Hot spring water from Jinze hot spring, China	PRJNA367359 PRJNA367360	this study	78.65	3.74	0	63.69	47.5425	1	2092	0	0	0	0	219	8378	9815	0	219	1834843	2.33292
LHC_bin_1308	Jordarchaeia	SRR5468562	Hot spring water from Little Hot Creek, USA	PRJNA367355	this study	86.13	2.34	0	76.77	48.0557	2	2890	0	0	0	0	120	15815	22881	0	120	1897842	2.20346
EB_bin_7	Jordarchaeia	DRR027576 DRR027577 DRR027578 DRR027579 DRR027580 DRR027581 DRR027589 DRR027590 DRR027591 DRR027592	Elephant bird bones	PRJDB3255	n.a.	95.02	2.41	0	85.38	40.7902	1	397	0	0	1	447	537	6861	8275	0	537	3684889	3.87801
SRR6301444.bin_183	Jordarchaeia	SRR6301444	Guaymas Basin sediment from dive 4484 depth 3-4 cm	PRJNA362212	Seitz KW et al., "Asgard archaea capable of anaerobic hydrocarbon cycling.", Nat Commun, 2019 Apr 23;10(1):1822 Dombrowski N et al., "Expansive microbial metabolic versatility and biodiversity in dynamic Guaymas Basin hydrothermal sediments.", Nat Commun, 2018 Nov 27;9(1):4999 Dombrowski N et al., "Genomic insights into potential interdependencies in microbial hydrocarbon and nutrient cycling in …	71.89	2.17	0	63.21	47.7836	7	2768	1	76	1	294	552	4110	4682	0	552	2268756	3.15587
ERP013176_bin.73	Lokiarchaeia	ERR1299383 ERR1299384 ERR1299385 ERR1299386	Subseafloor sediment, IODP Expedition 334; Costa Rica Margin Subseafloor Biosphere	PRJEB11766	n.a.	81.81	6.54	20	55.65	30.6188	0	None	0	0	0	0	556	8065	10627	0	556	4484401	5.48148
ERP013176_bin.77	Lokiarchaeia	ERR1299383 ERR1299384 ERR1299385 ERR1299386	Subseafloor sediment, IODP Expedition 334; Costa Rica Margin Subseafloor Biosphere	PRJEB11766	n.a.	66.98	2.34	33.33	57.62	29.3528	1	3313	0	0	0	0	331	5189	5554	0	331	1717875	2.56476
ERR1299386.bin.6	Lokiarchaeia	ERR1299386	Subseafloor sediment, IODP Expedition 334; Costa Rica Margin Subseafloor Biosphere	PRJEB11766	n.a.	73.52	2.72	20	62.64	28.9647	1	892	0	0	0	0	497	4615	4727	0	497	2293893	3.12009
hikurangi1519_12F4_80.64m_bin17	Lokiarchaeia	Hikurangi	Hikurangi Subduction Margin, site U1519, core 12F4, depth 80.64m	PRJNA678552	this study	90.81	6.22	33.33	65.93	29.3415	1	3192	0	0	1	1493	371	12016	16959	0	371	4457983	4.90913
hikurangi1519_12R2_mb2_bin26_280.17m	Lokiarchaeia	Hikurangi	Hikurangi Subduction Margin, site U1519, core 12R2, depth 280.17m	PRJNA678552	this study	44.03	0.93	0	40.31	32.4263	0	None	0	0	0	0	281	5832	6346	0	281	1638888	3.72221
hikurangi1519_12R2_mb2_bin37_280.17m	Lokiarchaeia	Hikurangi	Hikurangi Subduction Margin, site U1519, core 12R2, depth 280.17m	PRJNA678552	this study	54.37	3.27	0	41.29	29.4781	0	None	0	0	0	0	228	7872	10041	0	228	1794876	3.30122
hikurangi1519_2H5_10.35m_bin5	Lokiarchaeia	Hikurangi	Hikurangi Subduction Margin, site U1519, core 2H5, depth 10.35m	PRJNA678552	this study	91.28	4.21	20	74.44	29.2061	2	1232	0	0	1	1491	174	24066	38013	0	174	4187652	4.5877
hikurangi1519_2R3_110.34m_bin1	Lokiarchaeia	Hikurangi	Hikurangi Subduction Margin, site U1519, core 2R3, depth 110.34m	PRJNA678552	this study	80.92	4.21	20	64.08	29.3568	1	3317	0	0	1	1277	519	5986	6938	0	519	3106804	3.83935
hikurangi1519_2R3_110.34m_bin4	Lokiarchaeia	Hikurangi	Hikurangi Subduction Margin, site U1519, core 2R3, depth 110.34m	PRJNA678552	this study	85.36	4.21	11.11	68.52	29.1506	2	1811	0	0	1	929	547	6543	8101	0	547	3579478	4.19339
hikurangi1519_3H5_20.83m_bin17	Lokiarchaeia	Hikurangi	Hikurangi Subduction Margin, site U1519, core 3H5, depth 20.83m	PRJNA678552	this study	88.47	5.37	20	66.99	29.2005	2	2200	0	0	0	0	377	10364	16065	0	377	3907259	4.41648
hikurangi1519_3H5_20.83m_bin20	Lokiarchaeia	Hikurangi	Hikurangi Subduction Margin, site U1519, core 3H5, depth 20.83m	PRJNA678552	this study	87.25	4.28	42.86	70.13	29.0576	1	876	0	0	0	0	444	6464	7790	0	444	2870287	3.28973
hikurangi1519_6H3_42.77m_bin1	Lokiarchaeia	Hikurangi	Hikurangi Subduction Margin, site U1519, core 6H3, depth 42.77m	PRJNA678552	this study	91.74	4.21	28.57	74.9	29.39	1	3192	0	0	1	1021	283	13573	25082	0	283	3841276	4.18713
hikurangi1519_6Rcc_mb2_bin15_144.3m	Lokiarchaeia	Hikurangi	Hikurangi Subduction Margin, site U1519, core 6Rcc, depth 144.3m	PRJNA678552	this study	85.51	1.87	33.33	78.03	31.5109	1	3773	0	0	1	1491	258	11948	19156	0	258	3082648	3.60501
hikurangi1519_6Rcc_mb2_bin29_144.3m	Lokiarchaeia	Hikurangi	Hikurangi Subduction Margin, site U1519, core 6Rcc, depth 144.3m	PRJNA678552	this study	77.51	5.45	9.09	55.71	30.1793	0	None	0	0	0	0	672	7977	11000	0	672	5360919	6.91642
hikurangi1519_6Rcc_mb2_bin62_144.3m	Lokiarchaeia	Hikurangi	Hikurangi Subduction Margin, site U1519, core 6Rcc, depth 144.3m	PRJNA678552	this study	88.47	6.54	0	62.31	29.7062	2	338	0	0	0	0	1357	6667	7889	0	1357	9047666	10.2268
hikurangi1519_6Rcc_mb2_bin78_144.3m	Lokiarchaeia	Hikurangi	Hikurangi Subduction Margin, site U1519, core 6Rcc, depth 144.3m	PRJNA678552	this study	57.66	1.87	50	50.18	28.7942	1	463	0	0	0	0	200	6302	7524	0	200	1260593	2.18625
hikurangi1519_8H4_61.01m_bin10	Lokiarchaeia	Hikurangi	Hikurangi Subduction Margin, site U1519, core 8H4, depth 61.01m	PRJNA678552	this study	73.7	2.72	0	62.82	28.8279	0	None	0	0	0	0	480	5362	6077	0	480	2573932	3.49245
hikurangi1519_9R3_mb2_bin14_253.01m	Lokiarchaeia	Hikurangi	Hikurangi Subduction Margin, site U1519, core 9R3, depth 253.01m	PRJNA678552	this study	75.56	3.74	0	60.6	29.1848	0	None	0	0	0	0	508	6870	8607	0	508	3490429	4.61941
hikurangi1519_9R3_mb2_bin28_253.01m	Lokiarchaeia	Hikurangi	Hikurangi Subduction Margin, site U1519, core 9R3, depth 253.01m	PRJNA678552	this study	77.88	6.54	0	51.72	31.7865	0	None	0	0	0	0	586	5468	6069	0	586	3204566	4.11475
hikurangi1519_9R3_mb2_bin44_253.01m	Lokiarchaeia	Hikurangi	Hikurangi Subduction Margin, site U1519, core 9R3, depth 253.01m	PRJNA678552	this study	89.88	3.27	0	76.8	29.083	2	2456	0	0	1	1491	87	49007	86224	0	87	4263694	4.74376
hikurangi1520D_18H4_gm2_bin11_160.76m	Lokiarchaeia	Hikurangi	Hikurangi Subduction Margin, site U1520, core 18H4, depth 160.76m	PRJNA678552	this study	74.45	5.14	0	53.89	29.215	1	678	0	0	0	0	280	15587	24394	0	280	4364632	5.8625
hikurangi1520D_33X4_265.73m	Lokiarchaeia	Hikurangi	Hikurangi Subduction Margin, site U1520, core 33X4, depth 265.73m	PRJNA678552	this study	94.39	4.21	0	77.55	31.2455	1	3312	0	0	1	1489	141	34467	55477	0	141	4859946	5.14879
hikurangi1520D_3H3_gm2_bin9_18.52m	Lokiarchaeia	Hikurangi	Hikurangi Subduction Margin, site U1520, core 3H3, depth 18.52m	PRJNA678552	this study	89.25	5.61	0	66.81	31.3657	2	960	0	0	0	0	320	19128	34453	0	320	6121161	6.85844
hikurangi1520D_6H6_mb2_bin35_51.39m	Lokiarchaeia	Hikurangi	Hikurangi Subduction Margin, site U1520, core 6H6, depth 51.39m	PRJNA678552	this study	62.03	0	0	62.03	31.4767	1	3065	0	0	0	0	264	5057	4857	0	264	1335054	2.15227
hikurangi1520D_6H6_mb2_bin9_51.39m	Lokiarchaeia	Hikurangi	Hikurangi Subduction Margin, site U1520, core 6H6, depth 51.39m	PRJNA678552	this study	80.37	4.21	33.33	63.53	32.5674	0	None	0	0	0	0	523	6029	6645	0	523	3153508	3.92374
lw_60_reseq_max40.042	Lokiarchaeia	Lake Weyba	Lake Weyba, Sunshine Coast, Queensland, Australia. Core 2018, depth 60cm	PRJNA678545	this study	88.79	2.8	0	77.59	33.5484	2	3822	0	0	0	0	227	24088	38276	0	227	5468192	6.15857
lw30_2019_mb2_13	Lokiarchaeia	Lake Weyba	Lake Weyba, Sunshine Coast, Queensland, Australia. Core 2019, depth 30cm	PRJNA678545	this study	89.41	5.14	0	68.85	29.8382	1	2074	0	0	0	0	195	23809	35615	0	143	4643675	5.19369
lw40_2019reseq_gm2_45	Lokiarchaeia	Lake Weyba	Lake Weyba, Sunshine Coast, Queensland, Australia. Core 2019, depth 40cm	PRJNA678545	this study	85.05	1.87	20	77.57	30.9956	2	1209	0	0	0	0	15	307419	582309	0	10	4611789	5.42244
lw40_2019reseq_max40_021	Lokiarchaeia	Lake Weyba	Lake Weyba, Sunshine Coast, Queensland, Australia. Core 2019, depth 40cm	PRJNA678545	this study	66.82	4.67	0	48.14	30.7869	1	1579	0	0	0	0	420	10599	96111	0	311	4462873	6.67895
lw40_2019reseq_max40_040	Lokiarchaeia	Lake Weyba	Lake Weyba, Sunshine Coast, Queensland, Australia. Core 2019, depth 40cm	PRJNA678545	this study	86.92	4.21	0	70.08	33.969	1	4376	0	0	0	0	136	46916	218063	0	117	6382533	7.343
lw40_2019reseq_mb2_87	Lokiarchaeia	Lake Weyba	Lake Weyba, Sunshine Coast, Queensland, Australia. Core 2019, depth 40cm	PRJNA678545	this study	91.59	2.8	0	80.39	29.5298	1	3635	0	0	1	1491	58	81713	126760	0	54	4739778	5.175
lw55_2018_mb2_21	Lokiarchaeia	Lake Weyba	Lake Weyba, Sunshine Coast, Queensland, Australia. Core 2018, depth 55cm	PRJNA678545	this study	46.81	1.4	0	41.21	30.1324	1	1179	0	0	0	0	434	4802	5172	0	406	2084872	4.4539
lw55_2018_mb2_83	Lokiarchaeia	Lake Weyba	Lake Weyba, Sunshine Coast, Queensland, Australia. Core 2018, depth 55cm	PRJNA678545	this study	83.18	9.92	24	43.5	30.8785	0	None	0	0	0	0	806	8019	10373	0	772	6464827	7.77209
lw60_2018_gm2_4	Lokiarchaeia	Lake Weyba	Lake Weyba, Sunshine Coast, Queensland, Australia. Core 2018, depth 60cm	PRJNA678545	this study	69.52	0.93	0	65.8	30.7662	1	916	0	0	0	0	50	63979	101477	0	30	3200869	4.60424
lw60_2018reseq_gm2_5	Lokiarchaeia	Lake Weyba	Lake Weyba, Sunshine Coast, Queensland, Australia. Core 2018, depth 60cm	PRJNA678545	this study	73.52	1.4	0	67.92	28.9815	0	None	0	0	0	0	41	75257	115084	0	31	3086466	4.19813
P290197_bin.14	Lokiarchaeia	SRR2133563 SRR2133565 SRR2133566 SRR2133847 SRR2133851 SRR2133852 SRR5386564 SRR5409273	Marine sediment from Pacific Ocean: Hydrate Ridge North	PRJNA290197	Kauffman KM et al., "A major lineage of non-tailed dsDNA viruses as unrecognized killers of marine bacteria.", Nature, 2018 Feb 1;554(7690):118-122	64.33	4.21	57.14	47.49	35.929	0	None	0	0	0	0	352	4222	4179	0	352	1486221	2.31031
PRJDB_12	Lokiarchaeia	DRR027576 DRR027577 DRR027578 DRR027579 DRR027580 DRR027581 DRR027589 DRR027590 DRR027591 DRR027592	Elephant bird bones	PRJEB11766	n.a.	82.87	1.4	0	77.27	32.5034	0	None	0	0	0	0	522	5865	6356	0	522	3061646	3.69452
SRR1964815.bin.17	Lokiarchaeia	SRR1964815	Marine sediment, Andaman Sea Site 17A 21 mbsf	PRJNA217520	Briggs BR et al., "Bacterial dominance in subseafloor sediments characterized by methane hydrates.", FEMS Microbiol Ecol, 2012 Jul;81(1):88-98	90.81	4.21	0	73.97	29.2145	2	1214	0	0	1	1396	71	55886	117986	0	71	3967970	4.36953
SRR5210996.bin.23	Lokiarchaeia	SRR5210996	Marine sediment (1.57 mbsf) from SO189 site 140KL, Indian Ocean:near North Sumatra	PRJNA367445	n.a. - but data were used in this ms; Table S2: Qin, Qi-Long, Zhi-Bin Wang, Hai-Nan Su, Xiu-Lan Chen, Jie Miao, Xiu-Juan Wang, Chun-Yang Li, et al. “Oxidation of Trimethylamine to Trimethylamine N-Oxide Facilitates High Hydrostatic Pressure Tolerance in a Generalist Bacterial Lineage.” Science Advances 7, no. 13 (March 26, 2021). https://doi.org/10.1126/sciadv.abf9941.	51.51	1.87	0	44.03	31.2827	0	None	0	0	0	0	399	4932	5035	0	399	1968148	3.8209
lw55_2018reseq_mb2_61	Lokiarchaeia (Helarchaeales)	Lake Weyba	Lake Weyba, Sunshine Coast, Queensland, Australia. Core 2018, depth 55cm	PRJNA678545	this study	95.33	4.74	0	76.37	30.4929	1	3136	0	0	1	897	22	263345	525816	0	12	5794606	6.07847
hikurangi1519_12R2_gm2_bin15_280.17m	Thorarchaeia	Hikurangi	Hikurangi Subduction Margin, site U1519, core 12R2, depth 280.17m	PRJNA678552	this study	56.64	2.34	0	47.28	47.2371	1	521	0	0	0	0	502	3247	3539	0	502	1630382	2.8785
lw_55_reseq_max40.085	Thorarchaeia	Lake Weyba	Lake Weyba, Sunshine Coast, Queensland, Australia. Core 2018, depth 55cm	PRJNA678545	this study	51.04	0	0	51.04	47.3277	0	None	0	0	0	0	545	3979	4000	0	545	2168728	4.24908
P326769_274	Thorarchaeia	SRR3715733 SRR3715698	Hydrothermal fluid water from Pacific Ocean	PRJNA326769	n.a.	74.46	1.87	50	66.98	46.0601	0	None	1	114	0	0	50	15305	19009	0	50	765254	1.02774
SRR1964815.bin.9	Thorarchaeia	SRR1964815	Marine sediment, Andaman Sea Site 17A 21 mbsf	PRJNA217520	Briggs BR et al., "Bacterial dominance in subseafloor sediments characterized by methane hydrates.", FEMS Microbiol Ecol, 2012 Jul;81(1):88-98	92.99	4.21	0	76.15	48.2715	1	3216	0	0	1	1531	56	59631	123724	0	56	3339353	3.59109
SRR2133847.bin.31	Thorarchaeia	SRR2133847	Methane seep sediment from Pacific Ocean: Hydrate Ridge North, depth 0-12cm,	PRJNA290197	Kauffman KM et al., "A major lineage of non-tailed dsDNA viruses as unrecognized killers of marine bacteria.", Nature, 2018 Feb 1;554(7690):118-122	61.45	1.87	0	53.97	48.3691	1	3053	0	0	1	1531	204	4343	4380	0	204	886057	1.44192
SRR5211005.bin.19	Thorarchaeia	SRR5211005	Marine sediment (6.07 mbsf) from SO189 site 140KL, Indian Ocean:near North Sumatra	PRJNA367446	n.a.	52.35	0.22	0	51.47	48.4022	0	None	0	0	0	0	182	3759	3644	0	182	684157	1.30689
SRX993395_UBA7942	Thorarchaeia	SRR1971621	Arctic deep sea:Hakon Mosby Mud Volcano sediment	PRJNA248084	Niemann H et al., "Novel microbial communities of the Haakon Mosby mud volcano and their role as a methane sink.", Nature, 2006 Oct 19;443(7113):854-8	50	0	0	50	41.5036	0	None	0	0	0	0	222	3506	3493	0	212	781518	1.56304
P266365_95	Asgard hot vent group (AHVG)	SRR3723048 SRR3732688	Marine sediment from Pacific Ocean: Hydrate Ridge North	PRJNA266365	Jungbluth SP et al., "Novel microbial assemblages inhabiting crustal fluids within mid-ocean ridge flank subsurface basalt.", ISME J, 2016 Aug;10(8):2033-47	95.33	4.67	0	76.65	35.4783	1	349	0	0	0	0	27	71155	116146	0	18	1922513	2.01669
SRR6301445.bin_128	Asgard hot vent group (AHVG)	SRR6301445	Guaymas Basin sediment, site 4484, depth 0-1 cm	PRJNA362212	Seitz KW et al., "Asgard archaea capable of anaerobic hydrocarbon cycling.", Nat Commun, 2019 Apr 23;10(1):1822 Dombrowski N et al., "Expansive microbial metabolic versatility and biodiversity in dynamic Guaymas Basin hydrothermal sediments.", Nat Commun, 2018 Nov 27;9(1):4999 Dombrowski N et al., "Genomic insights into potential interdependencies in microbial hydrocarbon and nutrient cycling in …	94.39	9.88	5.56	54.87	36.5964	2	2492	1	111	0	0	348	7548	10691	0	348	2627034	2.78317
lc20_2019reseq_max107_027	Asgard Lake Cootharaba group (ALCG)	Lake Cootharaba	Lake Cootharaba, Sunshine Coast, Queensland, Australia. Core 2019, depth 20cm	PRJNA678545	this study	83.64	2.34	33.33	74.28	45.7172	0	None	0	0	0	0	534	5400	6564	0	412	2895412	3.46176
lc30_2019_mb2_34	Asgard Lake Cootharaba group (ALCG)	Lake Cootharaba	Lake Cootharaba, Sunshine Coast, Queensland, Australia. Core 2019, depth 30cm	PRJNA678545	this study	95.48	3.74	25	80.52	46.3	1	908	0	0	0	0	312	9234	13004	0	284	2881860	3.01829

## Sheet: S2
Table S2 | Summary of genome tree inferences to establish the Asgardarchaeota phylogeny
Marker set	Tree name	Model	Tool	Threads	#Taxa used for alignment	Alignment processing	Ali_len	#Taxa in tree	# Asgard Taxa in tree	Tree figure	Notes
gtdb 122x archaea	1.3_v3.0_143x_r95_100xBT_PMSFc10.tree	LG+C10+F+G+PMSF, 100 bootstraps	IQtree	15	1780 (1637x r95 non-Asgard + 143x Asgard)	gtdbtk generated alignment	5124	1780	143	Fig. S4
gtdb 122x archaea	2.3_v3.0_143x_r89_100xBT_PMSFc10.tree	LG+C10+F+G+PMSF, 100 bootstraps	IQtree	15	1378 (1234x r89 non-Asgard + 143xAsgard + contaminated 'A_2020hybrid_loki04mtb2')	gtdbtk generated alignment	5124	1378	143	Fig. S5
gtdb 122x archaea	4.3_143x_r89_bmge_unfiltered_PMSFc10_100xBT.tree	LG+C10+F+G+PMSF, 100 bootstraps	IQtree	15	1377 (1234x r89 non-Asgard + 143xAsgard)	bmge trimming; then trimmed by gtdbtk trim_MSA.py (keep 42 positions for each gene)	3871	1373	139 ~ 143	Fig. S6
gtdb 122x archaea	5.5_143x_r89_divvier_divvy_filtered_PMSFc10_100xBT.tree	LG+C10+F+G+PMSF, 100 bootstraps	IQtree	15	1377 (1234x r89 non-Asgard + 143xAsgard)	divvier -divvy; then trimmed by gtdbtk trim_MSA.py (keep 42 positions for each gene)	5074	1371	142	Fig. S7	4 taxa were excluded during gtdbtk trimming
rp1_ar: 16 archaeal ribosomal proteins	6.3_v3.0_r89_RP1_PMSFc10_100xBT.tree	LG+C10+F+G+PMSF, 100 bootstraps	IQtree	15	1377 (1234x r89 non-Asgard + 143xAsgard)	gtdb generated single alignments, then concatenate	2008	1374	143	Fig. S8
rp2: 23 universal ribosomal proteins	7.3_v3.0_r89_RP2_PMSFc10_100xBT.tree	LG+C10+F+G+PMSF, 100 bootstraps	IQtree	15	1377 (1234x r89 non-Asgard + 143xAsgard)	gtdb generated single alignments, then concatenate	3034	1376	143	Fig. S9
53x markers	8.3_143x_r89_53xMarkers_PMSFc10_100xBT.tree	LG+C10+F+G+PMSF, 100 bootstraps	IQtree	15	1377 (1234x r89 non-Asgard + 143xAsgard)	gtdbtk-1.2.0-arcog generated alignment	13540	1377	143	Fig. S10
53x markers	8.9_genomes45x_53xMarkers_bayesian.tree	CAT+GTR	pb_mpi	20	45 (35 selected Asgard w. 5heim,6thor,7loki + 10 outgroups)	gtdbtk-1.2.0-arcog generated alignment; then trimmed by gtdbtk trim_MSA.py (keep 42 positions for each gene)	1428	44	34	Fig. S11

## Sheet: S3
Table S3 | Relative evolutionary divergences (RED) for rank normalisation. Median distance and median difference values were calculated by PhyloRank (https://github.com/dparks1134/PhyloRank). For each taxa, if its median difference value is > 0.1 or < -0.1,it could be underclassified or overclassified (column "Classification"), and its adjusted rank is indicated in 'Closest rank'.
Taxa	GTDB taxonomy	Median distance	Median difference	Closest rank	Classification
p__Halobacteriota	d__Archaea	0.184	0	phylum	OK
p__Thermoplasmatota	d__Archaea	0.173	-0.011	phylum	OK
p__Hadarchaeota	d__Archaea	0.175	-0.009	phylum	OK
p__Thermoproteota	d__Archaea	0.201	0.016	phylum	OK
p__Asgardarchaeota	d__Archaea	0.212	0.027	phylum	OK
p__Methanobacteriota	d__Archaea	0.167	-0.017	phylum	OK
c__Methanosarcinia	d__Archaea;p__Halobacteriota	0.396	0.076	class	OK
c__Syntropharchaeia	d__Archaea;p__Halobacteriota	0.365	0.045	class	OK
c__Archaeoglobi	d__Archaea;p__Halobacteriota	0.293	-0.027	class	OK
c__Poseidoniia	d__Archaea;p__Thermoplasmatota	0.323	0.003	class	OK
c__Thermoplasmata	d__Archaea;p__Thermoplasmatota	0.268	-0.052	class	OK
c__E2	d__Archaea;p__Thermoplasmatota	0.376	0.056	class	OK
c__UBA186	d__Archaea;p__Thermoplasmatota	0.3	-0.02	class	OK
c__Thermoproteia	d__Archaea;p__Thermoproteota	0.306	-0.014	class	OK
c__Methanomethylicia	d__Archaea;p__Thermoproteota	0.32	-0.001	class	OK
c__Nitrososphaeria	d__Archaea;p__Thermoproteota	0.29	-0.03	class	OK
c__Bathyarchaeia	d__Archaea;p__Thermoproteota	0.32	0	class	OK
c_dallarchaeia	d__Archaea;p__Asgardarchaeota	0.328	0.008	class	OK
c_archaeia	d__Archaea;p__Asgardarchaeota	0.302	-0.018	class	OK
c__Altarchaeia	d__Archaea;p__Altarchaeota	0.372	0.052	class	OK
c__Iainarchaeia	d__Archaea;p__Iainarchaeota	0.267	-0.054	class	OK
c__Micrarchaeia	d__Archaea;p__Micrarchaeota	0.338	0.017	class	OK
c__Aenigmatarchaeia	d__Archaea;p__Aenigmatarchaeota	0.324	0.004	class	OK
c__Nanoarchaeia	d__Archaea;p__Nanoarchaeota	0.295	-0.025	class	OK
c__Thermococci	d__Archaea;p__Methanobacteriota	0.277	-0.043	class	OK
o__Hydrothermarchaeales	d__Archaea;p__Hydrothermarchaeota;c__Hydrothermarchaeia	0.402	-0.092	class	OK
o__Methanosarcinales	d__Archaea;p__Halobacteriota;c__Methanosarcinia	0.448	-0.046	order	OK
o__Methanocellales	d__Archaea;p__Halobacteriota;c__Methanocellia	0.418	-0.076	order	OK
o__Halobacteriales	d__Archaea;p__Halobacteriota;c__Halobacteria	0.65	0.156	family	underclassified
o__Methanomicrobiales	d__Archaea;p__Halobacteriota;c__Methanomicrobia	0.67	0.176	family	underclassified
o__ANME-1	d__Archaea;p__Halobacteriota;c__Syntropharchaeia	0.531	0.036	order	OK
o__Archaeoglobales	d__Archaea;p__Halobacteriota;c__Archaeoglobi	0.458	-0.036	order	OK
o__Methanonatronarchaeales	d__Archaea;p__Halobacteriota;c__Methanonatronarchaeia	0.59	0.096	order	OK
o__Poseidoniales	d__Archaea;p__Thermoplasmatota;c__Poseidoniia	0.599	0.105	order	underclassified
o__EX4484-6	d__Archaea;p__Thermoplasmatota;c__EX4484-6	0.458	-0.037	order	OK
o__Thermoplasmatales	d__Archaea;p__Thermoplasmatota;c__Thermoplasmata	0.523	0.028	order	OK
o__Aciduliprofundales	d__Archaea;p__Thermoplasmatota;c__Thermoplasmata	0.534	0.039	order	OK
o__Methanomassiliicoccales	d__Archaea;p__Thermoplasmatota;c__Thermoplasmata	0.543	0.049	order	OK
o__RBG-16-68-12	d__Archaea;p__Thermoplasmatota;c__Thermoplasmata	0.502	0.008	order	OK
o__DHVEG-1	d__Archaea;p__Thermoplasmatota;c__E2	0.532	0.037	order	OK
o__UBA9212	d__Archaea;p__Thermoplasmatota;c__E2	0.51	0.016	order	OK
o__UBA202	d__Archaea;p__Thermoplasmatota;c__E2	0.551	0.056	order	OK
o__Hadarchaeales	d__Archaea;p__Hadarchaeota;c__Hadarchaeia	0.509	0.014	order	OK
o__Desulfurococcales	d__Archaea;p__Thermoproteota;c__Thermoproteia	0.494	0	order	OK
o__Marsarchaeales	d__Archaea;p__Thermoproteota;c__Thermoproteia	0.472	-0.022	order	OK
o__Thermoproteales	d__Archaea;p__Thermoproteota;c__Thermoproteia	0.484	-0.01	order	OK
o__Thermofilales	d__Archaea;p__Thermoproteota;c__Thermoproteia	0.457	-0.037	order	OK
o__Methanomethylicales	d__Archaea;p__Thermoproteota;c__Methanomethylicia	0.474	-0.02	order	OK
o__Nezhaarchaeales	d__Archaea;p__Thermoproteota;c__Methanomethylicia	0.505	0.011	order	OK
o__Nitrososphaerales	d__Archaea;p__Thermoproteota;c__Nitrososphaeria	0.513	0.018	order	OK
o__Caldarchaeales	d__Archaea;p__Thermoproteota;c__Nitrososphaeria	0.558	0.064	order	OK
o__B26-1	d__Archaea;p__Thermoproteota;c__Bathyarchaeia	0.516	0.021	order	OK
o__40CM-2-53-6	d__Archaea;p__Thermoproteota;c__Bathyarchaeia	0.538	0.044	order	OK
o__Korarchaeales	d__Archaea;p__Thermoproteota;c__Korarchaeia	0.439	-0.055	order	OK
o__LC2	d__Archaea;p__Asgardarchaeota;c_dallarchaeia	0.496	0.002	order	OK
o__LC3	d__Archaea;p__Asgardarchaeota;c_dallarchaeia	0.539	0.044	order	OK
o__Jordarchaeales	d__Archaea;p__Asgardarchaeota;c__Jordarchaeia	0.551	0.056	order	OK
o__Helarchaeales	d__Archaea;p__Asgardarchaeota;c_archaeia	0.428	-0.066	order	OK
o__CR4	d__Archaea;p__Asgardarchaeota;c_archaeia	0.503	0.009	order	OK
o__IMC4	d__Archaea;p__Altarchaeota;c__Altarchaeia	0.457	-0.037	order	OK
o__Iainarchaeales	d__Archaea;p__Iainarchaeota;c__Iainarchaeia	0.518	0.023	order	OK
o__0-14-0-20-30-16	d__Archaea;p__Iainarchaeota;c__Iainarchaeia	0.503	0.009	order	OK
o__B1Sed10-29	d__Archaea;p__Iainarchaeota;c__Iainarchaeia	0.449	-0.045	order	OK
o__UBA10214	d__Archaea;p__Micrarchaeota;c__Micrarchaeia	0.488	-0.006	order	OK
o__UBA8480	d__Archaea;p__Micrarchaeota;c__Micrarchaeia	0.563	0.069	order	OK
o__Undinarchaeales	d__Archaea;p__Undinarchaeota;c__Undinarchaeia	0.557	0.063	order	OK
o__PWEA01	d__Archaea;p__PWEA01;c__PWEA01	0.482	-0.012	order	OK
o__EX4484-52	d__Archaea;p__EX4484-52;c__EX4484-52	0.489	-0.005	order	OK
o__CG10238-14	d__Archaea;p__Aenigmatarchaeota;c__Aenigmatarchaeia	0.489	-0.005	order	OK
o__QMZP01	d__Archaea;p__Aenigmatarchaeota;c__Aenigmatarchaeia	0.548	0.053	order	OK
o__GW2011-AR5	d__Archaea;p__Aenigmatarchaeota;c__Aenigmatarchaeia	0.584	0.089	order	OK
o__Nanoarchaeales	d__Archaea;p__Nanoarchaeota;c__Nanoarchaeia	0.547	0.053	order	OK
o__UBA10117	d__Archaea;p__Nanoarchaeota;c__Nanoarchaeia	0.501	0.007	order	OK
o__Pacearchaeales	d__Archaea;p__Nanoarchaeota;c__Nanoarchaeia	0.49	-0.005	order	OK
o__SCGC-AAA011-G17	d__Archaea;p__Nanoarchaeota;c__Nanoarchaeia	0.457	-0.037	order	OK
o__Woesearchaeales	d__Archaea;p__Nanoarchaeota;c__Nanoarchaeia	0.482	-0.013	order	OK
o__Methanococcales	d__Archaea;p__Methanobacteriota;c__Methanococci	0.672	0.178	family	underclassified
o__Methanobacteriales	d__Archaea;p__Methanobacteriota;c__Methanobacteria	0.445	-0.049	order	OK
o__Methanofastidiosales	d__Archaea;p__Methanobacteriota;c__Thermococci	0.429	-0.065	order	OK
f__SZUA-236	d__Archaea;p__Hydrothermarchaeota;c__Hydrothermarchaeia;o__Hydrothermarchaeales	0.739	0.008	family	OK
f__Methanosarcinaceae	d__Archaea;p__Halobacteriota;c__Methanosarcinia;o__Methanosarcinales	0.641	-0.09	family	OK
f__EX4572-44	d__Archaea;p__Halobacteriota;c__Methanosarcinia;o__Methanosarcinales	0.781	0.05	family	OK
f__Methanoperedenaceae	d__Archaea;p__Halobacteriota;c__Methanosarcinia;o__Methanosarcinales	0.663	-0.068	family	OK
f__HR1	d__Archaea;p__Halobacteriota;c__Methanosarcinia;o__Methanosarcinales	0.785	0.054	family	OK
f__Methanotrichaceae	d__Archaea;p__Halobacteriota;c__Methanosarcinia;o__Methanotrichales	0.669	-0.062	family	OK
f__Methermicoccaceae	d__Archaea;p__Halobacteriota;c__Methanosarcinia;o__Methanosarcinales_A	0.687	-0.045	family	OK
f__Methanocellaceae	d__Archaea;p__Halobacteriota;c__Methanocellia;o__Methanocellales	0.801	0.07	family	OK
f__Natrialbaceae	d__Archaea;p__Halobacteriota;c__Halobacteria;o__Halobacteriales	0.849	0.118	family	underclassified
f__Haladaptataceae	d__Archaea;p__Halobacteriota;c__Halobacteria;o__Halobacteriales	0.864	0.133	family	underclassified
f__Haloferacaceae	d__Archaea;p__Halobacteriota;c__Halobacteria;o__Halobacteriales	0.854	0.123	family	underclassified
f__Halobacteriaceae	d__Archaea;p__Halobacteriota;c__Halobacteria;o__Halobacteriales	0.855	0.124	family	underclassified
f__Haloarculaceae	d__Archaea;p__Halobacteriota;c__Halobacteria;o__Halobacteriales	0.826	0.094	family	OK
f__Halalkalicoccaceae	d__Archaea;p__Halobacteriota;c__Halobacteria;o__Halobacteriales	0.846	0.115	family	underclassified
f__Methanoculleaceae	d__Archaea;p__Halobacteriota;c__Methanomicrobia;o__Methanomicrobiales	0.755	0.024	family	OK
f__Methanomicrobiaceae	d__Archaea;p__Halobacteriota;c__Methanomicrobia;o__Methanomicrobiales	0.762	0.031	family	OK
f__Methanoregulaceae	d__Archaea;p__Halobacteriota;c__Methanomicrobia;o__Methanomicrobiales	0.754	0.023	family	OK
f__Methanosphaerulaceae	d__Archaea;p__Halobacteriota;c__Methanomicrobia;o__Methanomicrobiales	0.806	0.075	family	OK
f__Methanocorpusculaceae	d__Archaea;p__Halobacteriota;c__Methanomicrobia;o__Methanomicrobiales	0.757	0.026	family	OK
f__Syntropharchaeaceae	d__Archaea;p__Halobacteriota;c__Syntropharchaeia;o__Syntropharchaeales	0.793	0.062	family	OK
f__ANME-1	d__Archaea;p__Halobacteriota;c__Syntropharchaeia;o__ANME-1	0.739	0.008	family	OK
f__Methanoliparaceae	d__Archaea;p__Halobacteriota;c__Methanoliparia;o__Methanoliparales	0.63	-0.101	family	overclassified
f__Archaeoglobaceae	d__Archaea;p__Halobacteriota;c__Archaeoglobi;o__Archaeoglobales	0.668	-0.063	family	OK
f__Poseidoniaceae	d__Archaea;p__Thermoplasmatota;c__Poseidoniia;o__Poseidoniales	0.711	-0.02	family	OK
f__Thalassarchaeaceae	d__Archaea;p__Thermoplasmatota;c__Poseidoniia;o__Poseidoniales	0.705	-0.026	family	OK
f__CG-Epi1	d__Archaea;p__Thermoplasmatota;c__Poseidoniia;o__MGIII	0.643	-0.088	family	OK
f__Thermoplasmataceae	d__Archaea;p__Thermoplasmatota;c__Thermoplasmata;o__Thermoplasmatales	0.699	-0.032	family	OK
f__Methanomethylophilaceae	d__Archaea;p__Thermoplasmatota;c__Thermoplasmata;o__Methanomassiliicoccales	0.648	-0.083	family	OK
f__Methanomassiliicoccaceae	d__Archaea;p__Thermoplasmatota;c__Thermoplasmata;o__Methanomassiliicoccales	0.773	0.042	family	OK
f__UBA472	d__Archaea;p__Thermoplasmatota;c__Thermoplasmata;o__Methanomassiliicoccales	0.666	-0.065	family	OK
f__UBA10834	d__Archaea;p__Thermoplasmatota;c__Thermoplasmata;o__UBA10834	0.737	0.006	family	OK
f__SG8-5	d__Archaea;p__Thermoplasmatota;c__Thermoplasmata;o__SG8-5	0.701	-0.03	family	OK
f__RBG-16-68-12	d__Archaea;p__Thermoplasmatota;c__Thermoplasmata;o__RBG-16-68-12	0.639	-0.092	family	OK
f__PWKY01	d__Archaea;p__Thermoplasmatota;c__Thermoplasmata;o__PWKY01	0.678	-0.053	family	OK
f__DHVEG-1	d__Archaea;p__Thermoplasmatota;c__E2;o__DHVEG-1	0.676	-0.055	family	OK
f__B18-G2	d__Archaea;p__Thermoplasmatota;c__E2;o__DHVEG-1	0.704	-0.027	family	OK
f__JdFR-43	d__Archaea;p__Thermoplasmatota;c__E2;o__UBA202	0.794	0.063	family	OK
f__SW-10-69-26	d__Archaea;p__Thermoplasmatota;c__SW-10-69-26;o__SW-10-69-26	0.772	0.041	family	OK
f__Hadarchaeaceae	d__Archaea;p__Hadarchaeota;c__Hadarchaeia;o__Hadarchaeales	0.692	-0.039	family	OK
f__Acidilobaceae	d__Archaea;p__Thermoproteota;c__Thermoproteia;o__Desulfurococcales	0.685	-0.046	family	OK
f__Fervidicoccaceae	d__Archaea;p__Thermoproteota;c__Thermoproteia;o__Desulfurococcales	0.812	0.081	family	OK
f__Desulfurococcaceae	d__Archaea;p__Thermoproteota;c__Thermoproteia;o__Desulfurococcales	0.736	0.005	family	OK
f__Pyrodictiaceae	d__Archaea;p__Thermoproteota;c__Thermoproteia;o__Desulfurococcales	0.687	-0.044	family	OK
f__Ignisphaeraceae	d__Archaea;p__Thermoproteota;c__Thermoproteia	0.658	-0.073	family	OK
f__NBVN01	d__Archaea;p__Thermoproteota;c__Thermoproteia	0.758	0.027	family	OK
f__Sulfolobaceae	d__Archaea;p__Thermoproteota;c__Thermoproteia;o__Sulfolobales	0.722	-0.009	family	OK
f__Ignicoccaceae	d__Archaea;p__Thermoproteota;c__Thermoproteia	0.83	0.099	family	OK
f__Marsarchaeaceae	d__Archaea;p__Thermoproteota;c__Thermoproteia;o__Marsarchaeales	0.804	0.073	family	OK
f__Gearchaeaceae	d__Archaea;p__Thermoproteota;c__Thermoproteia;o__Gearchaeales	0.793	0.062	family	OK
f__Thermoproteaceae	d__Archaea;p__Thermoproteota;c__Thermoproteia;o__Thermoproteales	0.811	0.08	family	OK
f__Thermocladiaceae	d__Archaea;p__Thermoproteota;c__Thermoproteia;o__Thermoproteales	0.708	-0.024	family	OK
f__Thermofilaceae	d__Archaea;p__Thermoproteota;c__Thermoproteia;o__Thermofilales	0.674	-0.058	family	OK
f__B20-G17	d__Archaea;p__Thermoproteota;c__Thermoproteia;o__Thermofilales	0.63	-0.101	family	overclassified
f__QMSL01	d__Archaea;p__Thermoproteota;c__Thermoproteia;o__QMSL01	0.649	-0.082	family	OK
f__Methanomethylicaceae	d__Archaea;p__Thermoproteota;c__Methanomethylicia;o__Methanomethylicales	0.672	-0.059	family	OK
f__B29-G17	d__Archaea;p__Thermoproteota;c__Methanomethylicia;o__B29-G17	0.708	-0.023	family	OK
f__Nitrosopumilaceae	d__Archaea;p__Thermoproteota;c__Nitrososphaeria;o__Nitrososphaerales	0.791	0.06	family	OK
f__Nitrososphaeraceae	d__Archaea;p__Thermoproteota;c__Nitrososphaeria;o__Nitrososphaerales	0.744	0.013	family	OK
f__UBA183	d__Archaea;p__Thermoproteota;c__Nitrososphaeria;o__Nitrososphaerales	0.784	0.053	family	OK
f__UBA164	d__Archaea;p__Thermoproteota;c__Nitrososphaeria;o__UBA164	0.794	0.062	family	OK
f__JDFR-13	d__Archaea;p__Thermoproteota;c__Nitrososphaeria;o__Geothermarchaeales	0.683	-0.048	family	OK
f__Caldarchaeaceae	d__Archaea;p__Thermoproteota;c__Nitrososphaeria;o__Caldarchaeales	0.767	0.036	family	OK
f__NZ13-MGT	d__Archaea;p__Thermoproteota;c__Nitrososphaeria;o__Caldarchaeales	0.667	-0.064	family	OK
f__HR02	d__Archaea;p__Thermoproteota;c__Nitrososphaeria;o__Caldarchaeales	0.717	-0.014	family	OK
f__UBA233	d__Archaea;p__Thermoproteota;c__Bathyarchaeia;o__B26-1	0.667	-0.064	family	OK
f__BA1	d__Archaea;p__Thermoproteota;c__Bathyarchaeia;o__B26-1	0.711	-0.02	family	OK
f__B26-1	d__Archaea;p__Thermoproteota;c__Bathyarchaeia;o__B26-1	0.664	-0.067	family	OK
f__EX4484-135	d__Archaea;p__Thermoproteota;c__Bathyarchaeia;o__EX4484-135	0.612	-0.119	order	overclassified
f__TCS64	d__Archaea;p__Thermoproteota;c__Bathyarchaeia;o__TCS64	0.61	-0.121	order	overclassified
f__B25	d__Archaea;p__Thermoproteota;c__Bathyarchaeia;o__B25	0.632	-0.099	family	OK
f__40CM-2-53-6	d__Archaea;p__Thermoproteota;c__Bathyarchaeia;o__40CM-2-53-6	0.789	0.058	family	OK
f__Korarchaeaceae	d__Archaea;p__Thermoproteota;c__Korarchaeia;o__Korarchaeales	0.705	-0.026	family	OK
f__Gerdarchaeaceae	d__Archaea;p__Asgardarchaeota;c_dallarchaeia;o__Gerdarchaeales	0.83	0.099	family	OK
f_archaeceae	d__Archaea;p__Asgardarchaeota;c_archaeia;o_archaeales	0.711	-0.02	family	OK
f_archaeaceae	d__Archaea;p__Asgardarchaeota;c_archaeia;o_archaeales	0.89	0.159	family	underclassified
f__AHVG	d__Archaea;p__Asgardarchaeota;c__AHVG;o__AHVG	0.89	0.159	family	underclassified
f__QMZM01	d__Archaea;p__Altarchaeota;c__Altarchaeia;o__IMC4	0.668	-0.063	family	OK
f__Iainarchaeaceae	d__Archaea;p__Iainarchaeota;c__Iainarchaeia;o__Iainarchaeales	0.797	0.066	family	OK
f__B1Sed10-29	d__Archaea;p__Iainarchaeota;c__Iainarchaeia;o__B1Sed10-29	0.721	-0.01	family	OK
f__UBA10161	d__Archaea;p__Micrarchaeota;c__Micrarchaeia;o__UBA10214	0.663	-0.068	family	OK
f__Micrarchaeaceae	d__Archaea;p__Micrarchaeota;c__Micrarchaeia;o__Micrarchaeales	0.722	-0.009	family	OK
f__UBA93	d__Archaea;p__Micrarchaeota;c__Micrarchaeia;o__UBA8480	0.68	-0.051	family	OK
f__Nanosalinaceae	d__Archaea;p__Nanohaloarchaeota;c__Nanosalinia;o__Nanosalinales	0.747	0.016	family	OK
f__PWEA01	d__Archaea;p__PWEA01;c__PWEA01;o__PWEA01	0.802	0.071	family	OK
f__CG10238-14	d__Archaea;p__Aenigmatarchaeota;c__Aenigmatarchaeia;o__CG10238-14	0.697	-0.034	family	OK
f__QMZP01	d__Archaea;p__Aenigmatarchaeota;c__Aenigmatarchaeia;o__QMZP01	0.654	-0.077	family	OK
f__Nanopusillaceae	d__Archaea;p__Nanoarchaeota;c__Nanoarchaeia;o__Nanoarchaeales	0.775	0.044	family	OK
f__UBA583	d__Archaea;p__Nanoarchaeota;c__Nanoarchaeia;o__UBA583	0.801	0.07	family	OK
f__GW2011-AR1	d__Archaea;p__Nanoarchaeota;c__Nanoarchaeia;o__Pacearchaeales	0.752	0.021	family	OK
f__UBA73	d__Archaea;p__Nanoarchaeota;c__Nanoarchaeia;o__Pacearchaeales	0.776	0.045	family	OK
f__ARS1160	d__Archaea;p__Nanoarchaeota;c__Nanoarchaeia;o__Pacearchaeales	0.814	0.083	family	OK
f__GW2011-AR20	d__Archaea;p__Nanoarchaeota;c__Nanoarchaeia;o__SCGC-AAA011-G17	0.665	-0.066	family	OK
f__GW2011-AR17	d__Archaea;p__Nanoarchaeota;c__Nanoarchaeia;o__SCGC-AAA011-G17	0.617	-0.114	family	overclassified
f__UBA10216	d__Archaea;p__Nanoarchaeota;c__Nanoarchaeia;o__Woesearchaeales	0.713	-0.018	family	OK
f__ARS49	d__Archaea;p__Nanoarchaeota;c__Nanoarchaeia;o__Woesearchaeales	0.657	-0.074	family	OK
f__CG1-02-33-12	d__Archaea;p__Nanoarchaeota;c__Nanoarchaeia;o__Woesearchaeales	0.771	0.04	family	OK
f__GW2011-AR9	d__Archaea;p__Nanoarchaeota;c__Nanoarchaeia;o__Woesearchaeales	0.728	-0.003	family	OK
f__GW2011-AR4	d__Archaea;p__Nanoarchaeota;c__Nanoarchaeia;o__Woesearchaeales	0.709	-0.022	family	OK
f__GCA-2687795	d__Archaea;p__Nanoarchaeota;c__Nanoarchaeia;o__Woesearchaeales	0.698	-0.033	family	OK
f__UBA12501	d__Archaea;p__Nanoarchaeota;c__Nanoarchaeia;o__Woesearchaeales	0.668	-0.063	family	OK
f__UBA11576	d__Archaea;p__Nanoarchaeota;c__Nanoarchaeia;o__Woesearchaeales	0.691	-0.04	family	OK
f__UBA525	d__Archaea;p__Nanoarchaeota;c__Nanoarchaeia;o__Woesearchaeales	0.731	0	family	OK
f__21-14-0-10-32-9	d__Archaea;p__Nanoarchaeota;c__Nanoarchaeia;o__Woesearchaeales	0.755	0.024	family	OK
f__UBA9642	d__Archaea;p__Nanoarchaeota;c__Nanoarchaeia;o__Woesearchaeales	0.714	-0.017	family	OK
f__Methanococcaceae	d__Archaea;p__Methanobacteriota;c__Methanococci;o__Methanococcales	0.721	-0.01	family	OK
f__Methanocaldococcaceae	d__Archaea;p__Methanobacteriota;c__Methanococci;o__Methanococcales	0.826	0.095	family	OK
f__Methanobacteriaceae	d__Archaea;p__Methanobacteriota;c__Methanobacteria;o__Methanobacteriales	0.623	-0.108	family	overclassified
f__Thermococcaceae	d__Archaea;p__Methanobacteriota;c__Thermococci;o__Thermococcales	0.772	0.041	family	OK

## Sheet: S4
Table S4 | Summary of eukaryotic signature protein (ESP) homologs in Asgardarchaeota. Only high-quality MAGs (completeness > 90%) were included in this analysis.
Name	arCOG	COG	IPR domain	type	Notes	Heimdallarchaeota_LC3	Heimdallarchaeota_B3-JM-08	superspecific.25	ERR1299386.bin.8	P326769_bin8	hikurangi1519_12F4_80.64m_bin9	hikurangi1519_12R2_mb2_bin1_280.17m	hikurangi1519_12R2_mb2_bin15_280.17m	hikurangi1520D_18H4_mb2_bin34_160.76m	Heimdallarchaeota_archaeon_ASM1136494v1	lw_55_reseq_mb2.7	lw60_2018_gm2_56	lw55_2018reseq_mb2_61_Hel	hikurangi1519_12F4_80.64m_bin17	hikurangi1519_6H3_42.77m_bin1	hikurangi1520D_33X4_265.73m	Lokiarchaeota_archaeon_ASM1136505v1	SRR1964815.bin.17	hikurangi1519_2H5_10.35m_bin5	Candidatus_Prometheoarchaeum_syntrophicum_MK-D1	EB_bin_7	lc30_2019_mb2_34	Odinarchaeota_LCB4	P266365_95	SRR6301445.bin_128	Thorarchaeota_MP11T_1	SRR1964815.bin.9	Thorarchaeota_AB25	Thorarchaeota_archaeon_ASM366280v1	Thorarchaeota_archaeon_ASM366277v1	Thorarchaeota_archaeon_ASM437626v1	Thorarchaeota_archaeon_ASM452444v1	Thorarchaeota_archaeon_ASM452456v1	Thorarchaeota_archaeon_ASM452459v1	Thorarchaeota_archaeon_ASM808074v1	Thorarchaeota_MP8T_1	Thorarchaeota_SMTZ1-83	Asgard_ASM1136624v1_unclassified
Discussed information processing genes
DNA polymerase epsilon catalytic subunit	arCOG00328	COG00417	IPR029703	Family	*	0	0	0	0	0	0	0	0	0	0	0	0	0	0	0	0	0	0	0	0	0	0	0	0	0	0	0	0	0	0	0	0	0	0	0	0	0	0
Eukaryotic-type Topoisomerase IB	arCOG08649	COG03569	SEVERAL	Family		0	0	0	0	0	1	1	1	0	1	0	0	0	0	0	0	0	0	0	0	1	1	0	0	0	0	1	1	1	1	1	1	0	2	1	1	1	1
Ribosomal protein L22e	arCOG22196,arCOG23043		IPR002671	Family	Hel have true hit; Loki's hits are hypothetical and short	1	0	0	0	0	0	0	0	0	0	0	0	1	1	1	0	1	0	0	0	0	1	1	1	1	0	0	0	0	0	0	0	0	0	0	0	0	0
Ribosomal L28e/Mak16	-		IPR029004	Domain		1	0	0	0	0	0	0	0	0	0	0	0	0	0	0	0	0	0	0	0	0	0	0	0	0	0	0	0	0	0	0	0	0	0	0	0	0	0
Cell division/ cytoskeleton related protein
Actin/actin-like conserved site	various	various	IPR020902	Conserved site	*	0	1	0	0	1	1	1	1	0	1	1	2	1	1	1	1	1	1	1	1	1	1	1	1	1	2	1	1	1	1	1	1	0	0	1	1	1	1
Actin family	-	-	IPR004000	Family		19	8	10	10	8	11	11	12	16	11	8	16	18	22	22	23	10	24	24	28	14	8	8	8	8	16	8	10	8	8	8	8	0	0	8	8	8	12
Villin/Gelsolin	arCOG20384	-	IPR007122	Family		2	2	8	8	2	2	2	0	7	2	8	8	3	0	5	3	5	2	2	2	6	6	0	0	0	6	6	6	6	6	0	6	6	6	6	6	6	2
Gelsolin-like domain			IPR007123	Domain		2	5	4	4	3	2	2	0	4	2	5	5	2	2	3	3	3	3	3	2	2	2	0	0	0	3	2	2	3	3	1	3	3	4	2	4	3	2
ADF-H/Gelsolin-like domain superfamily			IPR029006	Homologous superfamily	Odin hits are hypothetical and blast hits are Asgard/Bathy hypothetical: 101, 2.8E-12; might be homolog?	3	7	6	6	6	3	3	1	4	3	8	8	8	5	7	9	8	10	9	3	4	4	2	1	1	5	4	5	5	6	4	5	5	7	4	6	5	3
Protein flightless-1			IPR029919	Family	*	0	0	0	0	0	0	0	0	0	0	0	0	0	0	0	0	0	0	0	0	0	0	0	0	0	0	0	0	0	0	0	0	0	0	0	0	0	0
Gelsolin			IPR030004	Family	*	0	0	0	0	0	0	0	0	0	0	0	0	0	0	0	0	0	0	0	0	0	0	0	0	0	0	0	0	0	0	0	0	0	0	0	0	0	0
Profilin	arCOG20397,arCOG22203	-	IPR005455	Family	hypothetical and short	0	0	0	0	0	1	1	0	0	0	1	1	1	0	0	1	1	0	0	1	0	0	0	0	1	1	0	1	0	1	1	1	0	0	0	0	0	0
Tubulin-like protein CetZ (by prokka)						1	1	1	1	1	0	0	0	1	0	1	1	0	0	0	0	0	0	0	0	0	0	1	1	1	1	0	1	1	1	0	1	1	0	1	1	0	0
Tubulin	arCOG02202	COG00206	IPR000217	Family		0	0	0	0	0	0	0	0	0	0	0	0	0	0	0	0	0	0	0	0	0	0	8	0	0	0	0	0	0	0	0	0	0	0	0	0	0	0
Beta tubulin			IPR002453	Family		0	0	0	0	0	0	0	0	0	0	0	0	0	0	0	0	0	0	0	0	0	0	6	0	0	0	0	0	0	0	0	0	0	0	0	0	0	0
Tubulin, C-terminal			IPR023123	Homologous superfamily	*	0	0	0	0	0	0	0	0	0	0	0	0	0	0	0	0	0	0	0	0	0	0	1	0	0	0	0	0	0	0	0	0	0	0	0	0	0	0
Actin-related protein 2/3 complex subunit 4	-	-	IPR008384	Family	hypothetical: 180, 9.2E-6; All Blast hits are Asgard hypothetical	0	1	1	1	1	0	0	0	1	0	0	0	0	0	0	0	0	0	0	0	1	0	0	0	0	0	0	0	0	0	0	0	0	0	0	0	0	0
ESCRT machinery
MIT	arCOG01307	COG00464	IPR007330	Domain		2	2	2	2	2	4	4	2	2	4	6	6	6	2	2	2	3	2	2	1	2	1	2	2	0	0	0	0	0	0	0	0	0	0	0	0	0	4
Vps4 oligomerisation, C-terminal			IPR015415	Domain		1	1	1	1	1	1	1	1	1	1	1	1	2	1	1	1	1	1	1	1	1	0	1	2	2	2	2	2	2	2	2	1	0	3	3	2	1	1
Snf7 family	various	various	IPR005024	Family		2	2	2	2	2	2	2	2	2	1	2	2	3	2	2	2	3	2	2	3	1	2	2	2	2	2	2	2	1	2	2	2	0	2	2	3	2	2
EAP30 domain protein(ESCRT-II)(Vps22/36-like)	arCOG20068,arCOG21604	-	IPR007286	Family		1	2	2	2	2	2	2	2	2	0	3	3	1	1	1	1	0	1	1	2	1	2	1	1	2	1	1	2	1	1	2	1	0	1	1	1	1	0
ESCRT-II complex, Vps25 subunit, N-terminal winged helix	arCOG20069	-	IPR014041	Homologous superfamily		1	1	1	1	1	1	1	1	1	1	1	1	0	0	0	0	0	1	1	0	1	1	0	1	1	0	0	1	0	0	0	0	0	0	0	0	0	1
ESCRT-II complex, Vps25 subunit, N-terminal winged helix			IPR008570	Family		1	1	1	1	1	1	1	1	1	1	1	1	1	1	1	1	2	1	1	1	1	1	1	1	1	1	1	1	1	0	1	1	0	1	1	1	1	1
Vacuolar protein sorting-associated Vps28	arCOG20399,arCOG22094	-	IPR007143	Family		1	1	1	1	1	1	1	1	1	1	1	1	0	2	2	2	0	2	2	0	1	1	1	1	1	0	0	0	0	0	0	0	0	0	0	0	0	1
Steadiness box (SB) domain	arCOG20388	-	IPR017916	Domain	All hits are hypothetical in prokka and mostly hypothetical in blast, with several Ubiquitin-conjugating proteins	0	0	0	0	0	0	0	0	0	0	0	0	1	0	0	0	0	1	1	0	2	1	0	0	1	1	0	1	0	0	0	0	0	0	0	0	0	0
Cyclin-like	-	-	IPR013763	Domain	All hits are hypothetical in prokka and blast	11	15	6	10	15	8	8	8	11	8	28	39	31	23	22	40	20	41	45	36	8	13	8	11	12	27	20	26	15	19	23	20	28	40	24	30	33	8
Cyclin, N-terminal			IPR006671	Domain	blast hit only itself; no euk hits, so meaningless	1	0	0	0	0	0	0	0	0	0	0	0	0	0	0	0	0	0	0	0	0	0	0	0	0	0	0	0	0	0	0	0	0	0	0	0	0	0
BRO1 domain	arCOG21565	-	IPR004328	Domain		0	0	0	0	0	0	0	0	0	0	0	0	0	0	0	0	0	0	0	0	0	0	0	0	0	0	0	0	0	0	0	0	0	0	0	0	0	0
Ubiquitin modifier system
Ubiquitin-like domain superfamily	various	-	IPR029071	Homologous superfamily		3	4	2	2	4	1	1	2	1	1	3	4	6	2	1	4	6	4	4	1	2	0	1	1	1	0	0	0	0	0	0	0	0	0	0	0	0	1
Ubiquitin-like domain			IPR000626	Domain		7	7	5	5	7	3	3	6	3	3	5	6	11	3	2	5	10	4	5	2	6	0	4	3	3	0	0	0	0	0	0	0	0	0	0	0	0	3
RWD domain	-	-	IPR006575	Domain		0	0	0	0	0	0	0	0	0	0	0	0	1	1	1	1	1	1	1	0	0	0	0	0	0	0	0	0	0	0	0	0	0	0	0	0	0	0
THIF-type NAD/FAD binding fold	arCOG01676	COG00476	IPR000594	Domain		6	5	3	3	4	3	3	3	4	3	3	4	8	6	4	9	8	5	5	5	4	2	3	2	2	1	2	2	1	3	1	2	1	2	1	2	2	3
Ubiquitin-activating enzyme, catalytic cysteine domain	arCOG01676	COG00476	IPR019572	Domain		0	0	0	0	0	0	0	0	0	0	0	0	0	0	0	0	0	0	0	0	0	0	0	0	0	0	0	0	0	0	0	0	0	0	0	0	0	0
E2 binding	arCOG01676	COG00476	IPR014929	Domain		0	0	0	0	0	0	0	0	0	0	0	0	0	0	0	0	0	0	0	0	0	0	0	0	0	0	0	0	0	0	0	0	0	0	0	0	0	0
Ubiquitin activating enzyme, alpha domain superfamily			IPR023318	Homologous superfamily		0	1	0	0	1	0	0	0	0	0	1	1	0	2	0	1	2	2	0	0	0	0	0	0	0	0	0	0	0	0	0	0	0	0	0	0	0	0
Ubiquitin-conjugating enzyme E2	various	-	IPR000608	Domain		8	13	8	10	11	7	7	7	8	7	11	11	12	6	3	6	12	9	7	3	6	2	5	5	5	0	0	0	0	0	0	0	0	0	0	0	0	7
E3 UFM1-protein ligase 1	-	-	IPR018611	Family		0	0	0	0	0	0	0	0	1	0	0	0	2	1	1	1	1	1	1	1	0	0	0	0	0	0	0	0	0	0	0	0	0	0	0	0	0	0
Zinc finger, RING/FYVE/PHD-type	various	-	IPR013083	Homologous superfamily		8	4	12	13	6	11	13	12	7	10	3	3	20	3	3	5	12	9	10	5	6	7	1	4	3	1	0	0	0	0	0	0	1	0	0	0	1	30
JAB1/MPN/MOV34 metalloenzyme domain	various	-	IPR000555	Domain	# without IPR028090: JP domain, prokaryotic	7	5	4	4	6	6	4	4	2	4	5	5	12	5	9	10	18	11	11	4	3	3	2	3	3	2	1	1	1	1	1	0	0	1	1	1	2	2
			IPR028090			2	2	0	0	2	3	4	1	1	2	2	2	2	1	1	1	1	1	2	3	3	2	0	1	1	2	1	1	1	1	1	1	1	1	1	1	2	3
Trafficking system-related proteins
Gtr1/RagA G protein	arCOG00362	COG02229	IPR006762	Family		16	6	6	6	8	4	4	3	1	4	0	0	18	7	9	10	13	10	13	18	4	4	0	1	0	0	0	0	0	0	0	0	0	0	0	0	0	4
Signal recognition particle receptor, beta subunit	-	-	IPR019009	Family		1	0	0	0	0	0	0	0	0	0	0	0	0	0	0	0	0	0	0	0	0	0	0	0	0	0	0	0	0	0	0	0	0	0	0	0	0	0
Roadblock/LAMTOR2 domain	diverse	COG02018	IPR004942	Domain		15	13	13	13	17	11	12	10	12	11	21	23	36	27	24	32	25	32	36	19	19	19	15	18	23	24	23	17	22	21	22	21	23	28	29	29	30	12
						7	6	6	6	8	5	5	4	5	0	9	10	13	8	8	11	0	16	16	7	9	9	6	9	12	12	11	9	9	11	10	11	11	14	12	15	13	0
Ragulator complex protein LAMTOR3			IPR015019	Family		2	0	0	0	0	0	0	0	0	0	0	0	1	0	0	0	2	0	1	1	1	1	0	1	2	0	1	0	0	0	0	0	0	0	0	0	0	0
Longin-like domain superfamily	diverse	-	IPR011012	Homologous superfamily	no longin-like hits after blast eukaryota DB for all hits; Treat them as present if the best evalue assigned to this IPR	0	0	0	0	0	3	3	2	1	1	1	1	11	3	3	3	4	3	2	2	7	0	3	0	0	1	0	0	1	0	1	0	0	0	0	1	0	1
Vacuolar fusion protein Mon1			IPR004353	Family		1	0	2	2	0	2	2	1	0	1	1	1	5	1	2	4	3	3	3	1	2	0	2	0	1	0	0	0	1	0	0	0	0	0	0	0	0	0
Transport protein particle (TRAPP) component	arCOG20861,arCOG01688	COG01719	IPR007194	Family		0	0	0	0	0	0	0	0	0	0	1	1	0	0	0	0	0	0	0	0	0	0	0	0	1	0	2	2	2	2	2	2	2	2	2	3	3	0
Zinc finger, Sec23/Sec24-type	arCOG02900	COG02304	IPR006895	Domain		0	0	0	0	0	0	0	0	0	0	0	0	1	0	0	0	0	0	0	0	0	0	0	0	0	0	0	0	0	0	0	0	0	0	0	0	0	0
Sec23/Sec24, trunk domain			IPR006896	Domain	blast hits are VWA, but prokka annotated as sec23/24. So treat all be true	0	0	0	0	0	1	1	0	0	0	1	1	0	0	0	0	1	0	0	0	0	0	0	0	0	2	0	1	0	1	1	1	1	1	1	1	2	1
Sec23/Sec24 beta-sandwich			IPR012990	Domain		0	0	0	0	0	1	1	1	0	0	1	1	0	0	1	0	0	0	0	0	0	0	0	0	0	1	0	1	0	1	0	0	0	1	0	1	1	1
Oligosaccharyl-transferase complex
Ribophorin I	arCOG20142	-	IPR007676	Family		0	1	1	1	1	1	1	1	1	1	2	2	1	1	1	1	1	1	1	0	0	1	0	1	1	0	0	0	0	0	0	0	0	0	0	0	0	1
Oligosaccharyl transferase complex, subunit OST3/OST6	arCOG20107	-	IPR021149	Family		1	0	0	0	0	0	0	0	1	0	0	0	1	1	1	1	0	1	1	1	1	1	1	0	0	1	0	1	1	1	2	0	1	1	1	1	2	0
Oligosaccharyl transferase, STT3 subunit	arCOG02044	COG01287	IPR003674	Family		1	1	1	1	1	1	1	1	1	1	1	1	1	1	1	1	1	0	1	1	1	0	1	1	1	1	1	1	1	1	1	1	1	1	1	1	1	1

## Sheet: S5
Table S5 | Summary of annotated KEGG orthologs in Asgardarchaeota MAGs. All hits were based on enrichM (https://github.com/geronimp/enrichM ) annotations against the KO database. For alternative annotations of core metabolism genes in Sif- and Jordarchaeia MAGs see Table S9.
ID	Gene	Decription	Sifarchaeia				Jordarchaeia					Heimdallarchaeia																										ALCG		Lokiarchaeia
			lw40_2019reseq_gm2_55	lw_55_reseq_mb2.7	lw60_2018_gm2_56	CR1378_bin_28	JZ_bin_1113	LHC_bin_1308	SRR6301444.bin_183	EB_bin_7	ERP013176_bin.4	SRR3715733.bin.66	SRR6301445.bin_147	superspecific.25	P326769_299	P326769_bin385	P326769_bin8	Asgard_ASM1136624v1_unclassified	Asgard_ASM1136629v1_unclassified	ERR1299386.bin.8	Heimdallarchaeota_AB125	Heimdallarchaeota_archaeon_ASM1136494v1	Heimdallarchaeota_archaeon_ASM1136496v1	Heimdallarchaeota_archaeon_ASM1152520v1	Heimdallarchaeota_archaeon_ASM272827v1	Heimdallarchaeota_archaeon_ASM366287v1	Heimdallarchaeota_archaeon_ASM366288v1	Heimdallarchaeota_archaeon_ASM366293v1	Heimdallarchaeota_archaeon_ASM437645v1	Heimdallarchaeota_B3-JM-08	Heimdallarchaeota_LC2	Heimdallarchaeota_LC3	Heimdallarchaeota_UBA460	hikurangi1519_12F4_80.64m_bin9	hikurangi1519_12R2_mb2_bin1_280.17m	hikurangi1519_12R2_mb2_bin15_280.17m	hikurangi1520D_18H4_mb2_bin34_160.76m	lc20_2019reseq_max107_027	lc30_2019_mb2_34	Hel_GB_A	Hel_GB_B	lw55_2018reseq_mb2_61_Hel	Candidatus_Prometheoarchaeum_syntrophicum_MK-D1	2020hybrid_loki02mtb2	2020hybrid_loki03mtb2	2020hybrid_loki05mtb2	2020hybrid_loki11mtb2	2020hybrid_loki15mtb2	lw40_2019reseq_gm2_45
K00001	E1.1.1.1, adh	alcohol dehydrogenase [EC:1.1.1.1]	0	2	2	0	1	1	1	2	0	0	1	2	0	3	3	0	2	3	0	1	1	0	1	1	1	1	0	3	4	6	2	3	3	4	0	1	1	1	1	1	0	1	5	1	2	2	1
K00002	AKR1A1, adh	alcohol dehydrogenase (NADP+) [EC:1.1.1.2]	0	0	0	0	0	0	0	0	0	0	0	0	0	0	0	0	0	0	0	0	0	0	0	0	0	0	0	0	0	0	0	0	0	0	0	0	0	0	0	0	0	0	0	0	0	0	0
K00003	hom	homoserine dehydrogenase [EC:1.1.1.3]	0	1	1	0	1	1	1	1	0	0	0	1	0	0	1	0	0	1	0	0	1	0	0	0	0	0	0	2	0	1	1	0	0	0	1	0	0	1	1	1	1	0	1	0	1	1	1
K00004	BDH, butB	(R,R)-butanediol dehydrogenase / meso-butanediol dehydrogenase / diacetyl reductase [EC:1.1.1.4 1.1.1.- 1.1.1.303]	0	0	0	0	0	0	0	0	0	0	0	0	0	0	0	0	0	0	0	1	0	0	0	0	0	0	0	0	0	0	0	0	0	0	0	0	2	3	0	3	0	2	1	0	3	3	3
K00005	gldA	glycerol dehydrogenase [EC:1.1.1.6]	0	1	1	0	0	0	0	0	0	0	0	0	0	0	0	0	0	0	0	0	0	0	0	0	0	0	0	0	0	0	0	0	0	0	0	0	0	0	0	0	0	0	0	0	0	0	0
K00008	SORD, gutB	L-iditol 2-dehydrogenase [EC:1.1.1.14]	0	2	2	0	0	0	0	3	0	1	0	1	0	0	0	1	0	1	0	1	2	0	0	0	1	0	0	1	1	1	0	0	0	1	0	1	1	2	3	3	0	2	0	1	3	3	1
K00009	mtlD	mannitol-1-phosphate 5-dehydrogenase [EC:1.1.1.17]	0	0	0	0	0	0	0	0	0	0	0	0	0	0	0	0	0	0	0	0	0	0	0	0	0	0	0	0	0	0	0	0	0	0	0	0	0	0	0	0	0	0	0	0	0	0	0
K00010	iolG	myo-inositol 2-dehydrogenase / D-chiro-inositol 1-dehydrogenase [EC:1.1.1.18 1.1.1.369]	0	0	0	0	0	1	0	0	0	0	0	0	0	0	0	0	0	0	0	0	0	0	0	0	1	0	0	0	0	0	0	0	0	0	0	0	2	0	1	0	0	0	1	1	0	3	1
K00011	AKR1B	aldehyde reductase [EC:1.1.1.21]	0	0	0	0	0	0	0	0	0	0	0	0	0	0	0	0	0	0	0	0	0	0	0	0	0	0	0	0	1	0	0	0	0	0	0	0	0	0	0	0	0	0	0	0	0	0	0
K00012	UGDH, ugd	UDPglucose 6-dehydrogenase [EC:1.1.1.22]	0	1	1	0	1	2	0	1	0	0	1	1	1	0	0	1	1	0	0	1	0	1	0	0	1	1	1	0	1	1	0	1	1	1	1	2	1	1	1	1	1	1	1	1	1	1	1
K00013	hisD	histidinol dehydrogenase [EC:1.1.1.23]	1	1	1	0	1	1	1	1	0	0	0	0	0	0	1	0	0	0	0	0	0	0	0	0	0	0	0	0	0	0	0	0	0	0	0	0	0	0	1	1	0	0	1	0	2	1	0
K00014	aroE	shikimate dehydrogenase [EC:1.1.1.25]	0	1	1	0	1	0	1	1	0	0	0	0	0	0	0	0	0	0	0	0	0	0	0	0	0	0	0	0	0	1	0	0	0	0	0	0	0	1	1	1	1	1	0	2	1	1	1
K00015	gyaR, GOR1	glyoxylate reductase [EC:1.1.1.26]	0	2	2	0	0	0	1	3	1	1	1	0	0	0	2	2	1	1	0	2	1	1	1	0	0	0	1	2	1	1	1	2	2	1	2	1	1	1	1	1	1	0	1	1	0	0	0
K00016	LDH, ldh	L-lactate dehydrogenase [EC:1.1.1.27]	0	0	0	0	0	0	0	0	0	0	0	0	0	0	1	0	0	0	0	0	0	0	0	0	0	0	0	1	0	0	0	0	0	0	0	0	0	0	0	0	0	0	0	0	0	0	0
K00018	hprA	glycerate dehydrogenase [EC:1.1.1.29]	0	0	0	0	0	0	0	0	0	0	0	0	0	0	0	0	0	0	0	0	0	0	0	0	0	0	0	0	1	0	0	0	0	0	0	0	0	0	0	0	0	0	0	0	0	0	0
K00019	E1.1.1.30, bdh	3-hydroxybutyrate dehydrogenase [EC:1.1.1.30]	0	0	0	0	0	0	0	0	0	0	0	1	0	0	0	0	0	1	0	0	0	0	0	0	0	0	0	1	3	0	1	0	0	0	0	0	0	2	0	0	1	0	0	0	0	0	1
K00020	HIBADH, mmsB	3-hydroxyisobutyrate dehydrogenase [EC:1.1.1.31]	0	0	0	0	0	0	0	0	0	0	0	0	0	0	0	0	0	0	0	0	0	0	0	0	0	0	0	0	0	0	0	0	0	0	0	0	0	0	0	0	2	1	0	0	1	0	0
K00021	HMGCR	hydroxymethylglutaryl-CoA reductase (NADPH) [EC:1.1.1.34]	0	1	1	0	1	1	1	1	0	0	0	0	0	0	0	0	0	0	0	0	1	0	0	0	0	0	0	0	0	0	0	0	0	0	0	0	0	1	0	1	0	0	0	0	0	0	0
K00024	mdh	malate dehydrogenase [EC:1.1.1.37]	0	0	0	0	0	0	0	0	0	0	0	0	0	0	0	0	0	0	0	0	0	1	1	0	0	0	0	0	1	0	0	0	0	0	0	0	0	0	0	0	0	0	0	0	0	0	0
K00027	ME2, sfcA, maeA	malate dehydrogenase (oxaloacetate-decarboxylating) [EC:1.1.1.38]	0	1	1	1	0	0	0	1	1	1	0	0	0	0	0	1	1	1	1	1	0	1	1	1	0	0	1	0	1	1	0	1	1	1	1	0	1	0	1	0	1	0	0	0	1	0	0
K00030	IDH3	isocitrate dehydrogenase (NAD+) [EC:1.1.1.41]	0	0	0	0	0	0	0	1	1	0	0	0	0	0	1	0	0	0	0	0	1	0	0	0	0	0	0	0	0	0	0	0	0	0	0	0	0	0	0	0	0	1	0	1	1	1	0
K00031	IDH1, IDH2, icd	isocitrate dehydrogenase [EC:1.1.1.42]	1	1	1	0	1	1	0	0	0	1	0	0	1	0	0	1	1	0	0	1	0	1	1	0	0	0	1	0	1	1	0	1	1	1	0	0	0	1	1	1	1	0	0	0	0	0	0
K00033	PGD, gnd, gntZ	6-phosphogluconate dehydrogenase [EC:1.1.1.44 1.1.1.343]	0	0	0	0	0	0	0	0	0	0	0	0	0	0	0	0	0	0	0	0	0	0	0	0	0	0	0	2	1	0	0	0	0	0	0	0	0	0	0	0	0	0	0	0	0	0	0
K00034	gdh	glucose 1-dehydrogenase [EC:1.1.1.47]	0	1	1	0	0	0	0	0	0	0	0	0	0	0	0	0	0	0	0	0	1	0	0	0	0	0	0	0	0	0	0	0	0	0	0	0	0	0	0	1	0	0	0	0	0	0	0
K00036	G6PD, zwf	glucose-6-phosphate 1-dehydrogenase [EC:1.1.1.49 1.1.1.363]	0	0	0	0	0	0	0	0	0	0	0	0	0	0	0	0	0	0	0	0	0	0	0	0	0	0	0	0	1	0	0	0	0	0	0	0	0	0	0	0	0	0	0	0	0	0	0
K00038	E1.1.1.53	3alpha(or 20beta)-hydroxysteroid dehydrogenase [EC:1.1.1.53]	0	0	0	0	0	0	0	0	0	0	0	0	0	0	0	0	0	0	0	0	0	0	0	0	0	0	0	0	0	0	0	0	0	0	0	0	0	0	0	0	0	1	0	0	0	0	1
K00041	uxaB	tagaturonate reductase [EC:1.1.1.58]	0	0	0	0	0	0	0	0	0	0	0	0	0	0	0	0	0	0	0	0	0	0	0	0	0	0	0	0	0	0	0	0	0	0	0	0	0	1	0	1	0	0	0	0	0	0	0
K00042	garR, glxR	2-hydroxy-3-oxopropionate reductase [EC:1.1.1.60]	0	0	0	0	0	0	0	0	0	0	0	0	0	0	0	0	0	0	0	0	0	0	0	0	0	0	0	0	0	0	0	0	0	0	0	1	0	0	0	0	0	0	0	0	0	0	0
K00046	idnO	gluconate 5-dehydrogenase [EC:1.1.1.69]	1	1	2	0	0	0	0	1	0	0	0	0	0	0	1	0	0	0	0	0	0	0	0	0	0	0	0	1	0	0	0	0	0	0	0	0	0	1	1	2	0	0	0	0	0	2	1
K00052	leuB, IMDH	3-isopropylmalate dehydrogenase [EC:1.1.1.85]	2	2	2	1	2	2	0	2	0	1	1	1	1	2	1	1	1	1	0	1	0	0	0	0	1	1	0	1	2	1	1	1	1	1	1	0	1	1	3	3	1	1	1	0	1	3	1
K00053	ilvC	ketol-acid reductoisomerase [EC:1.1.1.86]	1	1	1	0	1	1	0	1	0	0	0	0	0	0	0	0	1	0	0	0	0	0	0	0	0	0	1	0	0	0	0	0	0	0	0	0	0	1	1	1	0	0	0	0	0	0	0
K00054	mvaA	hydroxymethylglutaryl-CoA reductase [EC:1.1.1.88]	0	0	0	0	0	0	0	0	0	0	1	1	1	1	1	1	1	1	0	1	1	1	1	0	0	0	2	1	1	1	1	1	1	1	1	0	1	0	1	0	1	1	1	1	1	1	1
K00055	E1.1.1.90	aryl-alcohol dehydrogenase [EC:1.1.1.90]	0	0	0	0	0	0	0	0	0	0	0	0	0	0	0	0	0	0	0	0	0	0	0	0	0	0	0	0	0	0	0	0	0	0	0	0	0	0	0	0	0	0	0	0	0	0	0
K00057	gpsA	glycerol-3-phosphate dehydrogenase (NAD(P)+) [EC:1.1.1.94]	0	0	0	0	0	0	0	0	0	0	0	0	0	0	0	0	0	0	0	0	0	0	0	0	0	0	0	0	0	0	0	0	0	0	0	0	0	0	0	0	1	0	0	0	0	0	0
K00058	serA, PHGDH	D-3-phosphoglycerate dehydrogenase / 2-oxoglutarate reductase [EC:1.1.1.95 1.1.1.399]	3	3	3	1	0	1	1	2	0	2	2	2	1	0	0	2	2	2	1	1	0	1	0	0	1	0	4	1	1	0	2	3	3	4	1	3	3	3	3	2	0	2	2	3	3	1	2
K00059	fabG, OAR1	D-3-phosphoglycerate dehydrogenase / 2-oxoglutarate reductase [EC:1.1.1.95 1.1.1.399]	1	3	3	2	3	2	0	5	0	3	0	2	1	1	4	3	1	2	4	2	3	3	5	0	0	0	3	2	6	9	2	4	3	3	1	0	3	7	4	15	7	8	4	5	10	13	14
K00060	tdh	threonine 3-dehydrogenase [EC:1.1.1.103]	0	0	0	0	0	0	1	0	0	0	0	0	0	1	0	0	0	0	0	0	0	0	0	0	0	0	0	1	0	1	0	0	0	0	0	0	0	0	0	0	0	0	0	0	0	0	0
K00065	kduD	2-dehydro-3-deoxy-D-gluconate 5-dehydrogenase [EC:1.1.1.127]	0	0	0	0	0	0	0	0	0	0	0	0	0	0	0	0	0	0	0	0	0	0	0	0	0	0	0	0	0	0	0	0	0	0	0	0	0	0	0	0	0	0	0	0	1	0	1
K00066	algD	GDP-mannose 6-dehydrogenase [EC:1.1.1.132]	0	0	0	0	0	0	0	0	0	0	0	0	0	0	0	0	0	0	0	0	0	0	0	0	0	0	0	0	0	0	0	0	0	0	0	0	0	0	0	0	0	0	0	0	0	0	0
K00067	rfbD, rmlD	dTDP-4-dehydrorhamnose reductase [EC:1.1.1.133]	1	1	1	0	0	1	0	0	0	0	0	0	0	0	0	0	0	0	0	0	0	1	0	0	0	0	0	0	1	1	0	0	0	0	0	0	1	1	2	2	1	1	0	1	0	0	1
K00068	srlD	sorbitol-6-phosphate 2-dehydrogenase [EC:1.1.1.140]	0	0	0	0	0	0	0	0	0	0	0	0	0	0	0	0	0	0	0	0	0	0	0	0	0	0	0	0	0	0	0	0	0	0	0	0	0	0	0	0	0	0	0	0	0	0	0
K00073	allD	ureidoglycolate dehydrogenase (NAD+) [EC:1.1.1.350]	0	0	0	0	0	0	0	0	0	0	0	0	0	0	1	0	0	1	0	0	0	0	0	0	0	0	0	1	0	0	1	0	0	0	0	0	0	0	0	0	0	0	0	0	0	0	0
K00074	paaH, hbd, fadB, mmgB	3-hydroxybutyryl-CoA dehydrogenase [EC:1.1.1.157]	0	0	0	0	2	1	0	2	0	0	0	1	0	2	2	0	0	1	1	0	1	1	1	0	0	0	0	1	3	1	1	0	0	0	1	4	3	1	0	1	0	4	1	2	5	6	5
K00075	murB	UDP-N-acetylmuramate dehydrogenase [EC:1.3.1.98]	0	0	0	0	0	0	0	0	0	0	0	0	0	0	0	0	0	0	0	0	0	0	0	0	0	0	0	0	0	0	0	0	0	0	0	0	0	0	0	0	0	0	0	0	0	0	0
K00077	panE, apbA	2-dehydropantoate 2-reductase [EC:1.1.1.169]	1	1	1	0	1	1	1	2	1	2	1	1	2	2	2	1	0	1	1	2	1	0	0	0	1	1	2	3	1	2	1	2	2	2	0	2	2	0	1	2	2	1	1	1	2	2	1
K00078	DHDH	dihydrodiol dehydrogenase / D-xylose 1-dehydrogenase (NADP) [EC:1.3.1.20 1.1.1.179]	0	0	0	0	0	0	0	0	0	0	0	0	0	0	0	0	0	0	0	0	0	0	0	0	0	0	0	0	0	1	0	0	0	0	0	0	0	0	0	0	1	0	0	0	0	0	0
K00079	CBR1	carbonyl reductase 1 [EC:1.1.1.184 1.1.1.189 1.1.1.197]	0	0	0	0	0	0	0	0	0	0	0	0	0	0	0	0	0	0	0	0	0	0	0	0	0	0	0	0	0	0	0	0	0	0	0	0	0	0	0	1	0	0	0	0	0	0	0
K00086	dhaT	1,3-propanediol dehydrogenase [EC:1.1.1.202]	0	0	0	0	0	0	0	0	0	0	0	0	0	0	0	0	0	0	0	0	0	0	0	0	0	0	0	0	0	0	0	0	0	0	0	0	0	0	0	0	0	0	0	0	0	1	0
K00087	ygeS, xdhA	xanthine dehydrogenase molybdenum-binding subunit [EC:1.17.1.4]	0	0	0	0	0	0	0	0	0	0	0	1	0	0	0	0	0	1	1	0	1	0	0	0	0	0	0	0	0	0	1	0	0	0	1	0	0	0	0	0	0	0	0	0	0	0	0
K00088	IMPDH, guaB	IMP dehydrogenase [EC:1.1.1.205]	1	1	1	0	1	1	1	1	1	0	0	0	0	0	1	0	0	0	0	0	2	1	0	0	0	0	0	1	2	2	0	0	0	0	1	0	0	1	1	1	1	1	2	1	1	1	1
K00091	E1.1.1.219	dihydroflavonol-4-reductase [EC:1.1.1.219]	0	0	1	0	1	1	0	0	0	1	0	1	0	2	0	1	0	1	1	2	1	0	0	0	0	0	1	1	1	0	1	2	2	0	0	1	1	1	1	0	1	0	0	0	0	0	1
K00096	araM, egsA	glycerol-1-phosphate dehydrogenase [NAD(P)+] [EC:1.1.1.261]	1	0	1	0	0	0	1	1	1	0	0	1	0	1	2	0	0	1	1	0	2	1	1	0	0	0	0	2	1	2	1	0	0	0	1	1	2	1	0	1	0	0	0	0	0	0	1
K00097	pdxA	4-hydroxythreonine-4-phosphate dehydrogenase [EC:1.1.1.262]	0	0	0	0	0	0	0	0	0	0	0	0	0	0	0	0	0	0	0	0	0	0	0	0	0	0	0	0	0	0	0	0	0	0	0	0	0	0	0	0	0	0	0	0	0	1	1
K00100	bdhAB	butanol dehydrogenase [EC:1.1.1.-]	0	0	0	0	0	0	0	0	0	0	0	0	0	0	0	0	0	0	0	0	0	0	0	0	0	0	0	0	0	0	0	0	0	0	0	0	0	0	0	0	0	0	0	0	0	0	0
K00102	LDHD, dld	D-lactate dehydrogenase (cytochrome) [EC:1.1.2.4]	0	0	0	0	0	0	0	0	0	0	0	2	0	0	0	0	0	2	2	0	0	0	0	0	0	0	0	0	1	1	2	0	0	0	2	0	0	1	0	0	0	0	1	0	0	0	0
K00104	glcD	glycolate oxidase [EC:1.1.3.15]	4	9	9	0	3	5	3	11	0	0	1	0	0	1	1	1	1	0	0	1	0	0	0	0	0	1	1	0	0	0	1	1	1	1	0	3	7	15	5	17	1	5	4	3	7	11	15
K00111	glpA, glpD	glycerol-3-phosphate dehydrogenase [EC:1.1.5.3]	0	1	1	0	2	1	1	2	0	1	1	0	0	1	1	1	1	0	0	0	1	0	1	0	0	1	1	1	1	1	0	1	1	1	1	1	0	2	2	2	4	1	2	2	2	2	2
K00112	glpB	glycerol-3-phosphate dehydrogenase subunit B [EC:1.1.5.3]	0	1	1	0	2	1	1	1	0	0	0	0	0	0	0	0	0	0	0	0	0	0	0	0	0	0	0	0	0	0	0	0	0	0	0	0	0	0	0	0	0	0	0	0	0	0	0
K00113	glpC	glycerol-3-phosphate dehydrogenase subunit C	0	0	0	0	0	0	0	0	0	0	0	0	0	0	0	0	0	0	0	0	0	0	0	0	0	0	0	0	0	1	0	0	0	0	0	0	0	0	0	0	0	0	0	0	0	0	0
K00117	gcd	quinoprotein glucose dehydrogenase [EC:1.1.5.2]	0	0	0	0	0	0	0	1	0	0	0	0	0	0	0	0	0	0	0	0	0	1	1	0	0	0	0	0	2	0	0	0	0	0	0	0	0	0	0	0	0	0	0	0	0	0	0
K00122	FDH	formate dehydrogenase [EC:1.17.1.9]	0	0	0	0	0	0	0	0	0	0	0	0	0	0	0	0	0	0	0	0	0	0	0	0	0	0	0	0	0	0	0	0	0	0	0	0	0	1	0	1	1	0	0	0	0	0	0
K00123	fdoG, fdhF, fdwA	formate dehydrogenase major subunit [EC:1.17.1.9]	0	1	1	0	0	0	0	1	0	0	0	0	0	0	0	0	0	0	0	1	0	0	0	0	0	0	0	0	0	0	0	0	0	1	0	0	0	0	0	0	1	1	0	0	0	0	0
K00124	fdoH, fdsB	formate dehydrogenase iron-sulfur subunit	0	0	0	0	0	0	0	0	0	0	0	0	0	0	0	0	0	0	0	0	0	0	0	0	1	0	0	0	0	0	0	0	0	0	0	0	0	0	0	0	0	0	0	0	0	0	0
K00125	fdhB	formate dehydrogenase (coenzyme F420) beta subunit [EC:1.17.98.3 1.8.98.6]	0	2	2	1	0	0	0	1	0	0	0	0	0	0	0	0	0	0	0	0	0	0	0	0	0	0	0	0	0	0	0	0	0	0	0	0	0	1	0	1	1	1	1	1	1	2	0
K00128	ALDH	aldehyde dehydrogenase (NAD+) [EC:1.2.1.3]	0	0	0	0	0	0	0	0	0	0	0	0	0	0	0	0	0	0	0	0	0	1	3	0	0	0	0	0	1	3	0	0	0	0	0	0	0	0	0	0	0	0	0	0	0	0	0
K00129	ALDH3	aldehyde dehydrogenase (NAD(P)+) [EC:1.2.1.5]	0	0	0	0	0	0	0	0	0	0	0	0	0	0	0	0	0	0	0	0	0	0	0	0	0	0	0	0	2	0	0	0	0	0	0	0	0	0	0	0	0	0	0	0	0	0	0
K00131	gapN	glyceraldehyde-3-phosphate dehydrogenase (NADP+) [EC:1.2.1.9]	0	0	0	0	0	0	0	0	0	0	0	0	0	0	0	0	0	0	0	0	0	0	0	0	0	0	0	0	0	1	0	0	0	0	0	0	0	0	0	0	0	0	2	0	1	0	0
K00133	asd	aspartate-semialdehyde dehydrogenase [EC:1.2.1.11]	0	1	1	0	1	1	1	1	0	0	0	0	0	0	1	0	0	0	0	0	0	0	0	0	0	0	0	0	0	1	0	0	0	0	0	0	0	1	1	1	0	1	1	0	1	1	1
K00134	GAPDH, gapA	glyceraldehyde 3-phosphate dehydrogenase [EC:1.2.1.12]	1	1	1	0	1	0	0	1	0	1	1	1	1	0	0	1	1	1	0	1	0	1	2	1	0	1	0	0	1	1	1	1	1	1	1	1	1	1	1	1	1	1	1	1	1	2	0
K00135	gabD	succinate-semialdehyde dehydrogenase / glutarate-semialdehyde dehydrogenase [EC:1.2.1.16 1.2.1.79 1.2.1.20]	0	0	0	0	0	0	0	0	0	0	0	0	0	0	0	1	0	0	0	0	0	0	0	0	0	0	0	1	1	0	0	0	0	0	0	0	0	0	0	0	0	0	0	1	0	0	0
K00140	mmsA, iolA, ALDH6A1	malonate-semialdehyde dehydrogenase (acetylating) / methylmalonate-semialdehyde dehydrogenase [EC:1.2.1.18 1.2.1.27]	0	0	0	0	0	0	0	0	0	0	0	0	0	0	0	0	0	0	0	0	0	0	0	0	0	0	1	1	1	1	0	0	0	0	1	0	0	0	0	0	0	0	1	0	0	0	0
K00145	argC	N-acetyl-gamma-glutamyl-phosphate reductase [EC:1.2.1.38]	0	0	0	0	0	0	0	0	0	0	0	0	0	0	0	0	0	0	0	0	0	0	0	0	0	0	0	0	0	0	0	0	0	0	0	0	0	0	0	0	0	0	1	0	0	0	0
K00147	proA	glutamate-5-semialdehyde dehydrogenase [EC:1.2.1.41]	0	0	0	0	0	0	0	0	0	0	0	0	0	0	0	0	0	0	0	0	0	0	0	0	0	0	0	0	0	0	0	0	0	0	0	0	0	0	1	0	0	0	0	0	0	1	1
K00150	gap2	glyceraldehyde-3-phosphate dehydrogenase (NAD(P)) [EC:1.2.1.59]	1	1	1	0	0	0	0	0	0	0	0	1	0	1	1	0	0	1	0	0	1	1	1	0	0	0	0	2	2	1	0	0	0	0	0	0	0	0	0	0	0	0	0	0	0	0	0
K00158	E1.2.3.3, poxL	pyruvate oxidase [EC:1.2.3.3]	0	0	0	0	0	0	0	0	0	0	0	0	0	0	1	0	0	0	0	0	0	0	0	0	0	0	0	0	1	1	0	0	0	1	0	0	1	0	0	0	0	0	0	0	0	0	0
K00161	PDHA, pdhA	pyruvate dehydrogenase E1 component alpha subunit [EC:1.2.4.1]	0	0	0	0	0	0	0	0	0	0	0	0	0	0	0	0	0	0	0	0	0	0	0	0	0	0	0	0	0	0	0	0	0	0	0	0	0	0	0	0	0	0	0	0	0	0	0
K00166	BCKDHA, bkdA1	2-oxoisovalerate dehydrogenase E1 component alpha subunit [EC:1.2.4.4]	0	0	0	0	0	0	0	0	0	0	0	0	0	0	0	0	0	0	0	0	0	1	1	0	0	0	0	1	1	1	0	0	0	0	0	0	0	0	0	0	0	0	0	0	0	0	0
K00167	BCKDHB, bkdA2	2-oxoisovalerate dehydrogenase E1 component beta subunit [EC:1.2.4.4]	0	0	0	0	0	0	0	0	0	0	0	0	0	0	0	0	0	0	0	0	0	1	1	0	0	0	0	1	1	1	0	0	0	0	0	0	0	0	0	0	0	0	0	0	0	0	0
K00169	porA	pyruvate ferredoxin oxidoreductase alpha subunit [EC:1.2.7.1]	1	3	3	1	1	1	1	2	1	1	1	3	0	1	3	1	1	3	3	0	1	0	0	0	1	1	1	2	2	1	2	1	1	0	2	0	1	2	2	3	3	2	1	2	2	2	1
K00170	porB	pyruvate ferredoxin oxidoreductase beta subunit [EC:1.2.7.1]	1	5	5	2	2	2	1	3	0	2	2	3	1	1	2	2	2	3	2	1	2	0	0	1	2	2	2	2	2	2	2	2	2	2	2	2	2	2	2	2	2	2	2	2	2	1	2
K00171	porD	pyruvate ferredoxin oxidoreductase delta subunit [EC:1.2.7.1]	3	2	3	1	0	0	0	0	0	0	1	0	0	0	3	0	0	0	0	0	2	0	0	0	1	1	1	2	0	0	0	0	0	0	0	1	1	1	1	1	2	2	2	2	1	2	2
K00172	porC, porG	pyruvate ferredoxin oxidoreductase gamma subunit [EC:1.2.7.1]	2	3	4	1	2	2	1	3	1	2	2	3	1	1	2	2	2	3	2	0	2	0	0	1	2	2	2	2	2	0	2	2	2	0	4	2	2	2	3	3	3	3	2	3	3	3	2
K00174	korA, oorA, oforA	2-oxoglutarate/2-oxoacid ferredoxin oxidoreductase subunit alpha [EC:1.2.7.3 1.2.7.11]	0	2	2	0	0	0	1	1	0	2	2	2	1	1	3	3	3	2	1	3	1	3	2	0	1	2	4	4	5	4	2	3	3	2	2	1	3	3	4	5	2	2	1	1	3	4	4
K00175	korB, oorB, oforB	2-oxoglutarate/2-oxoacid ferredoxin oxidoreductase subunit beta [EC:1.2.7.3 1.2.7.11]	0	2	2	1	0	0	1	2	1	2	2	2	2	0	3	3	4	2	1	3	1	2	3	1	1	2	4	4	5	4	2	3	3	3	2	1	3	3	3	5	2	2	2	1	3	4	4
K00176	korD, oorD	2-oxoglutarate ferredoxin oxidoreductase subunit delta [EC:1.2.7.3]	0	0	0	0	0	0	0	0	0	2	1	0	0	0	1	2	2	0	1	2	0	0	0	0	0	0	2	0	0	0	0	2	2	0	0	0	1	0	3	1	1	0	0	0	1	0	1
K00177	korC, oorC	2-oxoglutarate ferredoxin oxidoreductase subunit gamma [EC:1.2.7.3]	0	1	1	0	0	0	1	0	0	2	2	1	1	0	1	2	2	1	1	2	0	0	0	1	2	2	2	0	2	1	1	2	2	1	1	0	1	3	2	3	1	1	1	0	2	2	2
K00179	iorA	indolepyruvate ferredoxin oxidoreductase, alpha subunit [EC:1.2.7.8]	1	2	2	0	1	1	3	3	0	3	1	0	2	1	1	2	3	0	1	2	1	0	0	1	0	1	2	1	1	0	0	2	2	1	1	1	2	2	3	3	4	1	2	1	2	2	1
K00180	iorB	indolepyruvate ferredoxin oxidoreductase, beta subunit [EC:1.2.7.8]	0	2	2	1	0	1	3	3	0	3	2	1	2	1	1	3	3	1	0	2	1	0	0	0	1	1	2	1	0	0	1	2	2	2	1	1	2	2	3	3	3	1	2	1	2	3	1
K00183	: No such data.		0	0	0	0	0	0	0	1	0	0	0	0	0	0	0	0	0	0	0	0	0	0	0	0	0	0	0	0	0	0	0	0	0	0	0	0	0	0	0	0	0	0	0	0	0	1	1
K00184	dmsB	dimethyl sulfoxide reductase iron-sulfur subunit	0	0	0	0	0	0	0	1	0	0	0	0	0	0	0	0	0	0	0	0	0	0	0	0	0	0	0	0	4	2	0	0	0	0	0	0	0	0	0	0	0	0	0	0	0	0	1
K00185	dmsC	dimethyl sulfoxide reductase membrane subunit	0	0	0	0	0	0	0	0	0	0	0	0	0	0	0	0	0	0	0	0	0	0	0	0	0	0	0	0	4	3	0	0	0	0	0	0	0	0	0	0	0	0	0	0	0	0	0
K00186	vorA	2-oxoisovalerate ferredoxin oxidoreductase alpha subunit [EC:1.2.7.7]	1	1	2	1	1	1	1	1	1	1	1	0	1	1	0	1	1	0	0	1	1	0	0	0	1	1	1	0	0	0	0	1	1	1	1	1	1	0	1	0	0	1	1	1	1	0	1
K00188	vorD	2-oxoisovalerate ferredoxin oxidoreductase delta subunit [EC:1.2.7.7]	0	0	0	0	0	0	0	0	0	0	0	0	0	1	0	0	0	0	0	0	0	0	0	0	0	0	0	0	0	0	0	0	0	0	0	0	0	0	0	1	0	0	0	0	0	0	0
K00189	vorG, porG	2-oxoisovalerate/pyruvate ferredoxin oxidoreductase gamma subunit [EC:1.2.7.7 1.2.7.1]	0	0	0	0	0	0	0	0	0	0	0	0	0	0	0	0	0	0	0	1	0	0	0	0	0	0	0	0	0	0	0	0	0	1	0	0	0	0	0	0	0	0	0	0	0	0	0
K00192	cdhA	anaerobic carbon-monoxide dehydrogenase, CODH/ACS complex subunit alpha [EC:1.2.7.4]	1	1	1	0	1	1	0	1	0	0	0	0	0	0	0	0	0	0	0	0	0	0	0	0	0	0	0	0	0	0	0	0	0	0	0	1	1	1	1	2	0	1	1	2	1	1	1
K00193	cdhC	acetyl-CoA decarbonylase/synthase, CODH/ACS complex subunit beta [EC:2.3.1.169]	1	1	1	0	1	1	0	1	0	0	0	0	0	0	0	0	0	0	0	0	0	0	0	0	0	0	0	0	0	0	0	0	0	0	0	1	1	1	1	3	0	1	1	1	1	1	1
K00194	cdhD, acsD	acetyl-CoA decarbonylase/synthase, CODH/ACS complex subunit delta [EC:2.1.1.245]	1	1	1	0	1	1	0	1	0	0	0	0	0	0	0	0	0	0	0	0	0	0	0	0	0	0	0	0	0	0	0	0	0	0	0	1	1	1	1	1	0	1	2	1	1	1	1
K00195	cdhB	anaerobic carbon-monoxide dehydrogenase, CODH/ACS complex subunit epsilon	1	1	1	0	1	1	0	1	0	0	0	0	0	0	0	0	0	0	0	0	0	0	0	0	0	0	0	0	0	0	0	0	0	0	0	1	1	1	1	1	0	1	1	1	1	1	1
K00196	cooF	anaerobic carbon-monoxide dehydrogenase iron sulfur subunit	0	1	1	0	0	0	0	0	0	0	0	0	0	0	1	0	0	0	0	0	0	0	0	0	0	0	0	1	0	1	0	0	0	0	1	1	0	0	5	2	1	1	0	0	1	2	0
K00197	cdhE, acsC	acetyl-CoA decarbonylase/synthase, CODH/ACS complex subunit gamma [EC:2.1.1.245]	0	1	1	0	1	1	0	1	0	0	0	0	0	0	0	0	0	0	0	0	0	0	0	0	0	0	0	0	0	0	0	0	0	0	0	0	1	1	1	1	0	1	1	1	1	0	1
K00198	cooS, acsA	anaerobic carbon-monoxide dehydrogenase catalytic subunit [EC:1.2.7.4]	0	0	0	0	0	1	1	0	0	0	0	0	0	0	0	1	1	0	0	0	0	0	0	0	0	0	0	0	0	0	0	0	0	0	0	1	0	1	0	1	0	0	0	1	0	1	1
K00200	fwdA, fmdA	formylmethanofuran dehydrogenase subunit A [EC:1.2.7.12]	0	2	2	0	2	1	0	1	0	0	1	0	0	0	0	1	1	0	0	1	0	0	0	0	0	1	0	0	0	0	0	1	1	0	0	0	1	1	1	1	0	1	1	1	1	1	1
K00201	fwdB, fmdB	formylmethanofuran dehydrogenase subunit B [EC:1.2.7.12]	1	2	2	0	2	2	1	1	0	1	1	0	0	0	0	1	1	0	0	1	0	0	0	0	1	1	1	0	0	0	0	1	1	1	0	0	1	2	2	2	0	2	2	2	2	2	2
K00202	fwdC, fmdC	formylmethanofuran dehydrogenase subunit C [EC:1.2.7.12]	0	0	0	0	0	0	0	0	0	0	0	0	0	0	0	0	0	0	0	0	0	0	0	0	0	0	0	0	0	0	0	0	0	0	0	0	0	1	1	0	0	1	1	1	1	1	1
K00203	fwdD, fmdD	formylmethanofuran dehydrogenase subunit D [EC:1.2.7.12]	0	2	2	0	1	1	0	2	0	1	1	0	0	0	0	1	1	0	0	1	0	0	0	0	1	1	1	0	0	0	0	1	1	1	0	0	1	2	2	2	0	1	1	0	1	2	1
K00205	fwdF, fmdF	4Fe-4S ferredoxin	0	1	1	0	0	1	0	1	0	0	0	0	0	0	0	0	0	0	0	0	0	0	0	0	0	0	0	0	0	0	0	0	0	0	0	0	0	1	1	0	0	1	2	1	1	1	2
K00208	fabI	enoyl-[acyl-carrier protein] reductase I [EC:1.3.1.9 1.3.1.10]	0	0	0	0	0	0	0	0	0	0	0	0	0	0	0	0	0	0	0	0	0	1	1	0	0	0	0	0	1	0	0	0	0	0	0	0	0	0	0	0	0	0	0	0	0	0	0
K00211	TYR1	prephenate dehydrogenase (NADP+) [EC:1.3.1.13]	0	0	0	0	0	0	0	0	0	0	0	0	0	0	0	0	0	0	0	0	0	0	0	0	0	1	0	0	0	0	0	0	0	0	0	0	0	0	0	0	0	0	0	0	0	0	0
K00215	dapB	4-hydroxy-tetrahydrodipicolinate reductase [EC:1.17.1.8]	0	0	0	0	0	0	0	0	0	0	0	0	0	1	0	0	0	0	0	0	0	0	0	0	0	0	0	0	0	0	0	0	0	0	0	0	0	1	1	1	0	1	1	0	1	1	1
K00218	por	protochlorophyllide reductase [EC:1.3.1.33]	0	0	0	0	0	0	0	0	0	1	0	1	0	0	0	0	0	1	0	0	0	0	0	0	0	0	0	0	2	1	1	0	0	0	0	0	0	0	0	0	0	0	0	0	0	0	0
K00219	fadH	2,4-dienoyl-CoA reductase (NADPH2) [EC:1.3.1.34]	0	1	1	0	1	1	1	3	0	1	0	1	1	0	0	1	1	1	0	2	0	0	0	0	0	0	0	1	0	0	1	0	1	1	0	1	2	0	2	3	1	1	1	1	2	3	3
K00221	E4.99.1.2	alkylmercury lyase [EC:4.99.1.2]	0	0	0	0	0	0	0	0	0	0	0	0	0	0	0	0	0	0	0	0	0	0	0	0	0	0	0	0	0	1	0	0	0	0	0	0	0	0	0	0	0	0	0	0	0	0	0
K00222	TM7SF2, ERG24	Delta14-sterol reductase [EC:1.3.1.70]	0	0	0	0	0	0	0	0	0	0	0	1	0	0	0	0	0	1	1	0	0	0	0	0	0	0	0	0	0	0	0	0	0	0	0	0	0	0	0	0	0	0	0	0	0	0	0
K00223	ERG4	Delta24(24(1))-sterol reductase [EC:1.3.1.71]	0	0	0	1	0	0	0	0	0	0	0	0	0	0	0	0	0	0	0	0	0	0	0	0	0	0	0	0	0	0	0	0	0	0	0	0	0	0	0	0	0	0	0	0	0	0	0
K00226	pyrD	dihydroorotate dehydrogenase (fumarate) [EC:1.3.98.1]	0	0	0	0	0	0	0	0	0	0	0	1	0	0	0	0	0	1	0	0	0	0	0	0	0	0	0	0	0	0	1	0	0	0	1	0	0	0	0	0	0	0	0	0	0	0	0
K00230	hemG	menaquinone-dependent protoporphyrinogen oxidase [EC:1.3.5.3]	0	0	0	0	0	0	0	1	1	1	0	1	0	1	2	0	0	1	0	1	1	0	0	0	0	0	0	0	0	0	0	0	0	0	2	0	0	0	0	1	1	0	0	1	1	0	0
K00231	PPOX, hemY	protoporphyrinogen/coproporphyrinogen III oxidase [EC:1.3.3.4 1.3.3.15]	0	0	0	0	0	0	0	0	0	0	0	0	0	0	0	0	0	0	0	0	0	0	0	0	0	0	0	0	1	1	0	0	0	0	0	0	0	0	0	0	0	0	0	0	0	0	0
K00239	sdhA, frdA	succinate dehydrogenase / fumarate reductase, flavoprotein subunit [EC:1.3.5.1 1.3.5.4]	2	1	2	2	0	0	1	0	0	2	0	2	0	2	1	2	2	2	2	2	0	1	1	1	1	1	0	2	2	3	2	2	2	0	1	0	0	0	0	0	0	0	0	0	0	1	2
K00240	sdhB, frdB	succinate dehydrogenase / fumarate reductase, iron-sulfur subunit [EC:1.3.5.1 1.3.5.4]	1	0	1	1	0	0	0	0	0	1	0	1	0	1	2	1	1	1	1	1	0	1	1	0	0	0	0	2	1	2	1	1	1	1	0	0	0	0	0	0	0	0	0	0	0	1	1
K00241	sdhC, frdC	succinate dehydrogenase / fumarate reductase, cytochrome b subunit	0	0	0	0	0	0	0	0	0	0	0	0	0	0	0	0	0	0	0	0	0	0	0	0	0	0	0	1	0	1	0	0	0	0	0	0	0	0	0	0	0	0	0	0	0	0	0
K00242	sdhD, frdD	succinate dehydrogenase / fumarate reductase, membrane anchor subunit	0	0	0	0	0	0	0	0	0	0	0	0	0	0	0	0	0	0	0	0	0	0	0	0	0	0	0	0	0	1	0	0	0	0	0	0	0	0	0	0	0	0	0	0	0	0	0
K00244	frdA	fumarate reductase flavoprotein subunit [EC:1.3.5.4]	0	0	0	0	0	0	0	0	0	0	0	0	0	0	0	0	0	0	0	0	0	0	0	0	0	0	0	0	0	0	0	0	0	0	0	0	0	0	0	0	0	0	0	0	0	0	0
K00246	frdC	fumarate reductase subunit C	0	0	0	0	0	0	0	0	0	0	0	0	0	0	0	0	0	0	0	0	0	0	0	0	0	0	0	0	0	0	0	0	0	0	0	0	0	0	0	0	0	0	0	0	0	0	0
K00248	ACADS, bcd	butyryl-CoA dehydrogenase [EC:1.3.8.1]	0	0	0	0	2	2	0	2	0	0	0	0	0	0	0	0	0	0	0	0	1	1	1	0	0	1	0	0	3	3	0	0	0	0	0	1	2	1	3	2	1	2	2	3	4	4	1
K00249	ACADM, acd	acyl-CoA dehydrogenase [EC:1.3.8.7]	0	2	2	0	3	3	1	2	0	0	0	0	0	1	2	0	0	0	0	0	1	0	0	0	0	0	0	3	2	1	0	0	0	0	0	6	3	3	1	3	4	5	3	3	3	4	1
K00253	IVD, ivd	isovaleryl-CoA dehydrogenase [EC:1.3.8.4]	0	0	0	0	0	0	0	0	0	0	0	0	0	0	2	0	0	0	0	0	2	1	1	0	0	0	0	1	1	0	0	0	0	0	0	0	0	0	0	0	0	0	0	0	0	1	0
K00256	: No such data.		0	0	0	0	0	0	0	0	0	0	0	0	0	0	0	0	0	0	0	0	0	0	0	0	0	0	0	0	0	0	0	0	0	0	0	0	0	0	0	0	0	0	0	0	0	0	0
K00259	ald	alanine dehydrogenase [EC:1.4.1.1]	0	0	0	0	0	0	0	0	0	0	0	0	0	0	0	0	0	0	0	0	0	0	0	0	0	0	0	0	0	0	0	0	0	0	0	0	0	0	0	0	0	0	0	1	0	0	1
K00260	gudB, rocG	glutamate dehydrogenase [EC:1.4.1.2]	0	0	0	0	0	0	0	0	0	0	0	0	0	0	0	0	0	0	0	0	0	0	0	0	0	1	0	0	0	0	0	0	1	0	0	0	0	0	0	0	0	0	0	0	0	0	0
K00261	GLUD1_2, gdhA	glutamate dehydrogenase (NAD(P)+) [EC:1.4.1.3]	0	1	2	0	0	0	1	2	1	0	0	1	0	0	0	0	3	1	0	0	2	0	0	0	0	0	0	0	0	0	1	0	0	0	0	1	2	2	2	1	2	6	3	5	4	2	1
K00262	E1.4.1.4, gdhA	glutamate dehydrogenase (NADP+) [EC:1.4.1.4]	0	0	0	0	0	0	0	0	0	0	1	1	0	0	1	1	1	1	1	1	1	1	1	0	1	1	1	1	1	0	1	1	1	1	1	0	0	0	0	1	1	0	0	0	0	1	0
K00263	E1.4.1.9	leucine dehydrogenase [EC:1.4.1.9]	0	0	0	0	0	0	0	0	0	0	0	0	0	0	0	0	0	0	0	0	0	0	0	0	0	1	0	0	0	0	0	0	0	0	0	0	0	0	0	0	0	0	0	0	0	0	0
K00266	gltD	glutamate synthase (NADPH) small chain [EC:1.4.1.13]	1	2	2	1	0	0	0	1	0	1	2	0	1	0	2	2	1	0	0	2	1	0	0	0	1	2	1	2	1	1	0	2	2	0	1	1	1	1	1	1	0	1	1	1	1	1	0
K00273	DAO, aao	D-amino-acid oxidase [EC:1.4.3.3]	0	0	0	0	0	0	0	0	0	0	0	0	0	0	0	0	0	0	0	0	0	0	0	0	0	0	0	0	0	0	0	0	0	0	0	0	0	0	0	0	0	0	0	0	0	0	0
K00275	pdxH, PNPO	pyridoxamine 5'-phosphate oxidase [EC:1.4.3.5]	0	0	0	0	0	0	0	0	0	0	0	0	0	0	0	0	0	0	0	0	0	0	1	0	0	0	0	0	0	0	0	0	0	0	0	0	0	0	0	0	0	0	0	0	0	0	0
K00278	nadB	L-aspartate oxidase [EC:1.4.3.16]	0	0	0	0	0	0	0	1	0	1	1	0	1	1	0	1	1	0	0	0	1	0	0	1	1	1	1	1	0	1	0	1	1	1	0	1	1	1	1	1	1	0	1	1	1	1	0
K00282	gcvPA	glycine dehydrogenase subunit 1 [EC:1.4.4.2]	0	0	0	0	0	0	1	1	0	1	1	2	1	1	2	2	1	3	2	1	1	1	1	1	1	0	2	2	1	1	3	2	2	1	1	1	1	0	0	0	1	1	2	1	1	1	0
K00283	gcvPB	glycine dehydrogenase subunit 2 [EC:1.4.4.2]	0	0	0	0	0	0	1	1	0	1	1	2	1	1	2	1	1	3	2	1	1	1	1	0	1	1	2	2	1	1	3	2	2	2	1	0	1	0	0	0	1	1	2	1	1	1	0
K00286	proC	pyrroline-5-carboxylate reductase [EC:1.5.1.2]	0	0	0	0	0	0	0	0	0	0	0	0	0	0	1	0	1	0	0	0	0	0	0	0	0	0	0	1	0	1	0	0	0	0	0	0	0	1	0	0	0	1	1	0	1	1	1
K00287	DHFR, folA	dihydrofolate reductase [EC:1.5.1.3]	0	0	0	0	0	0	0	1	0	0	0	0	0	0	0	0	0	0	0	0	0	0	0	0	0	0	0	0	0	0	0	0	0	0	0	0	0	0	0	0	1	0	0	0	0	0	0
K00290	LYS1	saccharopine dehydrogenase (NAD+, L-lysine forming) [EC:1.5.1.7]	0	0	0	0	1	1	0	1	0	0	0	0	0	0	1	0	0	0	0	0	1	0	0	0	0	0	0	1	0	0	0	0	0	0	0	0	1	1	1	1	0	0	2	0	0	1	2
K00293	LYS9	saccharopine dehydrogenase (NADP+, L-glutamate forming) [EC:1.5.1.10]	0	0	0	0	0	0	0	0	0	1	1	0	0	0	1	1	1	0	0	1	1	0	0	1	1	1	0	1	0	1	0	1	1	1	0	0	0	0	0	0	1	0	0	0	0	0	0
K00294	E1.2.1.88	1-pyrroline-5-carboxylate dehydrogenase [EC:1.2.1.88]	1	1	1	0	0	0	0	0	0	0	0	1	0	0	0	0	0	1	0	1	0	0	1	0	0	0	0	0	1	0	1	0	0	0	0	0	0	0	0	0	0	0	0	0	0	0	0
K00297	metF, MTHFR	methylenetetrahydrofolate reductase (NADPH) [EC:1.5.1.20]	1	1	1	0	1	1	1	1	1	0	0	0	0	0	0	0	0	0	0	0	0	0	0	0	0	0	0	0	0	1	0	0	0	0	0	2	2	0	0	1	1	2	3	2	2	2	2
K00298	ceo	N5-(carboxyethyl)ornithine synthase [EC:1.5.1.24]	0	0	0	0	0	0	0	0	0	0	0	0	0	0	0	0	0	0	0	0	0	0	0	0	0	0	0	0	0	0	0	0	0	0	0	0	0	0	0	0	0	0	0	0	0	0	0
K00299	ssuE	FMN reductase [EC:1.5.1.38]	0	0	0	0	0	0	0	0	0	0	0	0	0	0	0	0	0	0	0	0	0	1	0	0	0	0	0	0	0	1	0	0	0	0	0	0	0	0	0	0	0	0	0	0	0	0	0
K00302	soxA	sarcosine oxidase, subunit alpha [EC:1.5.3.1]	0	0	0	0	0	0	0	0	0	0	0	0	0	1	0	0	0	0	0	0	0	0	0	0	0	0	0	0	0	0	0	0	0	0	0	0	0	1	1	1	1	1	1	1	1	1	1
K00303	soxB	sarcosine oxidase, subunit beta [EC:1.5.3.1]	1	1	1	0	0	0	0	0	0	0	1	1	1	0	0	0	0	1	0	1	0	0	0	1	1	1	0	0	0	0	1	0	0	0	1	0	0	0	0	0	1	1	0	1	1	0	0
K00306	PIPOX	sarcosine oxidase / L-pipecolate oxidase [EC:1.5.3.1 1.5.3.7]	0	0	0	0	0	0	0	0	0	0	0	0	0	0	0	0	0	0	0	0	0	0	1	0	0	0	0	0	1	0	0	0	0	0	0	0	0	0	0	0	0	0	0	0	0	0	0
K00311	ETFDH	electron-transferring-flavoprotein dehydrogenase [EC:1.5.5.1]	0	0	0	0	0	0	0	0	0	0	0	0	0	0	0	0	0	0	0	0	1	0	0	0	0	0	0	0	0	0	0	0	0	0	0	0	0	0	0	0	0	0	0	0	0	0	0
K00313	fixC	electron transfer flavoprotein-quinone oxidoreductase [EC:1.5.5.-]	0	0	0	1	0	0	0	2	0	1	0	2	1	0	0	1	1	2	0	1	0	1	1	0	0	0	0	0	1	2	2	0	0	1	1	0	0	4	1	3	1	1	2	1	1	3	1
K00318	PRODH, fadM, putB	proline dehydrogenase [EC:1.5.5.2]	0	0	0	0	0	0	0	0	0	0	0	0	0	0	1	0	0	0	0	0	0	1	1	0	0	0	0	1	1	1	0	0	0	0	0	0	0	0	0	0	0	0	0	0	0	0	0
K00319	mtd	methylenetetrahydromethanopterin dehydrogenase [EC:1.5.98.1]	1	1	1	0	0	1	1	1	0	1	1	1	1	0	0	1	0	1	0	1	0	0	0	0	1	1	1	0	0	0	1	1	1	1	1	0	1	1	0	1	0	1	1	1	1	1	1
K00320	mer	5,10-methylenetetrahydromethanopterin reductase [EC:1.5.98.2]	0	0	0	0	1	3	3	3	1	0	0	0	0	0	1	0	0	0	0	0	0	0	0	0	0	0	0	1	1	2	0	0	0	0	0	1	1	1	1	2	0	0	1	1	0	0	0
K00326	E1.6.2.2	cytochrome-b5 reductase [EC:1.6.2.2]	0	0	0	0	0	0	0	0	0	0	0	0	0	0	0	0	0	0	0	0	0	0	0	0	0	0	0	0	0	0	0	0	0	0	0	0	0	0	0	0	0	0	0	0	0	0	0
K00330	nuoA	NADH-quinone oxidoreductase subunit A [EC:7.1.1.2]	0	1	1	0	0	0	0	0	0	0	0	0	0	1	1	0	0	0	0	0	1	1	1	0	0	0	0	1	0	0	0	0	0	0	0	1	1	0	0	0	0	0	0	0	0	0	0
K00331	nuoB	NADH-quinone oxidoreductase subunit B [EC:7.1.1.2]	0	1	1	0	0	0	0	0	0	0	0	0	0	0	1	0	0	0	1	0	1	1	1	0	0	0	0	1	1	0	0	0	0	0	1	1	1	0	0	0	0	0	0	0	0	0	0
K00332	nuoC	NADH-quinone oxidoreductase subunit C [EC:7.1.1.2]	0	3	3	0	1	1	1	2	0	1	2	1	1	0	1	0	0	1	2	0	1	0	0	0	1	1	0	1	2	0	1	1	1	0	1	0	0	0	0	0	0	0	0	0	0	0	0
K00333	nuoD	NADH-quinone oxidoreductase subunit D [EC:7.1.1.2]	1	2	2	0	1	1	1	1	0	1	2	1	1	0	1	1	1	1	2	1	2	1	1	1	2	1	1	1	2	0	1	1	1	0	2	0	1	0	0	0	0	0	0	0	0	0	0
K00334	nuoE	NADH-quinone oxidoreductase subunit E [EC:7.1.1.2]	0	0	0	0	0	0	0	0	0	0	1	0	0	0	1	0	0	0	0	1	0	0	0	0	0	1	0	1	0	1	0	0	0	1	0	0	0	0	0	0	1	0	0	0	0	0	0
K00335	nuoF	NADH-quinone oxidoreductase subunit F [EC:7.1.1.2]	0	0	0	0	0	0	0	0	0	1	1	0	0	0	1	1	1	0	0	2	0	0	0	0	1	1	1	1	1	1	0	1	1	1	0	0	0	0	0	0	1	0	0	0	0	0	0
K00336	nuoG	NADH-quinone oxidoreductase subunit G [EC:7.1.1.2]	0	0	0	0	0	0	0	0	0	0	0	0	0	0	0	0	0	0	0	0	0	0	0	0	0	0	0	0	0	0	0	0	0	0	0	0	0	0	0	0	0	0	0	0	0	0	0
K00337	nuoH	NADH-quinone oxidoreductase subunit H [EC:7.1.1.2]	2	3	3	0	1	1	0	1	0	0	1	0	1	1	1	1	0	1	1	0	2	0	1	1	0	0	0	2	1	1	1	1	1	0	1	1	1	0	0	0	0	0	0	0	0	0	0
K00338	nuoI	NADH-quinone oxidoreductase subunit I [EC:7.1.1.2]	0	0	1	0	0	0	0	0	0	0	0	0	1	0	0	0	0	0	0	1	0	0	0	0	0	0	0	0	0	0	0	0	0	0	0	0	1	0	0	0	0	0	0	0	0	0	0
K00339	nuoJ	NADH-quinone oxidoreductase subunit J [EC:7.1.1.2]	1	1	1	1	0	0	0	0	0	0	0	0	0	0	1	0	0	0	0	0	1	0	0	0	0	0	0	0	0	1	0	0	0	0	0	1	1	0	0	0	0	0	0	0	0	0	0
K00340	nuoK	NADH-quinone oxidoreductase subunit K [EC:7.1.1.2]	2	2	1	1	0	0	0	0	0	0	0	1	1	0	0	0	0	1	1	0	0	1	1	0	0	0	0	0	1	1	1	0	0	0	1	0	0	0	0	0	0	0	0	0	0	0	0
K00341	nuoL	NADH-quinone oxidoreductase subunit L [EC:7.1.1.2]	1	2	1	1	0	1	0	1	0	0	1	1	1	0	0	1	0	1	1	0	1	0	0	0	1	0	0	1	2	1	0	1	1	0	1	1	1	0	0	0	0	0	0	0	0	0	0
K00342	nuoM	NADH-quinone oxidoreductase subunit M [EC:7.1.1.2]	0	4	4	2	0	1	0	1	0	0	1	0	0	0	1	1	0	0	0	0	1	0	0	0	1	0	0	1	1	1	0	1	1	0	0	1	1	0	0	0	0	0	0	0	0	0	0
K00343	nuoN	NADH-quinone oxidoreductase subunit N [EC:7.1.1.2]	0	0	0	0	0	0	0	0	0	0	0	0	0	0	0	0	0	0	0	0	0	0	0	0	0	0	0	0	1	1	0	0	0	0	0	0	0	0	0	0	0	0	0	0	0	0	0
K00344	qor, CRYZ	NADPH:quinone reductase [EC:1.6.5.5]	0	0	0	0	0	0	0	0	0	0	0	2	0	1	4	1	0	1	0	1	3	1	1	0	0	0	0	2	4	4	0	1	1	0	1	0	0	0	0	0	4	1	0	1	0	2	1
K00354	E1.6.99.1	NADPH2 dehydrogenase [EC:1.6.99.1]	0	0	0	0	0	0	2	1	0	1	1	1	2	1	1	1	0	1	0	0	1	0	0	1	1	1	0	0	0	0	1	1	1	1	1	0	0	1	1	0	1	2	1	0	0	3	0
K00355	NQO1	NAD(P)H dehydrogenase (quinone) [EC:1.6.5.2]	0	0	0	0	0	0	0	0	0	1	0	0	0	0	0	1	0	0	0	1	0	0	0	0	0	1	1	0	0	0	0	1	1	1	0	0	0	0	0	0	0	0	0	0	0	0	0
K00362	nirB	nitrite reductase (NADH) large subunit [EC:1.7.1.15]	0	1	1	0	0	0	0	1	0	0	0	0	0	1	2	0	0	0	0	0	0	0	0	0	0	0	0	2	0	0	0	0	0	0	0	0	0	1	2	1	0	1	1	1	1	1	1
K00363	nirD	nitrite reductase (NADH) small subunit [EC:1.7.1.15]	0	0	0	0	0	0	0	0	0	0	0	0	0	0	0	0	0	0	0	0	0	0	0	0	0	0	0	0	0	0	0	0	0	0	0	0	0	0	0	0	0	0	0	0	0	0	0
K00364	E1.7.1.7, guaC	GMP reductase [EC:1.7.1.7]	0	0	0	0	0	0	0	0	0	0	0	0	0	0	0	0	0	0	0	0	0	0	0	0	0	0	0	0	0	0	0	0	0	0	0	0	0	0	0	0	0	0	0	0	0	0	0
K00367	narB	ferredoxin-nitrate reductase [EC:1.7.7.2]	0	0	0	0	0	0	0	0	0	0	0	0	0	0	0	0	0	0	0	0	0	0	0	0	0	0	0	0	0	0	0	0	0	0	0	0	0	0	0	0	0	0	0	0	0	0	0
K00368	nirK	nitrite reductase (NO-forming) [EC:1.7.2.1]	0	0	0	0	0	0	0	0	0	0	0	0	0	0	0	0	0	0	0	0	0	0	0	0	0	0	0	0	0	1	0	0	0	0	0	0	0	0	0	0	0	0	0	0	0	0	0
K00370	narG, narZ, nxrA	nitrate reductase / nitrite oxidoreductase, alpha subunit [EC:1.7.5.1 1.7.99.-]	0	0	0	0	0	0	0	0	0	0	0	0	0	0	0	0	0	0	0	0	0	0	0	0	0	0	0	0	1	1	0	0	0	0	0	0	0	0	0	0	0	0	0	0	0	0	0
K00371	narH, narY, nxrB	nitrate reductase / nitrite oxidoreductase, beta subunit [EC:1.7.5.1 1.7.99.-]	0	0	0	0	0	0	0	0	0	0	0	0	0	0	0	0	0	0	0	0	0	0	0	0	0	0	0	0	1	1	0	0	0	0	0	0	0	0	0	0	0	0	0	0	0	0	0
K00372	nasA	assimilatory nitrate reductase catalytic subunit [EC:1.7.99.-]	0	0	0	0	0	0	0	0	0	0	0	0	0	0	0	0	0	0	0	0	0	0	0	0	0	0	0	0	0	0	0	0	0	0	0	0	0	0	0	0	0	0	0	0	0	0	0
K00374	narI, narV	nitrate reductase gamma subunit [EC:1.7.5.1 1.7.99.-]	0	0	0	0	0	0	0	0	0	0	0	0	0	0	0	0	0	0	0	0	0	0	0	0	0	0	0	0	1	1	0	0	0	0	0	0	0	0	0	0	0	0	0	0	0	0	0
K00382	DLD, lpd, pdhD	dihydrolipoamide dehydrogenase [EC:1.8.1.4]	1	1	1	0	0	0	0	1	0	0	1	1	1	2	2	1	0	1	0	1	1	1	1	1	0	1	0	3	2	1	1	1	1	0	0	1	1	2	1	2	2	2	3	3	3	3	2
K00384	trxB, TRR	thioredoxin reductase (NADPH) [EC:1.8.1.9]	0	3	3	0	1	3	2	2	0	3	2	3	1	2	3	3	3	5	3	3	2	1	1	1	1	2	2	4	2	4	3	2	3	4	6	0	1	1	0	1	2	2	1	3	2	3	2
K00389	yidH	putative membrane protein	0	0	0	0	0	0	0	0	0	0	0	0	1	0	0	0	0	0	0	0	0	0	0	0	0	0	0	0	0	0	0	0	0	0	0	0	0	0	0	0	0	0	0	0	0	0	0
K00390	cysH	phosphoadenosine phosphosulfate reductase [EC:1.8.4.8 1.8.4.10]	0	1	1	0	1	1	1	1	1	0	1	2	1	0	1	2	2	3	1	2	1	0	0	1	0	2	1	1	0	0	2	2	2	2	1	0	1	0	0	1	1	0	0	0	0	0	0
K00394	aprA	adenylylsulfate reductase, subunit A [EC:1.8.99.2]	0	0	0	0	0	0	0	0	0	0	0	1	0	0	0	1	1	1	1	0	0	0	0	0	0	0	1	0	0	0	1	1	1	1	0	0	0	0	0	0	0	0	0	0	0	0	0
K00395	aprB	adenylylsulfate reductase, subunit B [EC:1.8.99.2]	0	0	0	0	0	0	0	0	0	0	0	0	0	0	0	0	0	0	0	0	0	0	0	0	0	0	0	0	0	0	0	0	0	0	0	0	0	0	0	0	0	0	0	0	0	0	0
K00399	mcrA	methyl-coenzyme M reductase alpha subunit [EC:2.8.4.1]	0	0	0	0	0	0	0	0	0	0	0	0	0	0	0	0	0	0	0	0	0	0	0	0	0	0	0	0	0	0	0	0	0	0	0	0	0	2	1	3	0	0	0	0	0	0	0
K00400	K00400	methyl coenzyme M reductase system, component A2	0	0	0	0	0	0	0	0	0	0	0	0	0	0	0	0	0	0	0	0	0	0	0	0	0	0	0	0	0	0	0	0	0	0	0	0	0	2	2	3	0	0	0	0	0	0	0
K00401	mcrB	methyl-coenzyme M reductase beta subunit [EC:2.8.4.1]	0	0	0	0	0	0	0	0	0	0	0	0	0	0	0	0	0	0	0	0	0	0	0	0	0	0	0	0	0	0	0	0	0	0	0	0	0	2	1	3	0	0	0	0	0	0	0
K00402	mcrG	methyl-coenzyme M reductase gamma subunit [EC:2.8.4.1]	0	0	0	0	0	0	0	0	0	0	0	0	0	0	0	0	0	0	0	0	0	0	0	0	0	0	0	0	0	0	0	0	0	0	0	0	0	2	1	3	0	0	0	0	0	0	0
K00425	cydA	cytochrome bd ubiquinol oxidase subunit I [EC:7.1.1.7]	0	0	1	0	0	0	0	0	0	0	0	0	0	0	1	0	0	0	0	0	0	0	0	0	0	0	0	1	0	0	0	0	0	0	0	0	0	0	0	0	0	0	0	0	0	0	0
K00426	cydB	cytochrome bd ubiquinol oxidase subunit II [EC:7.1.1.7]	0	0	0	0	0	0	0	0	0	0	0	0	0	0	1	0	0	0	0	0	0	0	0	0	0	0	0	1	0	0	0	0	0	0	0	0	0	0	0	0	0	0	0	0	0	0	0
K00432	gpx, btuE, bsaA	glutathione peroxidase [EC:1.11.1.9]	0	0	0	0	0	0	0	0	0	0	0	0	0	0	0	0	0	0	0	0	0	0	0	0	0	0	0	0	0	1	0	0	0	0	0	0	0	0	0	0	0	0	0	0	0	0	0
K00433	cpo	non-heme chloroperoxidase [EC:1.11.1.10]	0	0	0	0	0	0	0	1	0	0	0	1	0	0	0	0	0	1	0	0	0	0	0	0	0	0	0	0	0	0	1	0	0	0	0	0	0	0	0	1	0	0	1	0	0	2	1
K00436	hoxH	NAD-reducing hydrogenase large subunit [EC:1.12.1.2]	0	0	0	0	1	1	1	1	0	1	0	0	1	0	0	1	0	0	0	0	0	0	0	0	0	0	0	0	0	0	0	0	0	1	0	0	0	0	2	1	0	0	1	0	0	0	0
K00440	frhA	coenzyme F420 hydrogenase subunit alpha [EC:1.12.98.1]	0	0	0	0	0	0	0	0	0	0	0	0	0	0	0	0	0	0	0	0	0	0	0	0	0	0	0	0	0	0	0	0	0	0	0	0	0	0	0	0	0	0	0	0	0	0	0
K00441	frhB	coenzyme F420 hydrogenase subunit beta [EC:1.12.98.1]	2	3	3	3	0	2	2	1	0	0	0	1	0	0	0	0	0	1	1	0	0	0	0	0	0	0	1	0	0	1	1	0	0	0	1	1	1	2	1	3	0	5	4	5	7	7	3
K00442	frhD	coenzyme F420 hydrogenase subunit delta	0	0	0	0	0	0	0	0	0	0	0	0	0	0	0	0	0	0	0	0	0	0	0	0	0	0	0	0	1	0	0	0	0	0	0	0	0	0	0	0	0	0	0	0	0	0	0
K00443	frhG	coenzyme F420 hydrogenase subunit gamma [EC:1.12.98.1]	0	0	0	0	0	0	0	0	0	0	0	0	0	0	0	0	0	0	0	0	0	0	0	0	0	0	0	0	0	0	0	0	0	0	0	0	0	0	0	0	0	0	0	0	0	0	0
K00451	HGD, hmgA	homogentisate 1,2-dioxygenase [EC:1.13.11.5]	0	0	0	0	0	0	0	0	0	0	0	0	0	0	0	0	0	0	0	0	0	1	1	0	0	0	0	0	1	1	0	0	0	0	0	0	0	0	0	0	0	0	0	0	0	0	0
K00452	HAAO	3-hydroxyanthranilate 3,4-dioxygenase [EC:1.13.11.6]	0	0	0	0	0	0	0	0	0	0	0	0	0	0	0	0	0	0	0	0	0	1	1	0	0	0	0	0	1	1	0	0	0	0	0	0	0	0	0	0	0	0	0	0	0	0	0
K00453	TDO2, kynA	tryptophan 2,3-dioxygenase [EC:1.13.11.11]	0	0	0	0	0	0	0	0	0	0	0	0	0	0	0	0	0	0	0	0	0	0	1	0	0	0	0	0	1	1	0	0	0	0	0	0	0	0	0	0	0	0	0	0	0	0	0
K00457	HPD, hppD	4-hydroxyphenylpyruvate dioxygenase [EC:1.13.11.27]	0	0	0	0	0	0	0	0	0	0	0	0	0	0	0	0	0	0	0	0	0	1	1	0	0	0	0	0	1	1	0	0	0	0	0	0	0	0	0	0	0	0	0	0	0	0	0
K00459	ncd2, npd	nitronate monooxygenase [EC:1.13.12.16]	0	0	0	0	0	0	1	5	1	0	0	0	0	0	0	0	0	0	0	0	0	0	0	0	0	0	0	0	0	0	0	0	0	0	0	1	1	3	2	3	0	3	2	1	4	5	3
K00464	diox1	all-trans-8'-apo-beta-carotenal 15,15'-oxygenase [EC:1.13.11.75]	0	0	0	0	0	0	0	0	0	0	0	0	0	0	0	0	0	0	0	0	0	0	0	0	0	0	0	0	0	0	0	0	0	0	0	0	0	0	0	0	0	0	0	0	0	0	0
K00486	KMO	kynurenine 3-monooxygenase [EC:1.14.13.9]	0	0	0	0	0	0	0	0	0	0	0	0	0	0	0	0	0	0	0	0	0	0	1	0	0	0	0	0	0	1	0	0	0	0	0	0	0	0	0	0	0	0	0	0	0	0	0
K00493	XANG	xanthocillin biosynthesis cytochrome P450 monooxygenase [EC:1.14.-.-]	0	0	0	0	0	0	0	0	0	0	0	0	0	0	0	0	0	0	0	0	0	0	0	0	0	0	0	0	0	0	0	0	0	0	0	0	0	0	0	0	0	0	0	0	0	0	0
K00496	alkB1_2, alkM	alkane 1-monooxygenase [EC:1.14.15.3]	0	0	0	0	0	0	0	0	0	0	0	0	0	0	0	0	0	0	0	0	0	0	0	0	0	0	0	0	0	0	0	0	0	0	0	0	0	0	0	0	0	0	0	0	0	0	0
K00499	CMO	choline monooxygenase [EC:1.14.15.7]	0	0	0	0	0	0	0	0	0	0	0	0	0	0	0	0	0	0	0	0	0	0	0	0	0	0	0	0	1	0	0	0	0	0	0	0	0	0	0	0	0	0	0	0	0	0	0
K00500	phhA, PAH	phenylalanine-4-hydroxylase [EC:1.14.16.1]	0	0	0	0	0	0	0	0	0	0	0	0	0	0	0	0	0	0	0	0	0	1	1	0	0	0	0	0	0	0	0	0	0	0	0	0	0	0	0	0	0	0	0	0	0	0	0
K00518	sodN	nickel superoxide dismutase [EC:1.15.1.1]	0	0	0	0	0	0	0	0	0	0	0	0	0	0	0	0	0	0	0	0	0	1	1	0	0	0	0	0	1	1	0	0	0	0	0	0	0	0	0	0	0	0	0	0	0	0	0
K00520	merA	mercuric reductase [EC:1.16.1.1]	0	0	0	0	0	0	0	0	0	0	1	0	0	0	0	0	0	0	0	0	0	0	0	0	0	1	0	0	0	1	0	0	0	0	0	0	0	0	0	0	0	0	0	0	0	0	0
K00524	nrdJ	ribonucleotide reductase, class II [EC:1.17.4.1]	0	0	0	0	0	0	0	0	0	0	0	0	0	0	0	0	0	0	0	0	0	0	0	0	0	0	0	0	0	0	0	0	0	0	0	0	0	0	0	0	0	1	1	1	1	1	1
K00525	E1.17.4.1A, nrdA, nrdE	ribonucleoside-diphosphate reductase alpha chain [EC:1.17.4.1]	0	1	1	0	1	1	0	1	0	0	0	1	0	0	0	1	0	1	1	0	1	1	1	0	1	0	0	1	0	1	1	0	0	0	0	0	1	1	1	0	0	0	0	0	0	0	0
K00526	E1.17.4.1B, nrdB, nrdF	ribonucleoside-diphosphate reductase beta chain [EC:1.17.4.1]	0	0	0	0	0	0	0	0	0	0	0	0	0	0	0	0	0	0	0	0	0	0	0	0	0	0	0	0	0	0	0	0	0	0	0	0	0	0	0	0	0	0	0	0	0	0	0
K00527	rtpR	ribonucleoside-triphosphate reductase (thioredoxin) [EC:1.17.4.2]	0	0	0	0	0	0	0	0	0	0	0	0	0	0	0	0	0	0	0	0	0	0	0	0	0	0	0	0	0	0	0	0	0	0	0	0	0	0	0	0	1	0	0	0	0	0	0
K00528	fpr	ferredoxin/flavodoxin---NADP+ reductase [EC:1.18.1.2 1.19.1.1]	0	0	0	0	0	0	0	0	0	1	1	0	1	0	0	1	1	0	0	2	0	0	0	1	0	1	1	0	0	0	0	1	1	0	1	1	1	0	0	0	0	1	1	1	1	1	0
K00529	hcaD	3-phenylpropionate/trans-cinnamate dioxygenase ferredoxin reductase component [EC:1.18.1.3]	0	0	0	0	0	0	0	0	0	0	0	0	0	0	0	0	0	0	0	0	0	0	0	0	0	0	0	0	0	0	0	0	0	0	0	0	0	0	0	0	0	0	0	0	0	0	0
K00533	E1.12.7.2L	ferredoxin hydrogenase large subunit [EC:1.12.7.2]	0	0	0	0	0	0	0	0	0	0	0	0	0	0	0	0	0	0	0	0	0	0	0	0	0	0	0	0	0	0	0	0	0	0	0	0	0	0	0	0	1	0	0	0	0	0	0
K00545	COMT	catechol O-methyltransferase [EC:2.1.1.6]	0	0	0	1	0	0	0	0	0	0	0	0	0	0	0	0	0	0	0	0	0	0	0	0	0	0	0	0	0	0	0	0	0	0	0	0	0	0	0	0	0	0	0	0	0	0	0
K00547	mmuM, BHMT2	homocysteine S-methyltransferase [EC:2.1.1.10]	0	0	0	0	0	0	0	0	0	0	0	0	0	0	0	0	0	0	0	0	0	0	0	0	0	0	0	0	0	2	0	0	0	0	0	0	0	0	0	0	0	0	0	0	0	0	0
K00548	metH, MTR	5-methyltetrahydrofolate--homocysteine methyltransferase [EC:2.1.1.13]	2	4	6	1	3	3	5	9	0	2	2	1	1	0	1	2	1	1	1	2	0	0	0	1	2	2	1	1	2	2	1	3	3	2	1	3	4	7	6	10	2	2	5	2	2	7	10
K00549	metE	5-methyltetrahydropteroyltriglutamate--homocysteine methyltransferase [EC:2.1.1.14]	0	2	2	1	0	0	0	1	0	0	0	0	0	0	0	0	0	0	0	0	0	0	0	0	0	2	0	0	0	0	0	0	0	0	0	0	0	0	0	1	0	1	2	1	1	3	2
K00554	trmD	tRNA (guanine37-N1)-methyltransferase [EC:2.1.1.228]	0	0	0	0	0	0	0	0	0	0	0	0	0	0	0	0	0	0	0	0	0	0	0	0	0	0	0	0	0	0	0	0	0	0	0	0	0	0	0	0	0	0	0	0	0	0	0
K00555	TRMT1, trm1	tRNA (guanine26-N2/guanine27-N2)-dimethyltransferase [EC:2.1.1.215 2.1.1.216]	1	1	1	1	1	0	1	1	0	1	1	1	0	1	1	1	1	1	1	1	1	1	1	0	1	1	1	1	0	1	1	1	1	1	1	1	1	1	1	1	1	1	1	1	1	1	1
K00558	DNMT1, dcm	DNA (cytosine-5)-methyltransferase 1 [EC:2.1.1.37]	0	0	0	0	1	1	1	0	0	0	0	2	0	0	0	0	0	2	0	0	1	1	1	0	0	0	0	0	1	0	1	0	0	0	1	0	0	0	1	1	1	1	0	0	1	0	0
K00560	thyA, TYMS	thymidylate synthase [EC:2.1.1.45]	1	1	1	1	0	0	0	0	0	0	0	0	0	0	0	0	0	0	0	0	0	0	0	0	0	0	0	0	0	0	0	0	0	0	0	1	1	1	0	2	0	0	1	2	1	2	2
K00563	rlmA1	23S rRNA (guanine745-N1)-methyltransferase [EC:2.1.1.187]	0	0	0	0	0	0	0	0	0	0	0	0	0	0	0	0	0	0	0	0	0	0	0	0	0	0	0	0	0	0	0	0	0	0	0	0	0	0	0	0	0	0	0	0	0	0	0
K00564	rsmC	16S rRNA (guanine1207-N2)-methyltransferase [EC:2.1.1.172]	1	1	1	0	0	0	0	0	0	1	1	0	1	0	0	1	1	0	0	1	0	0	0	1	1	1	1	0	0	0	0	1	1	1	0	1	1	1	1	1	1	0	1	1	1	1	1
K00566	mnmA, trmU	tRNA-uridine 2-sulfurtransferase [EC:2.8.1.13]	0	0	0	0	0	0	0	0	0	1	0	0	0	0	0	0	0	0	0	0	0	0	0	0	0	1	0	0	0	0	0	0	0	0	0	0	0	0	0	1	0	0	1	1	0	0	0
K00567	ogt, MGMT	methylated-DNA-[protein]-cysteine S-methyltransferase [EC:2.1.1.63]	1	1	2	1	1	1	0	1	1	1	1	1	1	1	2	3	2	1	2	3	1	1	1	0	1	1	2	1	0	2	1	3	2	3	0	0	1	1	0	1	1	1	0	1	1	1	1
K00568	ubiG	2-polyprenyl-6-hydroxyphenyl methylase / 3-demethylubiquinone-9 3-methyltransferase [EC:2.1.1.222 2.1.1.64]	0	0	2	0	0	1	0	0	0	1	0	0	1	1	1	1	1	0	0	1	1	0	0	0	0	0	1	0	0	0	0	1	1	1	0	0	0	0	0	0	0	0	0	0	0	0	1
K00570	pmtA	phosphatidylethanolamine/phosphatidyl-N-methylethanolamine N-methyltransferase [EC:2.1.1.17 2.1.1.71]	0	0	0	0	0	0	0	0	0	0	0	0	0	0	0	0	0	0	0	0	0	0	0	0	0	0	0	0	0	0	0	0	0	0	0	0	0	0	0	0	0	0	0	0	0	0	0
K00571	E2.1.1.72	site-specific DNA-methyltransferase (adenine-specific) [EC:2.1.1.72]	0	1	5	0	1	1	0	2	0	2	2	1	2	2	3	2	3	1	1	2	3	1	0	2	4	3	2	2	2	1	1	3	3	2	1	3	2	1	4	3	3	2	1	4	3	3	1
K00573	E2.1.1.77, pcm	protein-L-isoaspartate(D-aspartate) O-methyltransferase [EC:2.1.1.77]	1	1	1	0	0	0	0	1	1	1	1	1	1	1	1	1	1	1	1	1	1	0	0	1	0	1	1	1	1	1	1	1	1	1	1	0	0	2	1	1	1	0	1	1	1	1	0
K00574	cfa	cyclopropane-fatty-acyl-phospholipid synthase [EC:2.1.1.79]	0	1	1	1	1	0	0	0	0	1	0	0	0	0	0	1	1	0	0	0	0	0	0	0	0	0	0	0	0	0	0	0	0	0	1	0	0	0	0	0	0	0	0	0	0	0	1
K00575	cheR	chemotaxis protein methyltransferase CheR [EC:2.1.1.80]	0	0	0	0	0	0	0	0	0	0	0	0	0	0	0	0	0	0	0	0	0	0	0	0	0	0	0	0	1	0	0	0	0	0	0	0	0	0	0	1	0	0	0	1	0	0	2
K00577	mtrA	tetrahydromethanopterin S-methyltransferase subunit A [EC:2.1.1.86]	0	0	0	0	0	0	0	0	0	0	0	0	0	0	0	0	0	0	0	0	0	0	0	0	0	0	0	0	0	0	0	0	0	0	0	0	0	0	0	0	0	0	0	0	0	0	0
K00584	mtrH	tetrahydromethanopterin S-methyltransferase subunit H [EC:2.1.1.86]	2	5	5	0	2	2	0	4	1	0	0	0	0	0	0	0	0	0	0	0	0	0	0	0	0	0	0	0	0	0	0	0	0	0	0	0	3	2	2	1	0	1	2	2	2	3	1
K00587	ICMT, STE14	protein-S-isoprenylcysteine O-methyltransferase [EC:2.1.1.100]	0	0	0	0	0	0	0	0	0	0	0	0	0	0	0	0	0	0	0	0	1	0	0	0	0	0	0	0	0	0	0	0	0	0	0	0	0	0	0	1	0	0	0	0	0	0	0
K00588	E2.1.1.104	caffeoyl-CoA O-methyltransferase [EC:2.1.1.104]	0	0	0	0	0	0	0	0	0	1	1	1	1	0	0	1	1	1	1	1	2	0	0	0	0	1	0	0	1	1	1	1	1	1	0	1	0	0	0	0	0	0	0	0	0	0	0
K00590	E2.1.1.113	site-specific DNA-methyltransferase (cytosine-N4-specific) [EC:2.1.1.113]	0	0	0	0	0	0	0	0	0	0	1	1	0	0	1	0	0	1	1	0	0	0	0	1	0	0	0	1	0	1	1	0	0	0	1	2	1	0	0	0	1	1	1	1	1	0	0
K00598	tam	trans-aconitate 2-methyltransferase [EC:2.1.1.144]	0	0	0	0	0	0	0	0	0	0	0	0	0	0	0	0	0	0	0	0	0	0	0	0	0	0	0	0	0	1	0	0	0	0	0	0	0	0	0	0	0	0	0	0	0	0	0
K00600	glyA, SHMT	glycine hydroxymethyltransferase [EC:2.1.2.1]	0	1	1	0	1	1	1	2	0	1	2	1	1	1	1	2	1	1	1	2	2	1	1	1	2	2	1	1	1	1	1	2	2	2	1	1	2	1	1	3	1	1	1	1	1	1	1
K00602	purH	phosphoribosylaminoimidazolecarboxamide formyltransferase / IMP cyclohydrolase [EC:2.1.2.3 3.5.4.10]	0	0	0	0	1	1	1	1	1	0	0	0	0	0	0	0	0	0	0	0	0	0	0	0	0	0	0	0	0	0	0	0	0	0	0	0	0	1	0	1	1	1	1	0	1	1	1
K00603	fctD	glutamate formiminotransferase / 5-formyltetrahydrofolate cyclo-ligase [EC:2.1.2.5 6.3.3.2]	0	0	0	0	0	0	0	0	0	1	1	1	1	0	0	1	1	1	1	1	0	0	0	1	1	1	1	0	0	1	1	1	1	1	1	0	0	0	0	0	0	1	1	1	1	0	0
K00604	MTFMT, fmt	methionyl-tRNA formyltransferase [EC:2.1.2.9]	0	0	0	0	0	0	0	0	0	0	0	0	0	0	0	0	0	0	0	0	0	0	1	0	0	0	0	0	0	0	0	0	0	0	0	0	0	0	0	0	0	0	0	0	0	0	0
K00605	gcvT, AMT	aminomethyltransferase [EC:2.1.2.10]	0	0	0	1	0	0	1	1	0	1	1	0	0	0	1	1	1	0	0	1	1	1	1	0	1	1	1	1	1	1	0	1	1	1	1	1	1	0	0	0	1	1	1	1	1	1	0
K00606	panB	3-methyl-2-oxobutanoate hydroxymethyltransferase [EC:2.1.2.11]	0	0	0	0	1	0	1	0	0	1	1	1	1	1	1	1	1	1	1	1	1	1	0	0	1	1	1	1	1	1	1	1	1	1	1	0	0	0	0	0	1	1	1	1	1	1	0
K00609	pyrB, PYR2	aspartate carbamoyltransferase catalytic subunit [EC:2.1.3.2]	0	1	1	1	1	0	1	0	0	1	1	1	1	0	1	1	1	2	1	0	2	0	0	1	0	0	1	1	2	1	1	1	1	1	1	1	1	0	1	1	1	1	1	1	1	1	1
K00610	pyrI	aspartate carbamoyltransferase regulatory subunit	0	0	0	1	1	0	0	1	1	1	1	1	1	0	1	1	1	1	0	0	1	0	0	0	1	0	1	1	1	1	1	1	1	1	1	0	1	0	1	1	1	1	0	1	1	1	1
K00611	OTC, argF, argI	ornithine carbamoyltransferase [EC:2.1.3.3]	0	1	1	0	1	1	1	1	1	0	1	1	0	1	1	1	1	1	1	1	1	1	1	0	1	1	1	1	1	1	1	1	1	1	1	1	1	1	1	0	1	1	0	1	1	1	0
K00612	nodU	carbamoyltransferase [EC:2.1.3.-]	0	0	0	0	0	0	0	0	0	0	0	0	0	0	0	0	0	0	0	0	0	0	0	0	0	0	0	1	0	0	0	0	0	0	1	0	0	0	0	0	0	0	0	0	0	0	1
K00615	E2.2.1.1, tktA, tktB	transketolase [EC:2.2.1.1]	0	0	0	0	0	0	0	0	0	0	0	0	0	0	0	0	0	0	0	0	0	0	2	0	0	0	0	0	0	0	0	0	0	0	0	0	0	0	0	0	0	0	0	2	0	0	2
K00616	E2.2.1.2, talA, talB	transaldolase [EC:2.2.1.2]	0	0	0	0	0	0	0	0	0	0	0	0	0	0	0	0	0	0	0	0	0	0	0	0	0	0	0	0	0	0	0	0	0	0	0	0	0	0	0	0	0	0	0	1	1	0	1
K00619	argA	amino-acid N-acetyltransferase [EC:2.3.1.1]	0	0	0	0	0	0	0	0	0	1	0	1	1	2	0	2	1	1	0	1	0	0	0	0	0	0	1	1	1	1	1	1	1	1	2	1	1	0	0	0	0	0	0	0	0	0	0
K00620	argJ	glutamate N-acetyltransferase / amino-acid N-acetyltransferase [EC:2.3.1.35 2.3.1.1]	0	0	0	0	0	0	0	0	0	0	0	0	0	0	0	0	0	0	0	0	0	0	0	0	1	0	0	0	0	0	0	0	0	0	0	0	0	0	0	0	0	0	1	0	0	0	0
K00621	GNPNAT1, GNA1	glucosamine-phosphate N-acetyltransferase [EC:2.3.1.4]	0	0	0	0	0	0	0	0	0	0	0	0	0	0	0	0	0	0	0	0	0	0	0	0	0	0	0	0	0	0	0	0	0	0	0	0	0	0	0	0	0	0	0	0	0	0	0
K00626	ACAT, atoB	acetyl-CoA C-acetyltransferase [EC:2.3.1.9]	1	3	3	2	8	9	11	19	3	0	1	0	0	1	5	1	1	1	0	1	2	3	3	1	1	1	1	7	6	5	0	1	1	1	1	4	9	11	9	15	4	10	8	12	14	19	18
K00627	DLAT, aceF, pdhC	pyruvate dehydrogenase E2 component (dihydrolipoamide acetyltransferase) [EC:2.3.1.12]	1	2	2	0	0	0	0	0	0	0	0	0	0	0	0	0	0	0	0	0	0	1	0	0	0	0	0	1	1	1	0	0	0	0	0	1	1	1	1	1	0	0	0	0	0	0	0
K00632	fadA, fadI	acetyl-CoA acyltransferase [EC:2.3.1.16]	0	0	0	0	0	0	0	1	0	0	0	0	0	1	0	0	0	0	0	0	0	0	0	0	0	0	0	1	0	0	0	0	0	0	0	0	1	4	2	5	0	0	1	0	0	2	1
K00633	lacA	galactoside O-acetyltransferase [EC:2.3.1.18]	0	0	0	0	0	0	0	0	0	0	0	0	0	0	0	0	0	1	0	0	0	0	0	0	0	0	0	0	0	0	0	0	0	0	0	0	0	0	0	0	0	0	0	0	0	0	0
K00638	catB	chloramphenicol O-acetyltransferase type B [EC:2.3.1.28]	0	0	0	0	0	0	0	0	0	0	0	0	0	0	0	0	0	0	0	0	0	0	0	0	0	0	0	0	0	0	0	0	0	0	0	0	0	0	0	0	0	0	0	0	0	0	0
K00639	kbl, GCAT	glycine C-acetyltransferase [EC:2.3.1.29]	0	0	0	0	0	0	0	0	0	0	1	2	1	1	1	1	1	2	0	1	1	1	0	0	0	1	0	1	1	1	2	1	1	0	2	0	1	0	0	0	1	1	1	1	1	0	0
K00640	cysE	serine O-acetyltransferase [EC:2.3.1.30]	0	0	0	0	0	0	0	1	0	0	0	0	0	0	0	1	1	0	0	1	0	0	0	0	0	0	1	0	0	0	0	0	0	1	0	0	0	0	0	1	1	0	0	0	1	1	1
K00641	metX	homoserine O-acetyltransferase/O-succinyltransferase [EC:2.3.1.31 2.3.1.46]	0	0	0	0	0	0	0	0	0	0	0	0	0	0	0	0	0	0	0	0	0	0	0	0	0	0	0	0	0	0	0	0	0	0	0	0	0	0	0	0	0	0	0	0	0	0	0
K00645	fabD, MCAT, MCT1	[acyl-carrier-protein] S-malonyltransferase [EC:2.3.1.39]	0	0	0	0	0	0	0	0	0	0	0	0	0	0	0	0	0	0	0	0	0	0	0	0	0	0	0	0	0	0	0	0	0	0	0	0	0	0	0	0	0	0	0	0	0	0	0
K00648	fabH	3-oxoacyl-[acyl-carrier-protein] synthase III [EC:2.3.1.180]	0	0	0	1	0	0	0	0	0	0	0	0	0	0	0	0	0	0	0	0	0	0	0	0	0	0	0	0	0	1	0	0	0	0	0	0	0	0	0	0	0	1	0	1	1	0	0
K00652	bioF	8-amino-7-oxononanoate synthase [EC:2.3.1.47]	0	0	0	0	0	0	0	0	0	0	1	1	1	0	0	0	1	1	1	1	0	0	0	0	1	1	0	0	0	0	1	1	1	0	0	0	0	0	0	0	1	0	0	0	0	0	0
K00655	plsC	1-acyl-sn-glycerol-3-phosphate acyltransferase [EC:2.3.1.51]	0	0	0	0	0	0	0	0	0	0	0	0	0	1	1	0	0	0	0	0	0	0	0	0	0	0	0	0	1	1	0	0	0	0	0	0	0	0	0	0	0	1	1	2	2	2	0
K00656	E2.3.1.54, pflD	formate C-acetyltransferase [EC:2.3.1.54]	0	0	0	0	3	1	0	3	1	1	0	0	0	2	1	1	0	0	1	2	0	0	0	0	0	0	0	1	0	0	0	1	1	0	1	1	3	2	3	5	2	5	2	6	7	5	8
K00657	speG, SAT	diamine N-acetyltransferase [EC:2.3.1.57]	0	0	0	1	0	0	0	0	0	3	1	1	0	0	1	3	1	1	1	3	1	0	0	1	0	1	2	0	1	1	1	5	5	2	1	0	0	0	0	1	4	1	0	2	3	0	0
K00661	maa	maltose O-acetyltransferase [EC:2.3.1.79]	0	0	0	0	0	0	2	0	0	0	0	0	0	0	0	0	0	0	0	0	0	0	0	0	0	0	0	0	0	0	0	0	0	0	0	0	0	0	0	0	0	0	0	0	0	0	0
K00662	aacC	aminoglycoside 3-N-acetyltransferase [EC:2.3.1.81]	0	0	0	0	0	0	0	0	0	1	0	0	1	0	0	0	0	0	0	1	0	0	0	0	0	0	0	0	0	0	0	0	1	1	2	0	0	0	0	0	1	0	1	1	1	0	1
K00663	aacA	aminoglycoside 6'-N-acetyltransferase [EC:2.3.1.82]	0	0	0	0	0	0	0	0	0	0	0	0	0	0	0	0	0	0	0	0	0	0	0	0	0	0	0	0	0	0	0	0	0	0	0	0	0	0	0	0	1	0	0	0	0	0	0
K00666	K00666	fatty-acyl-CoA synthase [EC:6.2.1.-]	0	1	1	0	1	1	2	5	0	0	0	0	0	0	0	0	0	0	0	0	0	0	0	0	0	0	0	0	0	1	0	0	0	0	0	1	0	2	2	0	0	1	1	1	1	2	1
K00672	ftr	formylmethanofuran--tetrahydromethanopterin N-formyltransferase [EC:2.3.1.101]	1	2	2	0	0	1	1	1	0	1	2	0	0	1	0	2	2	0	0	2	0	0	0	0	2	1	2	0	0	0	0	2	2	2	0	3	3	2	2	3	1	2	2	2	2	2	1
K00681	ggt	gamma-glutamyltranspeptidase / glutathione hydrolase [EC:2.3.2.2 3.4.19.13]	0	0	0	0	0	0	0	0	0	1	1	1	1	1	1	1	1	1	1	1	1	1	1	1	1	1	1	1	1	1	0	1	1	0	1	0	0	0	0	1	0	1	1	0	1	1	1
K00682	GGCT	gamma-glutamylcyclotransferase [EC:4.3.2.9]	0	0	0	0	0	0	0	0	0	0	0	0	0	0	0	0	0	0	0	0	0	0	0	0	0	0	0	0	0	0	0	0	0	0	0	0	0	0	0	0	0	0	0	0	0	0	0
K00684	aat	leucyl/phenylalanyl-tRNA---protein transferase [EC:2.3.2.6]	0	0	0	0	0	0	0	0	0	0	0	0	0	0	0	0	0	0	0	0	0	0	0	0	0	0	0	0	0	1	0	0	0	0	0	0	0	0	0	0	0	0	0	0	0	0	0
K00688	PYG, glgP	glycogen phosphorylase [EC:2.4.1.1]	0	1	2	0	0	0	0	1	0	0	0	0	0	1	1	0	0	0	0	0	0	1	2	0	0	0	0	1	0	0	0	0	0	0	1	0	0	1	1	1	1	1	1	1	1	1	0
K00690	E2.4.1.7	sucrose phosphorylase [EC:2.4.1.7]	0	0	0	0	0	0	0	0	0	0	0	0	0	0	0	0	0	0	0	0	0	0	0	0	0	0	0	1	0	1	0	0	0	0	0	0	0	0	0	0	0	0	0	0	0	0	0
K00691	mapA	maltose phosphorylase [EC:2.4.1.8]	0	0	0	0	0	0	0	0	0	0	0	0	0	0	0	0	0	0	0	0	0	0	0	0	0	0	0	0	0	1	0	0	0	0	0	0	0	0	0	0	0	0	0	0	0	0	0
K00693	GYS	glycogen synthase [EC:2.4.1.11]	0	1	1	0	0	0	0	0	0	1	1	0	0	0	0	1	0	0	0	1	0	0	0	1	1	1	0	0	0	0	0	1	1	1	0	0	0	0	0	0	0	0	0	0	0	0	0
K00696	E2.4.1.14	sucrose-phosphate synthase [EC:2.4.1.14]	0	0	0	0	0	0	0	0	0	0	0	0	0	0	0	0	0	0	0	0	0	0	0	0	0	0	0	0	0	0	0	0	0	0	0	0	0	0	0	0	0	0	0	0	0	0	0
K00702	E2.4.1.20	cellobiose phosphorylase [EC:2.4.1.20]	0	0	0	0	0	0	0	0	0	0	0	0	0	0	0	0	0	0	0	0	0	0	0	0	0	0	0	0	0	0	0	0	0	0	0	0	0	0	0	0	0	0	0	0	0	0	0
K00703	glgA	starch synthase [EC:2.4.1.21]	0	0	0	0	0	0	0	0	0	0	0	1	0	1	1	0	0	1	1	0	1	1	1	0	0	0	0	1	0	0	1	0	0	0	1	0	0	1	1	1	1	1	2	1	1	1	1
K00705	malQ	4-alpha-glucanotransferase [EC:2.4.1.25]	0	1	1	0	0	0	0	0	0	0	0	0	0	0	0	0	0	0	0	0	1	1	2	0	0	0	0	1	0	1	0	0	0	0	1	0	0	0	0	0	1	0	0	0	0	0	0
K00721	DPM1	dolichol-phosphate mannosyltransferase [EC:2.4.1.83]	5	10	11	1	0	1	3	2	0	0	1	1	0	0	1	1	0	1	1	0	1	1	0	0	0	1	1	1	3	3	1	1	2	0	2	1	2	1	2	2	1	0	2	0	0	1	2
K00729	ALG5	dolichyl-phosphate beta-glucosyltransferase [EC:2.4.1.117]	0	0	0	0	0	0	0	0	0	0	0	0	0	0	0	0	0	0	0	0	0	0	0	0	0	0	0	0	0	0	0	0	0	0	0	0	0	0	0	0	0	0	0	0	0	0	0
K00743	GGTA1	N-acetyllactosaminide 3-alpha-galactosyltransferase [EC:2.4.1.87]	0	1	1	0	0	0	0	0	0	0	0	0	0	0	0	0	0	0	0	0	0	0	0	0	0	0	0	0	0	0	0	0	0	0	0	0	0	0	0	0	0	0	0	0	0	0	0
K00748	lpxB	lipid-A-disaccharide synthase [EC:2.4.1.182]	0	0	0	0	0	0	0	0	0	0	0	0	0	0	0	0	0	0	0	0	0	0	0	0	0	0	0	0	0	0	0	0	0	0	0	0	0	0	0	0	0	0	0	0	0	0	0
K00757	udp, UPP	uridine phosphorylase [EC:2.4.2.3]	0	0	0	0	1	0	1	0	1	0	0	1	0	2	3	0	0	1	0	0	2	1	1	0	0	0	0	3	1	1	1	0	0	0	1	0	0	1	1	0	0	1	1	1	1	1	1
K00759	APRT, apt	adenine phosphoribosyltransferase [EC:2.4.2.7]	0	1	1	1	1	1	1	1	0	1	1	1	1	0	0	1	1	1	1	1	1	0	0	0	0	1	1	1	0	0	1	1	1	0	1	1	1	1	2	2	0	1	1	1	1	1	1
K00760	hprT, hpt, HPRT1	hypoxanthine phosphoribosyltransferase [EC:2.4.2.8]	0	1	1	1	0	0	0	0	0	0	0	0	0	0	0	0	0	0	0	0	0	0	0	0	0	0	0	0	0	0	0	0	0	0	0	0	0	0	0	0	1	0	0	0	0	0	0
K00761	upp, UPRT	uracil phosphoribosyltransferase [EC:2.4.2.9]	0	0	0	0	0	0	0	0	0	0	0	1	0	0	0	0	0	1	0	0	0	1	1	0	0	0	0	0	0	0	1	0	0	0	1	0	0	0	0	0	0	0	0	0	0	0	0
K00762	pyrE	orotate phosphoribosyltransferase [EC:2.4.2.10]	0	0	0	0	2	2	3	1	1	0	1	1	1	1	0	1	1	1	0	1	1	0	0	0	1	1	0	1	1	1	1	1	1	0	1	1	1	1	1	1	1	0	0	1	0	0	0
K00763	pncB, NAPRT1	nicotinate phosphoribosyltransferase [EC:6.3.4.21]	0	1	1	0	1	1	0	1	0	0	0	1	0	0	1	0	0	1	1	0	1	0	0	0	0	0	0	1	0	0	1	0	0	0	0	1	1	1	1	1	0	1	1	0	1	1	1
K00764	purF, PPAT	amidophosphoribosyltransferase [EC:2.4.2.14]	0	1	1	0	2	2	0	2	0	1	1	1	1	0	0	2	1	1	0	1	0	0	0	0	1	1	1	1	0	0	1	1	1	2	1	1	1	0	1	1	2	2	2	2	2	2	1
K00765	hisG	ATP phosphoribosyltransferase [EC:2.4.2.17]	1	1	1	0	0	0	1	1	1	0	0	0	0	0	0	0	0	0	0	0	0	0	0	0	0	0	0	0	0	0	0	0	0	0	0	0	0	0	1	1	0	0	1	0	2	1	0
K00766	trpD	anthranilate phosphoribosyltransferase [EC:2.4.2.18]	0	0	0	0	0	1	0	1	0	0	0	0	0	0	0	0	0	0	0	0	0	0	0	0	0	0	0	0	0	0	0	0	0	0	0	0	0	1	0	1	0	0	0	0	0	1	0
K00767	nadC, QPRT	nicotinate-nucleotide pyrophosphorylase (carboxylating) [EC:2.4.2.19]	1	1	1	0	1	1	1	1	1	1	1	1	0	1	1	1	1	1	1	1	1	1	1	1	0	1	1	1	1	1	1	1	1	1	1	1	1	1	1	1	1	1	1	1	1	1	1
K00768	E2.4.2.21, cobU, cobT	nicotinate-nucleotide--dimethylbenzimidazole phosphoribosyltransferase [EC:2.4.2.21]	0	1	1	0	0	0	0	0	0	0	0	0	0	0	0	0	0	0	0	0	0	0	0	0	0	0	0	0	1	0	0	0	0	0	0	0	0	0	0	0	0	0	0	0	0	0	0
K00771	XYLT	protein xylosyltransferase [EC:2.4.2.26]	0	0	0	0	0	0	0	0	0	0	0	0	0	0	0	0	0	0	0	0	0	0	0	0	0	0	0	0	0	0	0	0	0	0	0	0	0	0	0	0	0	0	0	0	0	0	0
K00772	mtaP, MTAP	5'-methylthioadenosine phosphorylase [EC:2.4.2.28]	0	2	2	1	0	0	1	1	0	0	1	1	0	1	1	1	1	1	1	1	1	1	1	1	2	1	0	1	2	0	1	1	1	0	1	0	0	0	1	1	1	1	1	1	2	1	2
K00773	tgt, QTRT1	queuine tRNA-ribosyltransferase [EC:2.4.2.29]	0	0	0	0	0	0	0	0	0	0	0	0	0	0	0	0	0	0	0	0	0	0	0	0	0	0	0	0	0	0	0	0	0	0	0	0	0	0	1	1	0	0	0	0	0	0	0
K00782	lldG	L-lactate dehydrogenase complex protein LldG	1	1	1	0	0	0	1	1	0	0	0	0	0	0	0	0	0	0	0	0	0	0	0	0	0	0	0	0	0	0	0	0	0	0	0	1	1	1	1	1	0	1	1	0	1	1	0
K00784	rnz	ribonuclease Z [EC:3.1.26.11]	1	3	3	0	1	1	1	2	1	1	1	1	1	1	1	1	1	1	1	1	0	1	1	0	0	0	1	1	1	0	1	1	1	1	1	1	2	3	2	3	1	1	1	1	2	2	3
K00786	GALT29A	beta-1,6-galactosyltransferase [EC:2.4.1.-]	2	3	3	1	2	0	0	1	0	0	0	0	0	1	2	1	0	0	0	0	1	0	0	0	0	0	0	2	0	1	0	0	0	0	0	0	0	0	0	0	0	1	0	0	0	0	1
K00788	thiE	thiamine-phosphate pyrophosphorylase [EC:2.5.1.3]	0	0	0	0	0	0	0	0	0	0	0	0	0	0	0	0	0	0	0	0	0	0	0	0	0	0	0	0	0	0	0	0	0	0	0	0	0	0	0	0	0	0	0	0	0	0	0
K00789	metK	S-adenosylmethionine synthetase [EC:2.5.1.6]	0	2	2	1	2	1	1	2	0	1	1	1	0	1	1	1	1	1	1	1	1	1	0	0	0	1	1	2	0	1	1	1	1	1	1	1	1	1	1	1	1	1	2	1	1	1	1
K00790	murA	UDP-N-acetylglucosamine 1-carboxyvinyltransferase [EC:2.5.1.7]	0	0	0	0	0	0	0	0	0	0	0	0	0	0	0	0	0	0	0	0	0	0	0	0	0	0	0	0	0	0	0	0	0	0	0	0	0	0	0	0	0	0	0	0	0	0	0
K00793	ribE, RIB5	riboflavin synthase [EC:2.5.1.9]	0	0	0	0	0	1	0	1	0	0	0	0	0	0	0	0	0	0	0	0	0	1	1	0	0	0	0	0	0	0	0	0	0	0	0	0	0	0	0	1	0	0	2	0	0	1	1
K00794	ribH, RIB4	6,7-dimethyl-8-ribityllumazine synthase [EC:2.5.1.78]	0	0	0	0	0	1	0	1	0	0	0	0	0	0	0	0	0	0	0	0	0	1	1	0	0	0	0	0	0	0	0	0	0	0	0	0	0	0	0	1	0	0	2	0	0	1	1
K00796	folP	dihydropteroate synthase [EC:2.5.1.15]	0	0	0	0	1	1	1	1	1	1	1	0	1	0	1	1	1	0	0	1	1	0	0	0	0	1	0	0	1	2	0	1	1	0	1	0	0	0	0	1	1	1	1	1	1	1	1
K00797	speE, SRM, SPE3	spermidine synthase [EC:2.5.1.16]	0	0	0	0	0	1	0	0	0	0	0	0	0	0	0	0	0	0	0	0	0	0	0	0	0	0	0	0	0	0	0	0	0	0	0	0	0	0	0	0	0	0	0	0	0	0	0
K00798	MMAB, pduO	cob(I)alamin adenosyltransferase [EC:2.5.1.17]	0	0	0	0	0	0	0	0	0	0	0	0	0	0	1	0	0	0	0	0	0	1	1	0	0	0	0	1	0	1	0	0	0	0	0	0	0	0	0	0	0	0	0	0	0	1	0
K00799	GST, gst	glutathione S-transferase [EC:2.5.1.18]	0	0	0	0	0	0	0	0	0	0	0	0	0	0	0	0	0	0	0	0	0	1	0	0	0	0	0	0	0	0	0	0	0	0	0	0	0	0	0	0	0	0	0	0	0	0	0
K00800	aroA	3-phosphoshikimate 1-carboxyvinyltransferase [EC:2.5.1.19]	0	1	1	0	1	0	1	1	0	0	0	0	0	0	0	0	0	0	0	0	0	1	0	0	0	0	0	0	0	1	0	0	0	0	0	0	0	1	1	1	1	1	0	1	1	1	1
K00803	AGPS, agpS	alkyldihydroxyacetonephosphate synthase [EC:2.5.1.26]	0	0	0	0	1	1	0	0	0	0	1	0	1	0	1	1	1	0	0	1	1	0	0	0	1	1	0	1	0	1	0	0	0	0	0	1	0	1	1	1	1	1	1	1	1	1	0
K00806	uppS	undecaprenyl diphosphate synthase [EC:2.5.1.31]	0	0	0	0	0	0	0	0	0	0	0	0	0	0	0	0	0	0	0	0	0	0	0	0	0	0	0	0	0	0	0	0	0	0	0	0	0	0	0	0	0	0	0	1	0	0	0
K00809	DHPS, dys	deoxyhypusine synthase [EC:2.5.1.46]	1	2	2	0	1	0	1	0	1	1	1	0	1	2	1	1	1	1	0	1	1	1	1	1	1	1	0	1	1	2	0	1	1	1	1	1	3	1	1	1	2	2	0	2	2	1	2
K00812	aspB	aspartate aminotransferase [EC:2.6.1.1]	0	2	2	1	1	1	0	1	0	2	1	2	1	1	3	2	2	2	1	2	2	3	2	0	0	1	2	4	4	6	2	2	2	2	2	0	1	0	0	0	2	0	0	0	2	0	0
K00813	aspC	aspartate aminotransferase [EC:2.6.1.1]	0	0	0	0	0	0	0	0	0	0	0	0	0	0	0	0	0	0	0	0	0	0	0	0	0	0	0	0	0	0	0	0	0	0	0	0	0	0	0	0	0	0	0	0	0	0	0
K00814	GPT, ALT	alanine transaminase [EC:2.6.1.2]	0	0	0	0	0	0	0	0	0	0	0	0	0	0	0	0	0	0	0	0	0	0	0	0	0	0	0	0	0	1	0	0	0	0	0	0	0	0	0	0	0	0	0	0	0	0	0
K00817	hisC	histidinol-phosphate aminotransferase [EC:2.6.1.9]	1	1	2	0	1	1	2	3	1	1	1	0	1	0	1	1	1	0	0	1	0	0	0	0	0	1	1	0	0	0	0	1	1	0	0	1	1	0	1	1	0	2	1	2	4	1	1
K00819	rocD, OAT	ornithine--oxo-acid transaminase [EC:2.6.1.13]	0	0	0	0	0	0	0	0	0	0	0	1	1	1	1	1	1	1	1	0	1	1	1	0	0	1	0	1	1	1	1	0	1	1	1	0	0	0	0	0	1	1	0	1	1	0	0
K00820	glmS, GFPT	glutamine---fructose-6-phosphate transaminase (isomerizing) [EC:2.6.1.16]	0	1	1	0	1	2	1	1	0	2	1	1	2	1	1	2	2	1	2	2	1	0	1	2	1	2	1	1	1	1	1	1	1	1	1	1	2	1	1	2	2	1	1	1	1	0	0
K00821	argD	acetylornithine/N-succinyldiaminopimelate aminotransferase [EC:2.6.1.11 2.6.1.17]	0	0	0	0	0	0	0	0	0	1	0	1	1	0	0	1	1	1	0	1	0	0	0	0	0	0	1	0	0	0	1	0	0	1	0	0	0	0	0	0	0	0	1	0	0	0	0
K00823	puuE	4-aminobutyrate aminotransferase [EC:2.6.1.19]	0	3	3	1	0	0	1	1	0	0	0	0	0	1	1	0	0	0	0	0	1	0	0	0	0	0	0	1	0	0	0	0	0	0	0	0	1	0	0	1	1	1	2	0	0	2	1
K00826	E2.6.1.42, ilvE	branched-chain amino acid aminotransferase [EC:2.6.1.42]	0	1	1	0	1	1	0	1	0	1	1	0	0	1	2	1	1	1	1	1	1	1	1	0	0	1	0	2	0	1	0	1	1	1	1	0	1	1	1	1	2	1	1	1	1	1	1
K00830	AGXT	alanine-glyoxylate transaminase / serine-glyoxylate transaminase / serine-pyruvate transaminase [EC:2.6.1.44 2.6.1.45 2.6.1.51]	2	3	3	1	2	1	2	1	1	1	2	2	1	0	1	1	1	2	1	0	0	2	2	0	0	1	1	2	0	0	2	1	1	1	1	2	2	1	0	0	0	1	0	1	1	2	1
K00831	serC, PSAT1	phosphoserine aminotransferase [EC:2.6.1.52]	0	0	0	0	0	0	0	0	0	0	0	0	0	0	0	0	0	0	0	0	0	0	0	0	0	0	0	0	0	0	0	0	0	0	0	0	0	0	0	0	0	0	0	0	0	0	0
K00835	avtA	valine--pyruvate aminotransferase [EC:2.6.1.66]	0	0	0	0	0	0	0	0	0	0	0	0	0	0	0	0	0	0	0	0	0	0	0	0	0	0	0	0	0	0	0	0	0	0	0	0	0	0	0	1	0	0	0	0	0	0	0
K00836	ectB, dat	diaminobutyrate-2-oxoglutarate transaminase [EC:2.6.1.76]	1	1	1	1	0	0	0	0	0	1	0	1	0	0	0	1	0	1	1	0	1	0	0	0	0	0	0	0	0	0	1	0	0	0	0	0	0	0	0	0	0	0	0	0	0	0	0
K00839	pucG	(S)-ureidoglycine---glyoxylate transaminase [EC:2.6.1.112]	0	0	0	0	0	0	0	0	0	0	0	0	0	0	0	0	0	0	0	1	0	0	0	0	0	0	0	0	0	0	0	0	0	0	0	0	0	0	0	0	0	0	0	0	0	0	0
K00841	patA	aminotransferase [EC:2.6.1.-]	0	0	0	0	0	0	0	0	0	0	0	0	0	0	1	0	0	0	0	0	0	0	0	0	0	0	0	0	0	0	0	0	0	0	0	0	0	0	0	0	0	0	0	0	0	0	0
K00845	glk	glucokinase [EC:2.7.1.2]	0	0	1	0	0	0	0	0	0	0	0	0	0	0	0	0	0	0	0	0	0	0	0	0	0	0	0	0	0	0	0	0	0	0	0	0	0	0	0	0	0	1	1	1	1	1	1
K00847	E2.7.1.4, scrK	fructokinase [EC:2.7.1.4]	0	0	0	0	1	0	0	0	0	1	1	0	2	0	1	1	0	0	0	1	0	1	1	1	0	0	1	1	0	0	0	1	1	1	0	0	1	1	0	1	0	0	1	0	1	1	1
K00848	rhaB	rhamnulokinase [EC:2.7.1.5]	0	0	0	0	0	0	0	0	0	0	0	0	0	0	0	0	0	0	0	0	0	0	0	0	0	0	0	0	0	0	0	0	0	0	0	0	0	1	1	1	0	0	0	0	0	1	1
K00849	galK	galactokinase [EC:2.7.1.6]	0	0	0	0	1	1	0	1	0	1	2	2	1	0	2	2	2	2	3	2	1	0	0	0	0	2	2	1	0	2	2	2	2	2	1	0	1	1	1	3	1	0	0	0	1	1	1
K00850	pfkA, PFK	6-phosphofructokinase 1 [EC:2.7.1.11]	0	1	1	0	0	0	0	0	0	0	0	0	0	1	1	0	0	0	0	0	0	1	1	0	0	0	0	1	0	0	0	0	0	0	0	0	1	0	0	0	0	0	0	0	0	0	0
K00851	E2.7.1.12, gntK, idnK	gluconokinase [EC:2.7.1.12]	0	0	0	0	0	0	0	0	0	0	0	0	0	0	0	0	0	0	0	0	0	0	0	0	0	0	0	0	0	0	0	0	0	0	0	0	0	0	0	0	0	0	0	0	0	0	0
K00852	rbsK, RBKS	ribokinase [EC:2.7.1.15]	1	3	3	1	2	0	1	1	0	1	1	0	1	0	0	1	1	0	0	2	1	0	0	1	1	1	0	0	1	0	0	1	2	1	0	3	5	3	3	2	1	3	5	2	3	3	3
K00854	xylB, XYLB	xylulokinase [EC:2.7.1.17]	1	1	2	0	3	2	3	4	0	1	1	0	1	1	2	1	1	0	0	1	2	0	0	0	0	0	1	2	0	0	0	1	1	1	0	2	4	5	4	6	3	2	3	4	4	6	4
K00856	E2.7.1.20, ADK	adenosine kinase [EC:2.7.1.20]	0	0	0	0	0	0	0	1	0	0	0	0	0	0	0	0	0	0	0	0	0	0	0	0	1	1	0	0	0	1	0	0	0	0	0	0	1	1	1	1	1	1	1	1	1	1	1
K00857	tdk, TK	thymidine kinase [EC:2.7.1.21]	0	0	0	1	0	0	0	0	0	0	0	0	0	1	1	0	0	0	0	0	1	1	1	0	0	0	0	1	1	1	0	0	0	0	0	0	0	0	0	0	0	0	0	0	0	0	0
K00858	ppnK, NADK	NAD+ kinase [EC:2.7.1.23]	2	3	3	1	1	1	2	3	1	2	2	3	2	2	2	2	2	4	2	2	2	2	1	2	2	1	3	2	1	1	4	3	3	3	3	2	2	1	1	1	2	0	2	2	2	2	3
K00859	coaE	dephospho-CoA kinase [EC:2.7.1.24]	0	0	0	1	1	0	0	0	0	0	0	0	0	0	0	0	0	0	0	0	0	0	0	0	0	0	0	0	0	0	0	0	0	0	0	0	0	0	1	0	0	0	0	1	0	0	0
K00860	cysC	adenylylsulfate kinase [EC:2.7.1.25]	0	0	1	0	0	0	1	2	0	0	1	0	1	0	0	1	0	0	0	0	0	0	0	1	0	1	1	0	0	0	0	1	1	0	0	0	0	0	1	1	0	0	0	1	0	0	1
K00864	glpK, GK	glycerol kinase [EC:2.7.1.30]	0	0	1	0	0	0	0	0	1	0	0	1	0	1	1	0	0	1	1	0	2	1	1	0	0	0	0	1	1	1	1	0	0	0	1	0	0	0	0	0	1	0	0	0	0	1	0
K00869	E2.7.1.36, MVK, mvaK1	mevalonate kinase [EC:2.7.1.36]	1	1	1	0	0	0	0	0	0	0	1	1	0	1	1	1	1	1	1	1	1	0	1	0	0	1	0	1	1	1	1	1	1	1	1	0	1	1	1	1	1	2	2	1	2	2	1
K00872	thrB	homoserine kinase [EC:2.7.1.39]	0	0	0	0	0	0	0	0	0	0	0	0	0	1	1	0	0	0	0	0	0	0	0	0	0	0	0	1	1	1	0	0	0	0	0	0	0	0	0	0	0	0	0	0	0	0	0
K00873	PK, pyk	pyruvate kinase [EC:2.7.1.40]	0	1	1	0	0	0	0	1	1	0	1	1	1	1	1	1	1	1	1	1	1	0	1	0	0	1	1	1	1	2	1	1	1	0	0	0	0	1	1	3	1	1	1	1	1	1	1
K00874	kdgK	2-dehydro-3-deoxygluconokinase [EC:2.7.1.45]	0	0	0	0	0	1	0	0	0	0	0	0	0	0	0	0	0	0	0	0	0	0	0	0	0	0	0	0	0	0	0	0	0	0	0	1	1	1	0	1	1	0	0	0	1	1	2
K00876	udk, UCK	uridine kinase [EC:2.7.1.48]	0	0	0	0	0	0	0	0	0	1	0	0	0	0	0	0	0	0	0	0	0	1	0	0	0	0	0	0	1	2	0	0	0	0	0	0	0	0	0	0	0	0	0	0	0	0	0
K00878	thiM	hydroxyethylthiazole kinase [EC:2.7.1.50]	0	0	0	0	0	0	0	0	0	0	0	0	0	0	0	0	0	0	0	0	0	0	0	0	0	0	0	0	0	0	0	0	0	0	0	0	0	0	0	0	0	0	0	0	0	0	0
K00879	fucK	L-fuculokinase [EC:2.7.1.51]	0	0	0	0	0	0	0	0	0	0	0	0	0	0	0	0	0	0	0	0	0	0	0	0	0	0	0	0	0	0	0	0	0	0	0	0	0	0	0	0	0	0	0	0	0	0	0
K00882	fruK	1-phosphofructokinase [EC:2.7.1.56]	0	0	0	0	0	0	0	0	0	0	0	0	0	0	0	0	0	0	0	0	0	0	0	0	0	0	0	0	0	0	0	0	0	0	0	0	0	0	0	0	0	0	0	0	0	0	1
K00884	NAGK, nagK	N-acetylglucosamine kinase [EC:2.7.1.59]	0	0	0	0	0	0	0	0	0	0	0	0	0	0	0	0	0	0	0	0	0	0	0	0	0	0	0	0	0	0	0	0	0	0	0	0	0	0	0	0	0	0	0	0	0	0	0
K00891	aroK, aroL	shikimate kinase [EC:2.7.1.71]	0	1	1	0	1	0	1	1	0	0	0	0	0	0	0	0	0	0	0	0	0	0	0	0	0	0	0	0	0	1	0	0	0	0	0	0	0	1	1	1	1	1	0	2	1	1	1
K00897	aphA	kanamycin kinase [EC:2.7.1.95]	0	0	0	0	0	0	0	0	0	0	0	0	0	0	0	0	0	1	1	0	1	0	0	0	0	0	0	0	0	0	0	0	0	0	1	0	0	0	0	0	0	0	0	0	0	0	0
K00901	dgkA, DGK	diacylglycerol kinase (ATP) [EC:2.7.1.107]	0	0	0	0	0	0	0	0	0	0	0	0	0	0	0	0	0	0	0	0	0	0	0	0	0	0	0	0	0	0	0	0	0	0	0	0	0	0	0	0	0	0	0	0	0	0	0
K00918	pfkC	ADP-dependent phosphofructokinase/glucokinase [EC:2.7.1.146 2.7.1.147]	0	0	0	0	1	1	0	1	0	0	0	0	0	0	0	0	0	0	0	1	0	0	0	0	0	0	0	0	0	1	0	1	1	0	0	0	0	0	0	1	0	0	0	0	0	0	0
K00925	ackA	acetate kinase [EC:2.7.2.1]	0	0	0	0	0	0	0	1	0	0	0	0	0	0	0	0	0	0	0	0	0	0	0	0	0	0	0	1	0	0	0	0	0	0	0	0	0	0	0	0	0	0	0	0	0	0	0
K00926	arcC	carbamate kinase [EC:2.7.2.2]	1	1	1	0	0	0	1	1	0	0	1	1	2	2	1	1	1	1	1	1	1	1	1	0	1	1	1	1	1	1	1	1	1	1	1	1	1	0	0	0	1	0	0	1	1	0	0
K00927	PGK, pgk	phosphoglycerate kinase [EC:2.7.2.3]	1	2	2	1	0	1	2	1	1	0	0	1	0	1	1	0	0	1	1	0	1	1	1	0	0	0	0	1	1	1	1	0	0	0	2	1	1	1	1	1	1	1	1	1	1	1	0
K00928	lysC	aspartate kinase [EC:2.7.2.4]	1	2	2	2	1	1	3	3	1	0	0	0	0	1	1	0	0	0	0	0	0	0	0	0	0	0	0	0	1	1	0	0	0	0	0	0	0	0	2	2	0	2	1	0	2	1	2
K00929	buk	butyrate kinase [EC:2.7.2.7]	0	0	0	0	0	0	0	0	0	0	0	0	0	0	0	0	0	0	0	0	0	0	0	0	0	0	0	0	0	0	0	0	0	0	0	0	0	0	0	0	0	0	0	0	0	0	0
K00930	argB	acetylglutamate kinase [EC:2.7.2.8]	0	0	0	0	0	0	0	0	0	0	0	0	0	0	0	0	0	0	0	0	0	0	0	0	0	0	0	0	0	0	0	0	0	0	0	0	0	0	0	0	0	0	0	0	0	0	0
K00931	proB	glutamate 5-kinase [EC:2.7.2.11]	0	0	0	0	0	0	0	0	0	0	0	0	0	0	0	0	0	0	0	0	0	0	0	0	0	0	0	0	0	0	0	0	0	0	0	0	0	0	1	0	0	0	0	0	0	1	1
K00937	ppk	polyphosphate kinase [EC:2.7.4.1]	0	0	0	0	0	0	0	0	0	0	0	0	0	0	0	0	0	0	0	0	0	1	0	0	0	0	0	0	0	0	0	0	0	0	0	0	0	0	0	0	0	0	0	0	0	0	0
K00938	E2.7.4.2, mvaK2	phosphomevalonate kinase [EC:2.7.4.2]	0	0	0	0	0	0	0	0	0	0	0	0	0	1	1	0	0	0	0	0	0	0	0	0	0	0	0	1	0	0	0	0	0	0	0	0	0	1	0	0	0	0	0	0	0	0	0
K00939	adk, AK	adenylate kinase [EC:2.7.4.3]	0	1	1	0	1	1	1	1	1	1	1	0	1	1	2	1	1	0	0	1	2	0	0	0	1	1	1	2	0	1	0	1	1	1	0	0	1	1	1	2	1	1	0	1	1	1	1
K00940	ndk, NME	nucleoside-diphosphate kinase [EC:2.7.4.6]	0	1	1	0	0	0	1	0	1	1	1	1	0	1	1	1	1	1	1	1	1	1	1	1	1	1	0	1	1	1	1	1	1	1	1	0	0	0	0	0	0	0	0	0	0	0	0
K00941	thiD	hydroxymethylpyrimidine/phosphomethylpyrimidine kinase [EC:2.7.1.49 2.7.4.7]	0	0	0	0	0	0	0	0	0	0	0	0	0	0	0	0	0	0	0	0	0	0	0	0	0	0	0	0	0	0	0	0	0	0	0	0	0	1	1	0	0	0	1	0	0	1	0
K00942	E2.7.4.8, gmk	guanylate kinase [EC:2.7.4.8]	0	0	0	0	0	0	0	0	0	0	0	0	0	0	0	0	0	0	0	0	0	0	0	0	0	0	0	0	0	0	0	0	0	0	0	0	0	0	0	0	0	0	0	0	0	0	0
K00943	tmk, DTYMK	dTMP kinase [EC:2.7.4.9]	0	1	1	1	1	1	1	1	1	1	1	1	1	1	2	1	0	1	1	1	2	0	1	1	1	1	1	1	1	1	1	1	1	1	1	0	1	0	1	2	1	1	0	2	1	1	1
K00945	cmk	CMP/dCMP kinase [EC:2.7.4.25]	1	1	1	0	1	1	1	1	1	0	0	1	1	0	0	1	1	1	1	1	0	1	1	0	0	0	1	0	2	0	0	1	1	1	1	0	1	1	1	1	1	1	1	0	1	2	1
K00946	thiL	thiamine-monophosphate kinase [EC:2.7.4.16]	0	1	1	0	1	1	1	1	0	1	1	1	1	0	0	1	1	1	0	1	1	1	1	1	1	1	0	1	1	1	1	1	1	1	1	0	1	1	1	1	0	0	1	1	1	1	1
K00947	mosAB	molybdenum storage protein	1	1	1	0	0	0	0	0	0	0	0	0	0	0	0	0	0	0	0	0	0	0	0	0	0	0	0	0	0	0	0	0	0	0	0	0	0	0	0	0	0	0	0	0	0	0	0
K00948	PRPS, prsA	ribose-phosphate pyrophosphokinase [EC:2.7.6.1]	1	1	1	0	1	1	2	2	0	0	1	0	1	1	1	1	1	1	1	1	1	1	1	0	1	1	1	1	1	0	0	1	1	1	1	1	2	1	2	1	1	1	1	1	1	1	1
K00949	thiN, TPK1, THI80	thiamine pyrophosphokinase [EC:2.7.6.2]	0	0	0	0	0	0	0	0	0	0	0	0	0	0	0	0	0	0	0	0	0	0	0	0	0	0	0	0	0	0	0	0	0	0	0	0	0	0	0	0	1	0	0	0	0	0	0
K00950	folK	2-amino-4-hydroxy-6-hydroxymethyldihydropteridine diphosphokinase [EC:2.7.6.3]	0	0	0	0	0	0	0	0	0	0	0	0	0	0	0	0	0	0	0	0	0	1	1	0	0	0	0	0	2	0	0	0	0	0	0	0	0	0	0	0	0	0	0	0	0	0	0
K00952	nadM	nicotinamide-nucleotide adenylyltransferase [EC:2.7.7.1]	1	1	1	1	1	1	0	1	1	0	1	1	1	1	0	1	2	1	0	1	1	1	1	0	1	1	1	0	1	2	1	1	1	1	1	0	1	1	1	1	0	2	2	2	2	2	1
K00954	E2.7.7.3A, coaD, kdtB	pantetheine-phosphate adenylyltransferase [EC:2.7.7.3]	0	0	0	0	0	0	0	0	0	0	0	0	0	0	0	0	0	0	0	0	0	0	0	0	0	0	0	0	0	0	0	0	0	0	0	0	0	0	0	0	0	0	0	0	0	0	0
K00958	sat, met3	sulfate adenylyltransferase [EC:2.7.7.4]	1	0	1	0	0	0	0	1	0	0	1	1	1	1	0	1	1	1	0	0	0	0	0	1	0	1	1	0	0	0	1	1	1	0	1	0	0	0	1	1	0	0	0	1	0	0	1
K00960	E2.7.7.6	DNA-directed RNA polymerase [EC:2.7.7.6]	0	0	0	0	0	0	0	0	0	0	0	0	0	0	0	0	0	0	0	0	0	0	0	0	0	0	0	0	0	1	0	0	0	0	0	0	0	0	0	0	0	0	0	0	0	0	0
K00962	pnp, PNPT1	polyribonucleotide nucleotidyltransferase [EC:2.7.7.8]	0	0	0	0	0	0	0	0	0	0	0	0	0	0	0	0	0	0	0	0	0	0	0	0	0	0	0	0	0	0	0	0	0	0	0	0	0	0	0	0	0	0	0	0	0	0	0
K00963	UGP2, galU, galF	UTP--glucose-1-phosphate uridylyltransferase [EC:2.7.7.9]	0	0	0	0	0	0	0	0	0	1	1	0	1	0	0	0	1	0	0	1	0	0	0	1	1	1	0	0	0	1	0	1	1	1	0	1	1	1	1	1	0	0	0	0	0	0	0
K00965	galT, GALT	UDPglucose--hexose-1-phosphate uridylyltransferase [EC:2.7.7.12]	0	0	0	0	2	2	2	1	1	0	0	1	0	0	0	0	0	1	1	0	0	0	0	0	0	0	0	0	0	0	1	0	0	0	1	1	1	1	1	1	1	1	1	1	1	1	0
K00966	GMPP	mannose-1-phosphate guanylyltransferase [EC:2.7.7.13]	1	2	2	1	0	0	0	0	1	0	0	1	0	0	1	0	0	1	1	0	0	1	1	0	0	0	0	1	1	0	1	0	0	0	1	1	1	0	1	1	0	1	1	1	1	1	0
K00969	nadD	nicotinate-nucleotide adenylyltransferase [EC:2.7.7.18]	0	0	0	0	0	0	0	0	0	0	0	0	0	0	0	0	0	0	0	0	0	0	0	0	0	0	0	0	0	0	0	0	0	0	0	0	0	0	0	0	0	0	0	0	0	0	0
K00970	pcnB	poly(A) polymerase [EC:2.7.7.19]	0	0	0	0	0	0	0	0	0	0	0	0	0	0	0	0	0	0	0	0	0	0	0	0	0	0	0	0	0	0	0	0	0	0	1	0	0	0	0	0	0	0	0	0	0	0	0
K00971	manC, cpsB	mannose-1-phosphate guanylyltransferase [EC:2.7.7.13]	0	0	0	0	0	0	0	0	0	0	0	0	0	0	0	0	0	0	0	0	1	0	0	0	0	0	0	1	0	1	0	0	0	0	0	0	0	0	0	0	1	0	0	0	0	0	0
K00972	UAP1	UDP-N-acetylglucosamine/UDP-N-acetylgalactosamine diphosphorylase [EC:2.7.7.23 2.7.7.83]	0	0	0	0	0	0	0	0	0	0	0	0	0	0	0	0	0	0	0	0	0	0	0	0	0	0	0	0	0	0	0	0	0	0	0	0	0	0	0	0	0	0	0	0	1	1	0
K00973	rfbA, rmlA, rffH	glucose-1-phosphate thymidylyltransferase [EC:2.7.7.24]	1	3	3	0	1	0	0	2	0	1	0	2	1	1	1	0	0	1	1	0	1	1	0	0	0	0	0	1	2	1	1	1	1	1	2	0	0	1	0	1	2	1	2	2	2	2	3
K00974	cca	tRNA nucleotidyltransferase (CCA-adding enzyme) [EC:2.7.7.72 3.1.3.- 3.1.4.-]	0	0	0	0	0	0	0	0	0	0	0	0	0	1	0	0	0	0	0	0	0	0	0	0	0	0	0	0	1	0	0	0	0	0	0	0	0	0	0	0	0	0	0	0	0	0	0
K00978	rfbF	glucose-1-phosphate cytidylyltransferase [EC:2.7.7.33]	0	0	0	1	0	0	0	0	0	0	0	0	0	0	1	0	0	0	0	0	0	0	0	0	0	0	0	1	0	0	0	0	0	0	0	0	0	0	1	1	0	0	0	0	0	0	0
K00979	kdsB	3-deoxy-manno-octulosonate cytidylyltransferase (CMP-KDO synthetase) [EC:2.7.7.38]	0	0	0	0	0	0	0	0	0	0	0	0	0	0	0	0	0	0	0	0	0	0	0	0	0	0	0	0	0	0	0	0	0	0	0	0	0	0	0	0	0	0	0	0	0	0	0
K00980	tagD	glycerol-3-phosphate cytidylyltransferase [EC:2.7.7.39]	0	0	0	0	0	0	0	0	0	0	0	0	0	0	0	0	0	0	0	0	0	0	0	0	0	0	0	1	0	0	0	0	0	0	0	0	0	0	0	0	0	0	0	0	0	0	0
K00983	neuA, nnaC	N-acylneuraminate cytidylyltransferase [EC:2.7.7.43]	0	0	0	0	0	0	0	0	0	0	0	0	0	0	0	0	0	0	0	0	0	0	1	0	0	0	0	0	0	0	0	0	0	0	0	0	0	0	0	0	0	0	0	0	0	0	0
K00986	ltrA	RNA-directed DNA polymerase [EC:2.7.7.49]	0	0	0	0	0	0	0	0	0	0	0	0	0	0	0	0	0	0	0	0	0	0	0	0	0	0	0	0	0	2	0	0	0	0	0	0	0	0	0	0	0	0	0	0	0	3	0
K00989	rph	ribonuclease PH [EC:2.7.7.56]	0	0	0	0	0	0	0	0	0	0	0	0	0	0	0	0	0	0	0	0	0	0	0	0	0	0	0	0	0	0	0	0	0	0	0	0	0	0	1	1	1	0	0	0	0	1	1
K00995	pgsA, PGS1	CDP-diacylglycerol---glycerol-3-phosphate 3-phosphatidyltransferase [EC:2.7.8.5]	1	1	1	1	0	0	0	0	0	1	0	0	0	1	0	0	0	0	1	0	0	0	0	0	0	0	0	0	1	0	0	0	0	1	0	0	0	0	0	2	0	0	0	0	0	0	0
K00996	rfbP	undecaprenyl-phosphate galactose phosphotransferase [EC:2.7.8.6]	0	0	0	0	0	0	0	0	0	0	0	0	0	0	0	0	0	0	0	0	0	0	0	0	0	0	0	0	0	0	0	0	0	0	0	0	0	0	0	0	0	0	0	0	0	0	0
K00997	acpS	holo-[acyl-carrier protein] synthase [EC:2.7.8.7]	0	0	0	0	0	0	0	0	0	1	0	0	0	0	0	1	1	0	0	0	0	0	0	0	0	0	0	0	0	0	0	0	0	1	0	0	0	0	0	0	0	0	0	0	0	0	0
K01000	mraY	phospho-N-acetylmuramoyl-pentapeptide-transferase [EC:2.7.8.13]	0	0	0	0	0	0	0	0	0	0	0	0	0	0	0	0	0	0	0	0	0	0	0	0	0	0	0	0	0	0	0	0	0	0	0	0	0	0	0	0	0	0	0	0	0	0	0
K01001	ALG7	UDP-N-acetylglucosamine--dolichyl-phosphate N-acetylglucosaminephosphotransferase [EC:2.7.8.15]	1	2	2	0	1	1	0	1	0	1	1	0	1	1	1	1	1	1	1	1	1	1	1	1	1	1	1	0	1	1	1	1	1	1	1	1	0	1	1	1	1	1	1	1	1	1	1
K01006	ppdK	pyruvate, orthophosphate dikinase [EC:2.7.9.1]	0	0	0	0	0	0	0	0	0	1	1	1	0	0	0	1	1	1	1	1	0	0	0	0	0	0	1	0	0	1	1	1	1	1	1	0	0	0	0	0	1	1	1	1	1	1	1
K01007	pps, ppsA	pyruvate, water dikinase [EC:2.7.9.2]	1	1	1	2	1	0	0	0	1	0	0	0	0	0	1	0	0	0	0	0	1	0	0	0	0	0	0	1	0	0	0	0	0	0	0	0	0	2	1	1	2	1	2	1	2	2	2
K01008	selD, SEPHS	selenide, water dikinase [EC:2.7.9.3]	1	1	1	1	1	1	1	1	0	0	0	0	0	0	0	0	0	0	0	0	0	0	0	0	0	0	0	0	0	0	0	0	0	0	0	1	0	1	0	1	1	2	2	2	1	1	1
K01011	TST, MPST, sseA	thiosulfate/3-mercaptopyruvate sulfurtransferase [EC:2.8.1.1 2.8.1.2]	0	0	0	0	0	0	0	1	0	0	0	1	0	1	0	0	0	1	0	0	0	0	0	0	0	0	0	1	3	2	0	0	0	0	0	0	0	0	0	0	0	0	0	0	0	0	0
K01012	bioB	biotin synthase [EC:2.8.1.6]	1	2	2	0	1	2	0	0	0	1	1	0	1	0	0	1	1	0	0	1	0	0	0	0	0	1	2	0	0	0	0	1	1	1	0	0	1	2	0	1	1	1	1	1	1	1	1
K01026	pct	propionate CoA-transferase [EC:2.8.3.1]	0	0	0	0	0	0	0	0	0	0	0	0	0	0	0	0	0	0	0	0	0	0	0	0	0	0	0	0	0	0	0	0	0	0	0	0	0	0	0	0	0	0	0	0	0	0	0
K01028	E2.8.3.5A, scoA	3-oxoacid CoA-transferase subunit A [EC:2.8.3.5]	0	0	0	0	0	1	0	1	0	0	0	0	0	0	0	0	0	0	0	0	0	0	0	0	0	0	0	0	0	0	0	0	0	0	0	0	0	0	0	0	0	0	0	0	0	0	0
K01039	gctA	glutaconate CoA-transferase, subunit A [EC:2.8.3.12]	0	0	0	0	0	0	2	4	1	0	0	0	1	1	1	0	0	0	0	0	1	0	0	0	0	0	0	0	1	1	0	0	0	0	0	2	2	2	3	1	1	2	2	1	1	3	0
K01040	gctB	glutaconate CoA-transferase, subunit B [EC:2.8.3.12]	0	0	0	0	0	0	3	3	1	0	0	0	1	1	1	0	0	0	0	0	1	0	0	0	0	0	0	0	0	0	0	0	0	0	0	2	1	2	3	1	1	1	2	1	1	3	0
K01042	selA	L-seryl-tRNA(Ser) seleniumtransferase [EC:2.9.1.1]	0	0	0	0	0	0	0	0	0	0	0	0	0	0	0	0	0	0	0	0	0	0	0	0	0	0	0	0	0	0	0	0	0	0	0	0	0	0	0	0	0	0	0	0	0	0	0
K01046	lip, TGL2	triacylglycerol lipase [EC:3.1.1.3]	0	0	0	0	0	0	0	0	0	0	0	0	0	0	0	0	0	0	0	0	0	0	0	0	0	0	0	1	0	0	0	0	0	0	0	0	0	1	0	0	0	0	0	0	0	0	0
K01048	pldB	lysophospholipase [EC:3.1.1.5]	0	0	0	0	1	2	1	2	0	0	1	0	0	0	1	0	0	1	1	0	1	0	0	0	1	1	0	0	0	0	0	1	1	0	0	0	0	0	0	0	2	0	1	2	2	2	2
K01053	E3.1.1.17, gnl, RGN	gluconolactonase [EC:3.1.1.17]	0	0	0	0	0	0	0	0	0	0	0	0	0	0	0	0	0	0	0	0	0	0	0	0	0	0	0	0	0	0	0	0	0	0	0	0	0	0	0	0	0	0	0	0	0	0	0
K01054	MGLL	acylglycerol lipase [EC:3.1.1.23]	0	0	0	0	0	0	0	0	0	0	0	0	1	0	0	0	0	0	0	0	0	0	0	0	0	0	0	0	0	0	0	0	0	0	1	0	0	1	0	1	0	0	0	0	0	1	1
K01055	pcaD	3-oxoadipate enol-lactonase [EC:3.1.1.24]	0	0	0	0	1	1	1	1	2	0	0	0	0	0	0	1	0	0	0	0	2	0	0	0	0	0	1	0	1	0	0	0	0	0	0	1	3	1	0	4	1	2	0	4	5	3	2
K01057	PGLS, pgl, devB	6-phosphogluconolactonase [EC:3.1.1.31]	0	0	0	0	0	0	0	0	0	0	0	0	0	0	0	0	0	0	0	0	0	0	0	0	0	0	0	0	1	1	0	0	0	0	0	0	0	0	0	0	0	0	0	0	0	0	0
K01061	E3.1.1.45	carboxymethylenebutenolidase [EC:3.1.1.45]	0	0	0	0	0	0	0	0	0	0	0	0	0	0	0	0	0	0	0	0	0	0	0	0	0	0	0	0	2	0	0	0	0	0	0	0	0	0	0	0	0	0	0	0	0	0	0
K01066	aes	acetyl esterase [EC:3.1.1.-]	0	0	0	0	0	0	0	0	0	0	0	0	0	0	0	1	0	0	0	0	0	0	0	0	0	0	0	0	0	0	0	0	0	0	0	0	0	0	0	0	1	0	0	0	0	0	0
K01067	E3.1.2.1, ACH1	acetyl-CoA hydrolase [EC:3.1.2.1]	0	0	0	0	0	0	0	0	0	0	0	0	0	0	0	0	0	0	0	0	0	0	0	0	0	0	0	0	0	0	0	0	0	0	0	0	0	0	0	0	0	1	0	0	0	0	0
K01069	gloB, gloC, HAGH	hydroxyacylglutathione hydrolase [EC:3.1.2.6]	1	1	1	1	0	0	1	2	0	1	1	0	1	0	0	1	1	0	0	1	1	0	1	1	1	0	1	0	2	0	0	1	1	1	1	0	0	0	1	0	1	1	2	1	1	1	1
K01071	MCH	medium-chain acyl-[acyl-carrier-protein] hydrolase [EC:3.1.2.21]	0	0	0	0	0	0	0	0	0	0	1	0	0	0	0	0	1	0	0	1	0	0	0	0	0	1	0	0	0	0	0	0	0	0	0	0	0	0	0	0	0	0	0	0	0	0	0
K01073	E3.1.2.20	acyl-CoA hydrolase [EC:3.1.2.20]	0	0	0	0	0	0	0	0	0	0	0	0	0	0	0	0	0	0	0	0	0	1	1	0	0	0	0	0	1	1	0	0	0	0	0	0	0	0	0	0	1	0	1	1	1	0	0
K01077	E3.1.3.1, phoA, phoB	alkaline phosphatase [EC:3.1.3.1]	0	0	0	0	0	0	0	0	0	1	0	1	0	0	0	1	1	1	1	1	0	0	0	0	0	0	0	0	1	0	1	1	1	1	0	0	0	0	0	0	0	0	0	0	0	0	0
K01079	serB, PSPH	phosphoserine phosphatase [EC:3.1.3.3]	0	2	2	1	0	2	1	2	1	0	0	0	0	0	1	0	0	0	0	0	1	1	1	0	0	0	0	0	1	1	0	0	0	0	0	1	1	1	2	2	0	0	0	0	0	0	0
K01081	E3.1.3.5	5'-nucleotidase [EC:3.1.3.5]	0	0	0	0	0	0	0	0	0	0	0	0	0	0	0	0	0	0	0	0	0	0	0	0	0	0	0	0	0	0	0	0	0	0	0	0	0	0	0	0	0	0	0	0	0	0	0
K01082	cysQ, MET22, BPNT1	3'(2'), 5'-bisphosphate nucleotidase [EC:3.1.3.7]	0	0	0	0	0	0	0	0	0	0	0	0	0	0	0	0	0	0	0	0	0	0	0	0	0	0	0	0	0	0	0	0	0	0	0	0	0	0	0	0	0	0	1	0	1	1	1
K01087	otsB	trehalose 6-phosphate phosphatase [EC:3.1.3.12]	0	0	0	0	0	0	0	0	0	0	0	0	0	0	0	0	0	0	0	0	0	0	0	0	0	0	0	0	0	0	0	0	0	0	0	0	0	0	0	0	0	0	0	0	0	0	0
K01090	E3.1.3.16	protein phosphatase [EC:3.1.3.16]	0	1	1	1	1	1	1	2	0	1	0	2	0	3	4	1	1	2	2	1	2	0	0	0	0	0	1	3	1	2	1	1	1	1	2	1	0	0	1	1	0	0	0	0	1	0	1
K01091	gph	phosphoglycolate phosphatase [EC:3.1.3.18]	0	1	1	0	2	3	2	2	2	2	0	1	0	1	1	1	1	1	0	1	2	0	1	0	0	0	1	1	1	1	1	2	2	1	0	1	0	1	0	1	4	0	1	1	1	0	2
K01092	E3.1.3.25, IMPA, suhB	myo-inositol-1(or 4)-monophosphatase [EC:3.1.3.25]	1	1	1	1	1	1	1	1	0	0	1	1	0	2	1	1	1	1	1	0	2	0	0	0	0	1	0	1	0	4	1	1	0	0	1	1	1	1	1	1	1	1	1	1	1	0	0
K01101	E3.1.3.41	4-nitrophenyl phosphatase [EC:3.1.3.41]	0	0	0	0	0	0	0	0	0	0	0	1	0	1	1	0	0	1	0	0	1	1	1	0	0	0	0	0	0	1	1	0	0	0	1	0	0	1	1	0	1	1	1	1	2	1	1
K01104	E3.1.3.48	protein-tyrosine phosphatase [EC:3.1.3.48]	0	1	1	0	0	1	0	0	0	0	0	1	0	0	1	0	0	1	1	0	1	0	0	0	0	0	0	1	0	0	1	0	0	0	1	1	2	1	1	2	1	2	1	2	2	3	0
K01114	plc	phospholipase C [EC:3.1.4.3]	0	0	0	0	0	0	0	0	0	0	0	0	0	0	0	0	0	0	0	0	0	0	0	0	0	0	0	0	0	0	0	0	0	0	0	1	1	0	0	0	0	0	0	0	0	0	0
K01124	GDPD2	glycerophosphoinositol inositolphosphodiesterase [EC:3.1.4.43]	0	0	0	0	0	0	0	0	0	0	0	1	0	0	0	0	0	1	0	1	0	0	0	0	0	0	0	0	0	0	0	0	0	0	0	0	0	0	0	0	1	0	0	0	0	0	0
K01126	E3.1.4.46, glpQ, ugpQ	glycerophosphoryl diester phosphodiesterase [EC:3.1.4.46]	0	1	1	0	0	0	0	0	0	1	2	2	1	3	3	2	2	2	1	2	2	0	0	1	0	1	2	3	2	0	2	2	2	1	2	1	1	0	1	1	4	2	1	2	3	2	1
K01127	GPLD1	glycosylphosphatidylinositol phospholipase D [EC:3.1.4.50]	0	0	0	0	0	0	0	0	0	0	0	0	0	0	0	0	0	0	0	0	0	0	0	0	0	0	0	0	0	0	0	0	0	0	0	0	0	0	0	0	0	0	0	0	0	0	0
K01128	SMPDL3	sphingomyelin phosphodiesterase acid-like 3 [EC:3.1.4.-]	0	0	0	0	0	0	0	0	0	0	0	0	0	0	0	0	0	0	0	0	0	0	0	0	0	0	0	0	0	0	0	0	0	0	0	0	0	0	0	0	0	0	0	0	0	0	0
K01129	dgt	dGTPase [EC:3.1.5.1]	0	0	0	0	0	0	0	0	0	0	1	0	0	1	0	0	0	0	0	0	0	0	0	0	1	0	0	0	0	0	0	0	0	0	0	0	0	0	1	0	1	0	1	1	1	1	1
K01130	E3.1.6.1	arylsulfatase [EC:3.1.6.1]	0	0	0	1	0	0	0	0	0	0	0	0	0	0	0	0	0	0	0	0	0	0	0	0	1	0	0	0	0	0	0	0	0	0	0	0	0	0	0	6	0	2	2	0	4	10	11
K01133	betC	choline-sulfatase [EC:3.1.6.6]	0	0	0	0	0	0	0	0	0	0	0	0	0	0	0	0	0	0	0	0	0	0	0	0	0	0	0	0	0	0	0	0	0	0	0	0	0	0	0	0	0	0	2	0	0	4	3
K01134	ARSA	arylsulfatase A [EC:3.1.6.8]	0	0	0	0	0	0	0	0	0	0	0	0	0	0	0	0	0	0	0	0	0	0	0	0	0	0	0	0	0	0	0	0	0	0	0	0	0	0	0	0	0	0	0	0	0	0	0
K01135	ARSB	arylsulfatase B [EC:3.1.6.12]	0	0	0	0	0	0	0	0	0	0	0	0	0	0	0	0	0	0	0	0	0	0	0	0	0	0	0	0	0	0	0	0	0	0	0	0	0	0	0	0	0	0	0	0	0	1	0
K01138	K01138	uncharacterized sulfatase [EC:3.1.6.-]	0	0	0	0	0	0	0	0	0	0	0	0	0	0	0	0	0	0	0	0	0	0	0	0	0	0	0	0	0	0	0	0	0	0	0	0	0	0	0	2	0	1	1	0	1	3	3
K01142	E3.1.11.2, xthA	exodeoxyribonuclease III [EC:3.1.11.2]	0	0	0	0	0	0	0	0	0	1	1	1	1	1	1	1	0	1	1	1	0	1	1	1	1	1	0	0	1	1	1	1	1	1	1	0	0	0	1	0	1	0	0	0	0	0	0
K01151	nfo	deoxyribonuclease IV [EC:3.1.21.2]	1	1	1	1	1	1	1	1	1	1	0	1	0	1	1	1	1	1	0	1	1	0	0	1	0	0	1	1	0	1	2	1	1	0	1	1	1	1	1	1	1	1	1	1	1	1	1
K01153	hsdR	type I restriction enzyme, R subunit [EC:3.1.21.3]	0	0	0	1	0	0	0	0	0	0	0	1	0	0	0	0	0	1	0	0	0	0	0	0	0	0	0	0	2	0	0	0	0	0	2	3	0	1	0	0	0	0	0	0	0	0	0
K01154	hsdS	type I restriction enzyme, S subunit [EC:3.1.21.3]	0	0	1	0	0	0	0	0	0	0	0	0	0	0	0	0	0	1	0	0	0	0	0	0	1	0	0	0	2	0	0	0	0	0	2	3	2	1	0	0	0	0	0	0	0	0	0
K01155	E3.1.21.4	type II restriction enzyme [EC:3.1.21.4]	0	0	0	0	1	0	0	1	0	0	0	0	0	0	0	0	0	0	0	0	0	0	0	0	1	0	0	0	1	1	0	1	1	0	0	1	0	0	0	0	0	0	0	0	0	0	0
K01156	res	type III restriction enzyme [EC:3.1.21.5]	0	0	0	0	0	0	0	0	0	0	0	0	0	0	0	0	0	0	0	0	0	0	0	0	0	0	0	0	0	0	0	0	0	1	0	0	0	0	0	1	0	0	0	0	0	0	0
K01163	K01163	uncharacterized protein	0	1	1	0	0	0	0	0	0	0	0	0	0	0	0	0	0	0	0	0	0	0	0	0	0	0	0	0	0	0	0	0	0	0	0	0	0	0	0	1	1	1	1	1	1	1	0
K01170	endA	tRNA-intron endonuclease, archaea type [EC:4.6.1.16]	2	2	2	1	1	1	2	2	1	2	2	2	2	2	2	2	1	2	2	2	2	2	1	1	1	2	2	2	1	2	1	2	2	2	2	1	2	1	2	2	2	2	2	2	2	2	1
K01173	ENDOG	endonuclease G, mitochondrial	0	0	0	0	0	0	0	0	0	0	0	0	0	0	0	0	0	0	0	0	0	0	0	0	0	0	0	0	0	1	0	0	0	0	0	0	0	0	0	0	0	0	0	0	0	0	0
K01174	nuc	micrococcal nuclease [EC:3.1.31.1]	0	0	0	0	0	0	0	0	0	0	0	0	0	0	0	0	0	0	0	0	0	0	0	0	0	0	0	0	0	0	0	0	0	0	0	0	0	0	0	0	0	0	0	0	0	0	0
K01175	ybfF	esterase [EC:3.1.-.-]	0	0	0	0	0	0	0	0	0	0	0	0	0	0	0	0	0	0	0	0	0	0	0	0	0	0	0	0	0	0	0	0	0	0	0	0	0	0	0	0	0	0	0	0	0	0	0
K01176	AMY, amyA, malS	alpha-amylase [EC:3.2.1.1]	0	0	0	0	0	0	0	0	0	0	0	0	0	0	0	0	0	0	0	0	0	0	0	0	0	0	0	0	0	0	0	0	0	0	0	0	0	0	0	0	0	0	0	0	0	0	0
K01178	SGA1	glucoamylase [EC:3.2.1.3]	0	0	0	0	0	0	0	0	0	0	0	0	0	0	0	0	0	0	0	0	0	0	0	0	0	0	0	0	0	0	0	0	0	0	0	0	0	0	0	0	0	0	0	0	0	0	1
K01179	E3.2.1.4	endoglucanase [EC:3.2.1.4]	0	0	0	0	0	0	0	0	0	0	0	0	0	0	0	0	0	0	0	0	0	0	0	0	0	0	0	0	0	0	0	0	0	0	0	0	0	0	0	0	0	0	0	0	0	0	0
K01182	IMA, malL	oligo-1,6-glucosidase [EC:3.2.1.10]	0	0	0	0	0	0	0	0	0	0	0	0	0	0	0	0	0	0	0	0	0	0	0	0	0	0	0	0	0	0	0	0	0	0	0	0	0	0	0	0	0	0	0	0	0	0	0
K01186	NEU1	sialidase-1 [EC:3.2.1.18]	0	0	0	0	0	0	0	0	0	0	0	0	0	0	0	0	0	0	0	0	0	0	0	0	0	0	0	0	0	0	0	0	0	0	0	0	0	0	0	0	0	0	0	0	0	1	0
K01187	malZ	alpha-glucosidase [EC:3.2.1.20]	0	0	0	0	0	0	0	1	0	2	1	0	0	0	0	1	1	0	1	1	2	0	0	0	0	1	0	0	0	1	1	1	1	2	1	0	0	1	0	1	1	1	0	0	0	0	0
K01190	lacZ	beta-galactosidase [EC:3.2.1.23]	0	0	0	0	0	0	0	0	0	1	1	2	1	0	0	1	1	2	0	1	0	0	0	0	0	1	1	0	0	0	2	1	1	1	0	0	0	1	2	3	2	2	1	0	2	2	1
K01191	MAN2C1	alpha-mannosidase [EC:3.2.1.24]	0	0	0	0	0	0	0	0	0	0	1	0	0	0	0	1	0	1	1	1	0	0	0	0	0	1	1	0	0	0	1	0	0	0	0	0	0	0	1	1	1	0	0	0	1	1	0
K01192	E3.2.1.25, MANBA, manB	beta-mannosidase [EC:3.2.1.25]	0	0	0	0	0	0	1	2	1	0	0	0	0	0	0	0	0	0	0	0	0	0	0	0	0	0	0	1	0	0	0	0	0	0	0	0	0	3	1	1	0	0	1	0	1	1	1
K01193	INV, sacA	beta-fructofuranosidase [EC:3.2.1.26]	0	0	0	0	0	0	0	0	0	0	0	0	0	0	0	0	0	0	0	0	0	0	0	0	0	0	0	0	0	0	0	0	0	0	0	0	0	0	0	0	0	1	0	0	0	1	1
K01195	uidA, GUSB	beta-glucuronidase [EC:3.2.1.31]	0	1	1	0	0	0	0	0	0	0	0	0	0	0	0	0	0	0	0	0	0	0	0	0	0	0	0	0	0	0	0	0	0	0	0	0	0	0	1	1	0	1	0	0	1	1	1
K01201	GBA, srfJ	glucosylceramidase [EC:3.2.1.45]	0	0	0	0	0	0	0	0	0	0	0	0	0	0	0	0	0	0	0	0	0	0	0	0	0	0	0	0	0	0	0	0	0	0	0	0	0	0	0	0	0	0	0	0	0	0	0
K01206	FUCA	alpha-L-fucosidase [EC:3.2.1.51]	0	0	0	0	0	0	0	0	0	0	0	0	0	0	0	0	0	0	0	0	0	0	0	0	0	0	0	0	0	0	0	0	0	0	0	0	0	0	0	2	0	0	0	0	2	6	2
K01207	nagZ	beta-N-acetylhexosaminidase [EC:3.2.1.52]	0	0	0	1	0	0	0	0	0	0	0	0	0	0	0	0	0	0	0	0	0	0	0	0	0	0	0	0	0	0	0	0	0	0	0	0	0	0	0	0	0	0	0	0	0	0	0
K01208	cd, ma, nplT	cyclomaltodextrinase / maltogenic alpha-amylase / neopullulanase [EC:3.2.1.54 3.2.1.133 3.2.1.135]	0	0	0	0	0	0	0	0	0	0	0	0	0	0	0	0	0	0	0	0	0	0	0	0	0	0	0	0	0	0	0	0	0	0	0	0	0	0	0	0	0	0	0	0	1	0	0
K01209	abfA	alpha-L-arabinofuranosidase [EC:3.2.1.55]	0	0	0	0	0	0	0	1	0	0	0	0	0	0	0	0	0	0	0	0	0	0	0	0	0	0	0	0	0	0	0	0	0	0	0	0	0	2	1	2	0	0	0	0	0	2	0
K01216	E3.2.1.73	licheninase [EC:3.2.1.73]	0	0	0	0	0	0	0	0	0	0	0	0	0	0	0	0	0	0	0	0	0	0	0	0	0	0	0	0	0	0	0	0	0	0	0	0	0	0	0	0	0	0	0	0	0	0	0
K01218	gmuG	mannan endo-1,4-beta-mannosidase [EC:3.2.1.78]	0	0	0	0	0	0	0	0	0	0	0	0	0	0	0	0	0	0	0	0	0	0	0	0	0	0	0	0	0	0	0	0	0	0	0	0	0	0	0	0	0	0	0	0	0	0	0
K01220	E3.2.1.85, lacG	6-phospho-beta-galactosidase [EC:3.2.1.85]	0	0	0	0	0	0	0	0	0	0	0	0	0	0	0	0	0	0	0	0	0	0	0	0	0	0	0	0	0	0	0	0	0	0	0	0	0	0	0	0	0	0	0	0	0	0	0
K01239	iunH	purine nucleosidase [EC:3.2.2.1]	0	0	0	1	1	1	1	1	0	0	0	0	0	0	0	0	0	0	0	0	0	0	0	0	0	0	0	0	0	0	0	0	0	0	0	1	1	2	1	2	0	0	0	0	0	1	0
K01246	tag	DNA-3-methyladenine glycosylase I [EC:3.2.2.20]	1	1	1	0	0	0	0	0	0	1	0	2	0	0	1	1	2	2	1	1	1	0	0	0	0	0	1	1	2	2	2	2	2	1	0	1	1	0	0	0	1	1	2	1	1	1	0
K01247	alkA	DNA-3-methyladenine glycosylase II [EC:3.2.2.21]	0	0	0	0	0	0	0	1	0	1	0	0	0	0	0	1	0	0	0	1	0	2	2	0	0	0	0	0	1	0	0	1	1	1	0	0	0	0	0	0	0	0	0	0	0	0	0
K01250	rihA	pyrimidine-specific ribonucleoside hydrolase [EC:3.2.-.-]	0	0	1	0	0	0	0	0	0	0	0	0	1	0	0	0	0	0	0	0	0	0	0	0	0	0	0	0	1	0	0	0	0	0	0	0	0	0	1	0	0	0	0	0	0	0	0
K01251	E3.3.1.1, ahcY	adenosylhomocysteinase [EC:3.3.1.1]	1	1	1	1	1	1	0	0	0	1	0	0	1	1	1	1	1	1	1	1	1	1	1	1	0	1	1	1	1	1	0	1	1	1	1	1	1	1	1	1	1	1	1	1	1	1	1
K01255	CARP, pepA	leucyl aminopeptidase [EC:3.4.11.1]	1	1	1	0	0	0	0	0	0	0	1	1	0	0	0	1	1	1	0	1	0	0	0	0	0	0	1	0	0	1	1	1	1	1	1	0	0	0	0	1	1	0	0	0	0	0	0
K01256	pepN	aminopeptidase N [EC:3.4.11.2]	0	0	0	0	0	0	0	0	0	0	0	0	0	0	0	0	0	0	0	1	0	0	0	0	0	0	0	0	1	1	0	0	0	0	0	0	0	0	0	0	0	0	0	0	0	0	0
K01258	pepT	tripeptide aminopeptidase [EC:3.4.11.4]	0	0	0	0	0	0	0	0	0	1	1	1	1	1	1	1	1	1	0	1	1	0	0	0	0	0	1	1	0	0	1	1	1	1	1	1	1	0	0	0	1	1	1	1	1	1	1
K01259	pip	proline iminopeptidase [EC:3.4.11.5]	0	0	0	0	0	0	0	1	0	0	0	0	0	2	0	1	0	0	0	0	0	0	0	0	0	0	0	1	0	0	1	0	0	0	1	0	0	0	0	1	0	1	0	2	4	1	1
K01262	pepP	Xaa-Pro aminopeptidase [EC:3.4.11.9]	0	0	0	0	0	0	0	0	0	0	2	0	0	2	0	0	0	0	0	0	1	3	3	1	1	1	0	1	2	2	0	1	1	0	2	1	1	1	2	0	4	1	1	1	1	0	2
K01265	map	methionyl aminopeptidase [EC:3.4.11.18]	0	1	1	1	2	1	2	2	2	2	2	2	1	3	1	1	2	2	1	2	1	1	1	1	2	2	2	2	0	2	2	2	2	2	2	1	2	2	2	2	1	2	2	1	2	2	2
K01266	dmpA, dap	D-aminopeptidase [EC:3.4.11.19]	0	0	0	0	0	0	0	0	0	0	1	1	0	0	0	0	1	1	1	1	1	0	0	1	1	1	1	1	1	1	1	1	1	0	2	0	0	0	0	0	0	0	0	0	0	0	0
K01269	E3.4.11.-	aminopeptidase [EC:3.4.11.-]	0	0	1	0	0	0	0	0	0	0	0	0	0	1	0	0	0	0	1	0	0	0	0	0	0	0	0	0	0	1	0	0	0	0	0	0	0	0	0	0	1	0	0	0	0	0	0
K01270	pepD	dipeptidase D [EC:3.4.13.-]	0	0	0	0	0	0	0	0	0	1	1	0	1	1	0	1	1	0	0	1	0	0	0	0	1	1	0	0	0	0	0	1	1	1	1	0	0	0	0	1	1	3	3	1	4	2	2
K01271	pepQ	Xaa-Pro dipeptidase [EC:3.4.13.9]	1	2	2	0	2	2	2	2	1	3	2	3	3	3	3	3	2	3	4	3	3	1	1	1	1	2	3	2	1	1	3	2	3	3	2	1	1	1	0	2	0	1	0	1	1	2	1
K01273	DPEP	membrane dipeptidase [EC:3.4.13.19]	0	0	0	0	0	0	0	0	0	1	1	1	1	1	2	2	1	1	0	1	1	0	0	1	0	1	1	1	0	1	0	1	1	1	1	0	0	0	0	0	1	2	0	0	0	2	3
K01286	E3.4.16.4	D-alanyl-D-alanine carboxypeptidase [EC:3.4.16.4]	0	0	0	0	0	0	0	0	0	0	0	0	0	1	0	3	0	0	0	0	0	0	0	0	0	0	0	0	0	0	0	0	1	1	0	0	0	0	0	0	0	0	1	0	0	0	0
K01297	ldcA	muramoyltetrapeptide carboxypeptidase [EC:3.4.17.13]	0	0	0	0	0	0	0	0	0	0	0	0	0	0	0	0	0	0	0	0	0	0	0	0	0	0	0	0	0	0	0	0	0	0	0	0	0	0	0	0	0	0	0	0	0	0	0
K01299	E3.4.17.19	carboxypeptidase Taq [EC:3.4.17.19]	0	0	0	0	0	0	0	0	0	2	1	2	2	1	0	1	1	2	1	3	1	1	1	0	1	1	0	1	1	1	2	2	2	2	3	0	0	0	0	0	1	1	1	2	1	1	1
K01303	APEH	acylaminoacyl-peptidase [EC:3.4.19.1]	0	0	0	0	0	0	0	0	0	0	1	1	1	0	1	1	2	1	0	1	1	0	0	1	1	1	1	1	1	1	1	1	1	0	1	0	0	0	0	0	0	0	0	0	0	0	0
K01304	pcp	pyroglutamyl-peptidase [EC:3.4.19.3]	0	0	0	0	0	0	0	0	0	1	1	1	1	0	0	1	1	1	0	1	1	0	0	1	1	1	1	1	0	0	1	1	1	1	1	0	0	0	0	0	0	0	0	1	0	0	0
K01305	iadA	beta-aspartyl-dipeptidase (metallo-type) [EC:3.4.19.-]	0	0	0	0	0	0	0	0	0	0	0	0	0	0	0	0	0	0	0	0	0	0	0	0	0	0	0	0	0	1	0	0	0	0	0	0	0	0	0	0	0	0	0	0	0	0	0
K01322	PREP	prolyl oligopeptidase [EC:3.4.21.26]	0	0	0	0	0	0	0	0	0	2	1	0	0	0	0	1	1	0	0	1	0	1	1	0	0	1	1	0	1	1	0	1	1	0	1	0	0	0	0	0	0	0	0	0	0	0	0
K01338	lon	ATP-dependent Lon protease [EC:3.4.21.53]	0	0	0	0	0	1	1	1	0	1	1	0	1	0	1	1	0	0	0	1	0	0	0	1	1	0	1	0	0	0	0	1	1	1	0	0	0	0	0	0	0	0	0	0	0	0	0
K01342	aprE	subtilisin [EC:3.4.21.62]	0	0	0	0	0	0	0	0	0	1	0	0	0	0	2	0	0	0	0	1	1	0	0	0	0	0	1	1	0	0	0	1	2	1	0	0	0	1	0	1	1	0	0	0	0	0	0
K01354	ptrB	oligopeptidase B [EC:3.4.21.83]	0	0	0	0	0	0	0	0	0	1	0	1	0	0	0	0	0	1	0	0	0	1	1	0	0	0	1	0	0	1	0	0	0	1	1	0	0	0	0	0	0	0	0	0	0	0	0
K01356	lexA	repressor LexA [EC:3.4.21.88]	0	0	0	0	0	0	0	0	0	0	0	0	0	0	0	0	0	0	0	0	0	0	0	0	0	0	0	0	0	0	0	0	0	0	0	0	0	0	0	0	0	0	0	0	0	0	0
K01358	clpP, CLPP	ATP-dependent Clp protease, protease subunit [EC:3.4.21.92]	0	0	0	0	0	0	0	0	0	0	0	0	0	1	0	0	0	0	0	0	0	0	0	0	0	0	0	0	0	0	0	0	0	0	0	0	0	0	0	0	0	0	0	0	0	0	0
K01392	THOP1	thimet oligopeptidase [EC:3.4.24.15]	0	0	0	0	0	0	0	0	0	0	0	0	0	0	0	0	0	0	0	0	0	0	0	0	0	0	0	0	1	0	0	0	0	0	0	0	0	0	0	0	0	0	0	0	0	0	0
K01409	KAE1, tsaD, QRI7	N6-L-threonylcarbamoyladenine synthase [EC:2.3.1.234]	0	1	1	1	1	1	0	0	0	1	1	0	1	1	0	1	0	1	0	1	1	1	1	1	0	1	1	0	1	1	0	1	1	1	1	1	1	1	1	1	0	1	1	1	1	1	1
K01424	E3.5.1.1, ansA, ansB	L-asparaginase [EC:3.5.1.1]	0	0	0	0	0	0	0	0	0	0	0	0	0	0	0	0	0	0	0	0	0	0	0	0	0	0	0	0	1	0	0	0	0	0	0	0	0	0	0	0	0	0	0	0	0	0	0
K01426	E3.5.1.4, amiE	amidase [EC:3.5.1.4]	1	0	1	0	0	0	0	0	0	2	1	1	1	0	0	2	1	1	1	1	0	1	1	0	0	2	0	0	0	1	0	2	2	2	0	0	0	0	0	0	0	0	0	0	1	1	0
K01431	UPB1, pydC	beta-ureidopropionase [EC:3.5.1.6]	0	0	0	0	0	0	0	0	0	0	1	0	1	0	0	0	0	0	0	0	1	0	0	1	1	1	0	1	1	1	0	0	0	0	0	0	0	0	0	0	0	0	0	0	0	0	0
K01433	purU	formyltetrahydrofolate deformylase [EC:3.5.1.10]	0	0	0	0	0	0	0	0	0	0	0	0	0	0	0	0	0	0	0	0	0	0	0	0	0	0	0	0	0	0	0	0	0	0	0	0	0	0	0	0	0	0	1	0	0	0	0
K01434	pac	penicillin G amidase [EC:3.5.1.11]	0	0	0	0	0	0	0	0	0	0	1	0	0	1	2	0	1	0	0	0	1	0	0	1	1	1	0	1	2	1	0	0	0	0	0	0	0	0	1	1	1	1	0	1	1	2	1
K01436	yhaA	amidohydrolase [EC:3.5.1.-]	0	0	0	0	0	0	0	0	0	1	1	2	1	1	2	1	1	2	1	2	3	0	1	1	1	1	1	2	1	1	2	1	1	0	3	0	0	0	0	0	1	0	0	0	0	0	0
K01438	argE	acetylornithine deacetylase [EC:3.5.1.16]	1	1	1	0	0	0	1	0	0	0	0	0	0	0	0	0	0	0	0	0	0	0	0	0	0	0	0	0	1	0	0	0	0	0	0	0	2	0	0	0	0	0	0	0	0	0	1
K01439	dapE	succinyl-diaminopimelate desuccinylase [EC:3.5.1.18]	0	5	6	0	3	2	4	4	2	3	4	3	1	3	2	5	3	3	3	4	4	0	2	2	2	4	3	2	2	2	3	4	4	3	2	2	3	1	1	2	0	5	1	2	3	6	5
K01443	nagA, AMDHD2	N-acetylglucosamine-6-phosphate deacetylase [EC:3.5.1.25]	0	0	0	0	0	0	0	0	0	0	0	0	0	0	0	0	0	0	0	0	0	0	0	0	0	0	0	0	0	0	0	0	0	0	0	0	0	0	0	0	0	0	0	0	0	0	0
K01448	amiABC	N-acetylmuramoyl-L-alanine amidase [EC:3.5.1.28]	0	0	0	0	0	0	0	0	0	0	0	0	0	0	0	0	0	0	0	0	0	0	0	0	0	0	0	0	0	0	0	0	0	0	0	0	0	0	0	0	0	0	0	0	0	0	0
K01455	E3.5.1.49	formamidase [EC:3.5.1.49]	0	1	1	0	0	0	0	0	0	0	0	0	0	0	0	0	0	0	0	0	0	0	0	0	0	0	0	0	0	0	0	0	0	0	0	0	0	0	0	0	0	0	0	0	0	0	0
K01462	PDF, def	peptide deformylase [EC:3.5.1.88]	1	1	1	0	0	0	0	1	0	0	0	0	0	0	0	0	0	0	0	0	0	0	0	0	0	0	0	0	0	0	0	0	0	0	0	0	0	0	0	0	0	0	0	0	0	0	0
K01464	DPYS, dht, hydA	dihydropyrimidinase [EC:3.5.2.2]	0	0	0	0	0	0	0	0	0	1	0	1	0	1	1	1	1	1	1	1	1	0	0	0	0	0	1	2	0	1	1	1	1	0	2	0	0	1	0	1	0	0	0	0	0	0	0
K01465	URA4, pyrC	dihydroorotase [EC:3.5.2.3]	0	1	1	1	0	0	1	1	0	0	1	0	1	0	1	1	1	1	1	1	1	0	0	0	0	1	1	1	1	1	1	1	1	1	1	1	1	1	1	1	1	0	1	1	1	1	1
K01466	allB	allantoinase [EC:3.5.2.5]	0	0	0	0	0	0	0	0	0	1	0	1	0	0	0	1	0	1	0	0	0	0	0	0	0	0	0	0	0	0	1	0	1	1	0	0	0	0	0	0	0	0	0	0	0	0	0
K01468	hutI, AMDHD1	imidazolonepropionase [EC:3.5.2.7]	0	0	0	0	0	0	0	0	0	2	3	2	1	1	1	3	2	2	1	1	2	2	2	3	2	3	3	1	3	3	2	2	2	3	2	1	1	0	0	0	2	1	1	1	1	0	0
K01470	E3.5.2.10	creatinine amidohydrolase [EC:3.5.2.10]	1	1	1	0	1	2	3	3	1	0	1	0	0	0	0	1	1	1	0	1	1	0	0	0	0	1	1	0	0	0	1	1	1	2	0	0	0	0	1	0	0	0	3	0	1	3	2
K01473	hyuA	N-methylhydantoinase A [EC:3.5.2.14]	0	0	0	0	0	0	0	1	0	1	1	1	1	1	1	1	0	1	1	1	1	0	1	1	1	1	1	1	1	1	1	1	1	1	1	1	1	1	0	0	0	0	0	0	1	1	1
K01474	hyuB	N-methylhydantoinase B [EC:3.5.2.14]	0	0	0	0	0	0	0	0	0	1	1	0	1	1	1	1	1	1	1	1	1	1	1	0	1	1	1	1	1	1	0	1	1	1	1	1	1	1	0	0	0	0	0	0	0	0	0
K01476	E3.5.3.1, rocF, arg	arginase [EC:3.5.3.1]	1	1	1	0	0	0	0	0	0	0	0	0	0	0	1	1	0	0	0	0	1	0	0	0	0	0	0	1	1	2	0	0	0	0	0	0	1	0	0	0	0	0	0	0	0	0	1
K01477	alc, ALLC	allantoicase [EC:3.5.3.4]	0	0	0	0	0	0	0	0	0	0	0	0	0	0	0	0	0	0	0	0	0	0	1	0	0	0	0	0	0	0	0	0	0	0	0	0	0	0	0	0	0	0	0	0	0	0	0
K01478	arcA	arginine deiminase [EC:3.5.3.6]	0	0	0	0	0	0	0	0	0	0	0	0	0	0	0	0	0	0	0	0	0	0	0	0	0	0	0	0	0	0	0	0	0	0	0	1	1	0	0	0	0	0	0	0	0	0	0
K01479	hutG	formiminoglutamase [EC:3.5.3.8]	0	0	0	0	0	0	0	0	0	1	2	0	0	1	0	1	1	0	0	1	0	1	1	1	1	2	1	0	0	0	0	2	2	1	0	0	0	0	0	0	0	0	0	0	0	0	0
K01480	speB	agmatinase [EC:3.5.3.11]	1	3	3	0	1	1	1	2	1	3	1	1	3	1	2	3	1	1	0	2	1	1	1	1	1	1	1	2	1	2	1	2	2	2	2	0	0	1	1	2	1	1	0	1	1	1	1
K01482	DDAH, ddaH	dimethylargininase [EC:3.5.3.18]	0	0	0	0	0	0	0	0	0	0	1	1	0	1	1	1	1	1	1	0	1	0	0	0	0	1	0	1	1	1	1	1	1	1	1	0	1	0	0	0	1	0	0	0	1	0	0
K01485	codA	cytosine/creatinine deaminase [EC:3.5.4.1 3.5.4.21]	0	0	0	0	0	0	0	0	0	0	0	0	0	1	1	0	0	0	0	0	0	0	0	0	0	0	0	1	2	0	0	0	0	0	0	0	0	0	0	0	0	0	0	0	0	0	0
K01486	ade	adenine deaminase [EC:3.5.4.2]	1	1	1	0	0	1	1	1	0	0	0	1	0	1	1	0	0	0	1	0	1	0	0	0	0	0	0	1	1	1	0	0	0	0	1	1	1	0	0	0	1	0	0	0	0	0	0
K01487	E3.5.4.3, guaD	guanine deaminase [EC:3.5.4.3]	0	0	0	0	0	0	0	0	0	0	0	0	0	0	0	0	0	0	0	0	0	0	0	0	0	0	0	0	0	4	0	0	0	0	0	0	0	0	0	0	0	0	0	0	0	0	0
K01488	add, ADA	adenosine deaminase [EC:3.5.4.4]	0	0	0	0	0	0	0	0	0	0	0	0	0	0	0	0	0	0	0	0	0	0	0	0	0	0	0	0	1	0	0	0	0	0	0	0	0	0	0	0	0	0	0	0	0	0	0
K01489	cdd, CDA	cytidine deaminase [EC:3.5.4.5]	0	0	0	0	0	0	0	0	0	0	0	1	0	0	0	0	0	1	1	0	0	1	1	0	0	1	0	0	1	1	1	0	0	0	1	0	0	0	0	0	0	0	0	0	0	0	0
K01491	folD	methylenetetrahydrofolate dehydrogenase (NADP+) / methenyltetrahydrofolate cyclohydrolase [EC:1.5.1.5 3.5.4.9]	0	0	0	0	1	1	0	1	0	0	0	1	0	0	0	0	0	1	1	0	0	0	0	0	0	0	0	0	1	1	1	0	0	0	1	0	0	1	0	1	1	1	2	1	1	1	1
K01493	comEB	dCMP deaminase [EC:3.5.4.12]	1	1	1	0	0	0	0	0	0	1	1	1	1	1	1	1	1	1	1	1	1	1	1	0	1	1	1	2	1	1	1	1	1	1	1	0	0	0	0	1	0	1	0	0	1	1	0
K01494	dcd	dCTP deaminase [EC:3.5.4.13]	0	0	0	0	1	1	1	0	1	0	0	0	0	0	0	0	0	0	0	0	1	0	0	0	0	0	0	0	0	2	0	0	0	0	0	3	2	1	1	1	0	0	0	0	0	0	0
K01495	GCH1, folE	GTP cyclohydrolase IA [EC:3.5.4.16]	0	0	1	1	0	0	0	0	0	0	0	0	0	0	0	0	0	0	0	0	0	0	1	0	0	0	0	0	1	0	0	0	0	0	0	0	0	0	0	0	1	0	0	0	1	0	0
K01496	hisI	phosphoribosyl-AMP cyclohydrolase [EC:3.5.4.19]	0	0	0	0	0	0	0	0	0	0	0	0	0	0	0	0	0	0	0	0	0	0	0	0	0	0	0	0	0	0	0	0	0	0	0	0	0	0	1	1	0	0	1	0	0	1	1
K01497	ribA, RIB1	GTP cyclohydrolase II [EC:3.5.4.25]	0	0	0	0	0	0	0	0	0	0	0	1	0	0	1	0	0	1	1	0	0	1	1	0	0	0	0	1	1	1	1	0	0	0	1	0	1	0	0	0	0	0	0	0	0	0	0
K01499	mch	methenyltetrahydromethanopterin cyclohydrolase [EC:3.5.4.27]	0	1	1	0	1	0	0	0	0	2	2	0	0	1	0	2	1	0	0	2	0	0	0	1	2	2	2	0	0	0	0	2	2	2	0	0	1	1	1	1	0	1	1	1	1	1	1
K01501	E3.5.5.1	nitrilase [EC:3.5.5.1]	0	1	1	0	0	0	0	0	0	3	1	0	0	0	2	2	0	0	1	1	0	0	0	0	1	1	0	1	0	0	0	1	1	2	0	0	0	0	0	0	0	0	0	0	0	1	1
K01502	E3.5.5.7	aliphatic nitrilase [EC:3.5.5.7]	0	0	0	0	0	0	0	0	0	0	0	0	0	0	0	0	0	0	0	0	0	0	0	0	1	0	0	0	0	0	0	0	0	0	0	0	0	0	0	0	0	0	0	0	0	0	0
K01507	ppa	inorganic pyrophosphatase [EC:3.6.1.1]	0	0	0	0	0	0	0	0	0	1	1	1	0	1	0	1	1	1	0	1	0	0	0	0	0	1	1	0	0	1	1	1	1	1	0	0	0	0	0	0	1	0	1	1	0	0	0
K01512	acyP	acylphosphatase [EC:3.6.1.7]	0	1	1	0	1	1	1	0	0	2	1	1	0	1	1	1	1	1	1	1	1	0	0	0	1	1	1	1	1	1	1	1	1	0	1	0	1	1	0	1	1	2	0	1	1	1	1
K01515	nudF	ADP-ribose pyrophosphatase [EC:3.6.1.13]	0	0	0	0	1	1	0	0	0	0	0	0	1	1	1	1	1	0	0	0	1	0	0	0	0	0	0	1	0	3	0	0	0	0	0	0	1	0	1	1	2	1	0	1	0	1	0
K01518	NUDT2	bis(5'-nucleosidyl)-tetraphosphatase [EC:3.6.1.17]	0	0	0	0	0	0	0	0	0	0	0	0	0	0	0	0	0	0	0	0	0	0	0	0	0	0	0	0	0	1	0	0	0	0	0	0	0	0	1	0	0	0	0	0	0	1	0
K01520	dut, DUT	dUTP pyrophosphatase [EC:3.6.1.23]	0	1	1	1	1	1	1	1	0	0	1	1	0	1	1	1	1	1	1	1	1	1	1	0	0	1	1	1	2	1	1	1	1	0	1	1	1	0	0	0	1	0	1	0	1	1	1
K01531	mgtA, mgtB	P-type Mg2+ transporter [EC:7.2.2.14]	0	0	0	0	1	0	0	0	0	0	0	0	0	0	0	0	0	0	0	0	1	0	0	0	0	0	0	0	0	0	0	0	0	0	0	0	1	0	0	0	0	0	0	0	0	0	0
K01533	copB	P-type Cu2+ transporter [EC:7.2.2.9]	0	0	0	0	0	0	0	0	0	0	0	0	0	0	0	0	0	0	0	0	0	0	0	0	0	0	0	0	0	1	0	0	0	0	0	0	0	1	0	0	0	0	0	0	0	0	0
K01534	zntA	Zn2+/Cd2+-exporting ATPase [EC:7.2.2.12 7.2.2.21]	0	1	1	1	1	0	0	1	0	0	1	1	0	1	1	1	0	1	0	1	1	0	0	0	1	0	1	1	0	0	1	1	1	1	1	0	1	1	1	0	1	1	1	1	1	1	1
K01535	PMA1, PMA2	H+-transporting ATPase [EC:7.1.2.1]	0	1	1	0	0	0	0	0	0	0	0	0	0	0	0	0	0	0	0	0	0	0	0	0	0	0	0	0	0	0	0	0	0	0	0	1	1	0	0	1	0	0	0	0	0	0	0
K01537	ATP2C	P-type Ca2+ transporter type 2C [EC:7.2.2.10]	1	3	4	1	2	1	0	5	0	1	1	2	0	2	2	1	1	3	1	1	3	1	2	0	1	1	1	3	2	2	2	1	1	0	3	1	2	3	1	2	5	1	3	3	3	6	4
K01539	ATP1A	sodium/potassium-transporting ATPase subunit alpha [EC:7.2.2.13]	0	0	0	0	0	0	0	0	0	0	0	0	0	0	0	0	0	0	0	0	0	0	0	0	0	0	0	0	0	0	0	0	0	0	0	0	1	0	0	0	0	0	0	0	0	0	0
K01551	arsA, ASNA1, GET3	arsenite/tail-anchored protein-transporting ATPase [EC:7.3.2.7 7.3.-.-]	0	3	2	1	1	1	1	0	1	0	0	1	0	1	1	0	0	1	0	0	1	0	0	0	0	0	0	1	0	1	1	0	0	0	1	1	1	1	3	1	0	0	1	1	1	1	1
K01555	FAH, fahA	fumarylacetoacetase [EC:3.7.1.2]	0	0	0	0	0	0	0	0	0	0	0	0	0	0	0	0	0	0	0	0	0	1	1	0	0	0	0	0	0	1	0	0	0	0	0	0	0	0	0	0	0	0	0	0	0	0	0
K01556	KYNU, kynU	kynureninase [EC:3.7.1.3]	1	1	1	0	0	0	0	0	0	1	0	1	0	0	1	1	1	1	1	1	0	1	1	0	0	0	1	1	0	1	1	1	1	1	1	0	0	0	0	0	1	0	0	0	0	0	0
K01557	FAHD1	acylpyruvate hydrolase [EC:3.7.1.5]	0	0	0	0	0	0	0	0	0	0	0	0	0	0	1	0	0	0	0	0	0	0	0	0	0	0	0	1	0	0	0	0	0	0	0	0	0	0	0	0	0	1	0	1	1	1	0
K01560	E3.8.1.2	2-haloacid dehalogenase [EC:3.8.1.2]	0	0	0	0	0	0	0	0	0	0	0	0	0	0	0	0	0	0	0	0	0	0	0	0	0	0	0	0	1	0	0	0	0	0	1	0	0	0	0	0	0	0	0	0	0	0	0
K01561	dehH	haloacetate dehalogenase [EC:3.8.1.3]	0	0	0	0	1	1	0	0	0	0	0	0	0	0	0	0	0	0	0	0	0	0	0	0	0	0	0	0	0	0	0	0	0	0	0	0	0	0	0	0	0	0	0	0	0	0	0
K01563	dhaA	haloalkane dehalogenase [EC:3.8.1.5]	0	0	0	0	0	0	0	0	0	0	0	0	0	0	1	0	0	0	0	0	0	0	0	0	0	0	0	1	1	1	0	0	0	0	0	0	0	0	0	0	0	1	2	0	2	3	0
K01565	SGSH	N-sulfoglucosamine sulfohydrolase [EC:3.10.1.1]	0	0	0	0	0	0	0	0	0	0	0	0	0	0	0	0	0	0	0	0	0	0	0	0	0	0	0	0	0	0	0	0	0	0	0	0	0	0	1	1	0	0	0	0	1	1	1
K01567	pdaA	peptidoglycan-N-acetylmuramic acid deacetylase [EC:3.5.1.-]	0	0	0	0	0	0	0	0	0	0	0	0	0	0	0	0	0	0	0	0	0	0	0	0	0	0	0	0	0	0	0	0	0	0	0	0	0	0	0	0	0	0	0	0	0	0	0
K01571	oadA	oxaloacetate decarboxylase (Na+ extruding) subunit alpha [EC:7.2.4.2]	0	0	0	0	0	0	0	0	0	0	0	0	0	0	0	0	0	0	0	0	0	0	0	0	0	0	0	0	0	0	0	0	0	0	0	1	0	0	0	0	0	0	0	0	0	0	0
K01574	adc	acetoacetate decarboxylase [EC:4.1.1.4]	0	0	0	0	0	0	0	2	0	0	0	0	0	0	0	1	0	0	0	0	0	0	0	0	0	0	0	0	0	0	0	0	0	0	0	0	0	3	0	1	0	2	1	0	1	1	1
K01580	E4.1.1.15, gadB, gadA, GAD	glutamate decarboxylase [EC:4.1.1.15]	0	0	0	0	0	0	0	0	0	0	0	0	0	0	0	0	0	0	0	0	0	0	0	0	0	0	0	0	0	0	0	0	0	0	0	0	0	0	0	0	0	0	0	0	0	0	0
K01581	E4.1.1.17, ODC1, speC, speF	ornithine decarboxylase [EC:4.1.1.17]	0	0	0	0	0	0	0	0	0	0	0	0	0	0	0	0	0	0	0	0	0	0	0	0	0	0	0	0	0	0	0	0	0	0	0	0	0	0	0	0	0	0	0	0	0	0	0
K01585	speA	arginine decarboxylase [EC:4.1.1.19]	0	0	0	0	0	0	0	0	0	0	1	0	0	0	0	0	0	0	0	1	0	0	0	0	1	0	1	0	0	1	0	0	0	0	0	0	0	0	0	0	0	0	0	0	0	0	0
K01586	lysA	diaminopimelate decarboxylase [EC:4.1.1.20]	0	0	0	0	1	1	0	0	0	0	0	1	0	0	0	0	0	1	0	0	0	0	0	0	0	0	0	0	0	0	1	0	0	0	1	0	1	1	2	2	1	1	2	1	2	2	2
K01588	purE	5-(carboxyamino)imidazole ribonucleotide mutase [EC:5.4.99.18]	0	1	1	0	1	1	1	1	0	1	1	1	0	0	0	1	0	1	0	1	0	0	0	0	1	1	1	0	0	0	1	1	1	1	1	0	1	1	1	1	1	1	1	1	1	1	1
K01591	pyrF	orotidine-5'-phosphate decarboxylase [EC:4.1.1.23]	0	1	1	0	1	1	0	1	0	1	1	2	1	1	1	1	1	2	1	1	1	0	0	0	0	1	1	1	1	1	2	1	1	1	1	1	1	1	1	1	1	1	1	0	1	1	0
K01593	DDC, TDC	aromatic-L-amino-acid/L-tryptophan decarboxylase [EC:4.1.1.28 4.1.1.105]	0	2	2	0	0	0	0	0	0	0	0	0	0	0	0	0	0	0	0	0	0	1	1	0	0	0	0	0	1	2	0	0	0	0	0	0	0	0	0	0	0	0	0	0	0	0	0
K01595	ppc	phosphoenolpyruvate carboxylase [EC:4.1.1.31]	0	0	0	0	1	1	0	2	0	0	0	0	0	0	0	0	0	0	0	0	0	0	0	0	0	0	0	0	0	1	0	0	0	0	0	0	0	0	1	0	0	0	0	0	0	2	0
K01596	E4.1.1.32, pckA, PCK	phosphoenolpyruvate carboxykinase (GTP) [EC:4.1.1.32]	0	0	0	0	1	1	0	0	0	0	0	1	0	0	0	0	0	1	0	0	1	0	0	0	0	0	0	0	1	0	1	0	0	0	1	0	0	0	0	0	1	0	1	1	1	1	1
K01597	MVD, mvaD	diphosphomevalonate decarboxylase [EC:4.1.1.33]	0	0	0	0	0	0	0	0	0	0	1	0	0	1	1	1	1	0	0	1	0	1	1	1	0	1	0	1	0	0	0	1	1	1	0	0	0	1	1	0	1	0	0	0	0	0	1
K01599	hemE, UROD	uroporphyrinogen decarboxylase [EC:4.1.1.37]	1	2	3	2	0	2	2	6	2	1	1	1	1	1	1	1	1	1	1	1	1	0	0	0	0	1	1	1	1	2	1	1	1	1	1	2	4	6	7	11	0	4	5	2	7	16	13
K01601	rbcL, cbbL	ribulose-bisphosphate carboxylase large chain [EC:4.1.1.39]	0	1	1	0	0	0	0	1	0	0	0	1	0	0	1	0	0	1	1	0	0	0	1	0	0	0	0	1	1	1	1	0	0	0	1	1	1	1	1	1	1	1	0	1	1	1	1
K01607	pcaC	4-carboxymuconolactone decarboxylase [EC:4.1.1.44]	0	0	0	0	0	0	0	0	0	0	0	0	0	0	0	0	1	0	0	0	0	0	0	0	0	0	0	0	2	0	0	0	0	0	0	0	0	0	0	1	0	0	0	0	1	1	0
K01608	gcl	tartronate-semialdehyde synthase [EC:4.1.1.47]	0	1	1	0	0	0	0	0	0	0	0	0	0	0	0	0	0	0	0	0	0	0	0	0	0	0	0	0	0	0	0	0	0	0	0	0	0	0	0	0	0	0	0	0	0	0	0
K01609	trpC	indole-3-glycerol phosphate synthase [EC:4.1.1.48]	0	0	0	0	0	1	0	1	0	0	0	0	0	0	0	0	0	0	0	0	0	0	0	0	0	0	0	0	0	0	0	0	0	0	0	0	0	1	0	1	0	0	0	0	0	1	0
K01610	E4.1.1.49, pckA	phosphoenolpyruvate carboxykinase (ATP) [EC:4.1.1.49]	0	0	1	0	0	0	0	0	0	1	1	0	1	0	0	1	0	0	0	1	0	0	1	0	0	1	1	0	0	2	0	1	1	1	0	0	0	0	1	0	0	0	0	0	0	1	0
K01611	speD, AMD1	S-adenosylmethionine decarboxylase [EC:4.1.1.50]	0	0	0	0	1	1	0	0	0	1	1	0	1	0	0	0	1	0	0	1	0	0	0	1	1	0	1	0	0	0	0	1	1	1	0	0	0	0	0	0	1	0	0	0	0	0	0
K01613	psd, PISD	phosphatidylserine decarboxylase [EC:4.1.1.65]	0	0	0	0	0	0	0	0	0	0	1	1	1	1	1	1	0	1	1	1	1	1	0	1	1	1	0	1	1	1	0	0	0	0	1	0	0	1	1	0	1	0	0	0	0	0	0
K01619	deoC, DERA	deoxyribose-phosphate aldolase [EC:4.1.2.4]	0	0	0	0	0	0	0	0	0	0	0	1	0	0	1	0	0	1	1	0	2	1	1	0	0	1	0	1	1	1	1	0	0	0	1	0	0	0	0	0	0	0	0	0	0	0	0
K01620	ltaE	threonine aldolase [EC:4.1.2.48]	1	0	1	1	0	0	0	0	0	1	1	1	0	0	1	1	1	1	1	1	1	0	1	0	1	1	1	0	1	1	1	1	1	1	1	0	0	0	0	0	1	1	1	1	1	2	1
K01622	K01622	fructose 1,6-bisphosphate aldolase/phosphatase [EC:4.1.2.13 3.1.3.11]	0	1	1	0	0	1	0	1	0	0	0	1	0	0	0	0	0	1	1	0	0	0	0	0	0	0	0	0	0	0	1	0	0	0	0	1	1	0	0	0	0	0	0	0	0	0	0
K01624	FBA, fbaA	fructose-bisphosphate aldolase, class II [EC:4.1.2.13]	0	2	2	0	0	0	0	0	0	0	1	1	1	0	1	1	1	1	1	1	0	1	0	1	1	1	0	1	0	0	1	1	1	1	1	0	0	1	1	1	1	0	0	1	0	1	1
K01625	eda	2-dehydro-3-deoxyphosphogluconate aldolase / (4S)-4-hydroxy-2-oxoglutarate aldolase [EC:4.1.2.14 4.1.3.42]	0	0	0	0	0	0	0	0	0	0	0	0	0	0	0	0	0	0	0	0	0	0	0	0	0	0	0	0	0	0	0	0	0	0	0	0	0	0	0	0	1	0	0	0	1	1	0
K01627	kdsA	2-dehydro-3-deoxyphosphooctonate aldolase (KDO 8-P synthase) [EC:2.5.1.55]	0	0	1	0	0	0	0	0	0	0	0	0	0	0	0	0	0	0	0	0	0	0	0	0	0	0	0	0	0	0	0	0	0	0	0	0	0	0	0	0	0	0	0	0	0	0	0
K01628	fucA	L-fuculose-phosphate aldolase [EC:4.1.2.17]	1	1	1	0	1	2	0	1	0	1	0	0	0	1	1	0	0	0	0	0	1	0	0	0	0	0	0	1	0	1	0	1	1	1	1	1	1	2	2	3	1	0	1	1	1	3	2
K01629	rhaD	rhamnulose-1-phosphate aldolase [EC:4.1.2.19]	0	0	0	0	0	0	0	0	0	0	1	0	0	0	0	1	0	0	0	0	0	0	0	0	1	1	0	0	0	0	0	0	0	0	0	0	0	0	0	0	0	0	0	0	0	0	0
K01633	folB	7,8-dihydroneopterin aldolase/epimerase/oxygenase [EC:4.1.2.25 5.1.99.8 1.13.11.81]	0	0	0	0	0	0	0	0	0	0	0	0	0	0	0	0	0	0	0	0	0	1	1	0	0	0	0	0	1	0	0	0	0	0	0	0	0	0	0	0	0	0	0	0	0	0	0
K01634	SGPL1, DPL1	sphinganine-1-phosphate aldolase [EC:4.1.2.27]	0	0	0	0	0	0	0	0	0	0	0	0	0	0	0	0	0	0	0	0	0	0	0	0	0	0	0	0	0	0	0	0	0	0	0	0	0	0	0	0	0	0	1	1	1	2	1
K01637	E4.1.3.1, aceA	isocitrate lyase [EC:4.1.3.1]	0	0	0	0	0	0	0	0	0	0	0	0	0	0	0	0	0	0	0	0	0	0	0	0	0	0	0	0	1	0	0	0	0	0	0	0	0	0	0	0	0	0	0	0	0	0	0
K01641	E2.3.3.10	hydroxymethylglutaryl-CoA synthase [EC:2.3.3.10]	0	0	0	0	1	2	3	3	1	0	1	1	0	0	0	1	1	1	0	1	0	0	0	0	1	1	1	0	1	1	1	0	1	1	1	1	3	2	3	3	1	1	1	1	1	1	1
K01643	citF	citrate lyase subunit alpha / citrate CoA-transferase [EC:2.8.3.10]	0	0	0	0	0	0	0	0	0	0	1	0	1	1	2	2	2	0	0	1	1	0	0	0	0	1	0	2	0	0	0	1	2	0	0	0	0	0	0	0	0	0	0	0	0	0	0
K01644	citE	citrate lyase subunit beta / citryl-CoA lyase [EC:4.1.3.34]	0	0	0	0	0	0	0	0	0	0	1	0	1	0	0	2	2	0	0	2	0	0	0	0	0	1	0	0	0	0	0	1	1	0	0	0	0	0	0	0	0	0	0	0	0	0	0
K01646	citD	citrate lyase subunit gamma (acyl carrier protein)	0	0	0	0	0	0	0	0	0	0	1	0	1	0	0	2	2	0	0	2	0	0	0	0	0	1	0	0	0	0	0	2	2	0	0	0	0	0	0	0	0	0	0	0	0	0	0
K01647	CS, gltA	citrate synthase [EC:2.3.3.1]	0	0	0	0	0	0	0	0	0	1	0	0	0	0	0	1	1	0	0	0	0	1	0	0	0	0	1	0	2	1	0	1	1	1	0	0	0	0	0	0	0	0	0	0	0	1	1
K01648	ACLY	ATP citrate (pro-S)-lyase [EC:2.3.3.8]	0	0	0	0	0	0	0	0	0	0	0	0	0	0	0	0	0	0	0	0	0	0	0	0	0	0	0	0	0	0	0	0	0	0	0	0	0	0	0	0	0	0	0	0	1	0	0
K01649	leuA, IMS	2-isopropylmalate synthase [EC:2.3.3.13]	2	3	3	1	3	4	1	3	0	0	0	0	0	1	1	0	0	0	0	0	1	0	0	0	0	0	0	1	0	0	0	0	0	0	0	0	1	3	3	3	1	0	2	0	2	3	3
K01652	E2.2.1.6L, ilvB, ilvG, ilvI	acetolactate synthase I/II/III large subunit [EC:2.2.1.6]	0	4	4	0	1	2	3	1	0	0	0	0	0	0	2	2	0	0	1	0	1	0	0	0	0	0	1	1	0	0	0	1	1	0	0	3	3	3	0	5	1	3	1	3	5	9	8
K01653	E2.2.1.6S, ilvH, ilvN	acetolactate synthase I/III small subunit [EC:2.2.1.6]	0	2	2	0	1	1	0	0	0	0	0	0	0	0	0	0	0	0	0	0	0	0	0	0	0	0	0	0	0	0	0	0	0	0	0	0	0	0	0	0	0	0	0	0	0	0	0
K01654	neuB, nnaB	N-acetylneuraminate synthase [EC:2.5.1.56]	0	0	1	0	0	0	0	0	0	0	0	1	0	0	0	0	0	1	0	0	0	0	1	0	0	0	0	1	1	1	0	0	0	0	1	0	0	0	0	0	0	0	0	0	0	0	0
K01657	trpE	anthranilate synthase component I [EC:4.1.3.27]	0	0	0	0	0	1	0	1	0	0	0	0	0	0	0	0	0	0	0	0	0	0	0	0	0	0	0	0	0	0	0	0	0	0	0	0	0	1	0	1	0	0	0	0	0	1	0
K01658	trpG	anthranilate synthase component II [EC:4.1.3.27]	0	0	0	1	0	1	0	1	0	0	0	0	0	0	0	0	0	0	0	0	0	0	0	0	0	0	0	0	1	0	0	0	0	0	0	0	0	1	0	1	0	0	0	0	0	1	0
K01659	prpC	2-methylcitrate synthase [EC:2.3.3.5]	0	0	0	0	0	0	0	0	0	0	0	0	0	0	0	0	0	0	0	0	0	0	0	0	0	0	0	1	0	0	0	0	0	0	0	0	0	0	0	0	0	0	0	0	0	0	0
K01661	menB	naphthoate synthase [EC:4.1.3.36]	0	0	0	0	0	0	0	1	0	0	0	0	0	0	0	0	0	0	0	0	0	1	1	0	0	0	0	0	2	1	0	0	0	0	0	0	1	1	0	1	0	1	1	2	1	2	1
K01662	dxs	1-deoxy-D-xylulose-5-phosphate synthase [EC:2.2.1.7]	0	0	0	0	0	0	0	0	0	0	0	0	0	0	0	0	0	0	0	0	0	0	0	0	0	0	0	0	0	0	0	0	0	0	0	0	0	0	0	0	0	0	0	0	0	0	0
K01666	mhpE	4-hydroxy 2-oxovalerate aldolase [EC:4.1.3.39]	0	0	0	0	0	0	0	0	0	0	0	0	0	0	0	0	0	0	0	0	0	0	0	0	0	0	0	0	0	0	0	0	0	0	0	0	0	0	0	0	0	0	0	0	0	0	0
K01667	tnaA	tryptophanase [EC:4.1.99.1]	0	0	0	0	0	0	0	0	0	0	0	0	0	0	1	0	0	0	0	0	1	0	0	0	0	0	0	0	1	1	0	0	0	0	0	0	0	0	0	0	1	1	0	1	1	0	0
K01668	E4.1.99.2	tyrosine phenol-lyase [EC:4.1.99.2]	0	0	0	0	0	0	0	0	0	0	0	1	0	0	0	0	0	1	0	0	0	0	0	0	0	0	0	0	0	0	1	0	0	0	1	0	0	0	0	0	1	1	0	1	1	0	0
K01669	phrB	deoxyribodipyrimidine photo-lyase [EC:4.1.99.3]	0	0	0	0	0	0	0	0	0	0	0	0	0	0	0	1	1	0	0	1	1	0	1	0	0	0	0	0	0	0	0	0	0	0	0	0	0	0	0	0	0	0	0	0	0	0	0
K01673	cynT, can	carbonic anhydrase [EC:4.2.1.1]	0	0	0	0	0	0	0	0	0	0	0	0	0	0	1	0	0	0	0	0	1	1	1	0	0	0	0	1	1	0	0	0	0	0	0	0	0	1	0	0	1	0	0	0	1	0	2
K01677	E4.2.1.2AA, fumA	fumarate hydratase subunit alpha [EC:4.2.1.2]	1	1	1	1	0	1	0	0	0	1	1	1	1	1	1	1	0	1	1	1	0	0	0	1	0	1	1	0	1	1	1	1	1	1	1	1	1	1	0	0	1	0	0	0	0	0	0
K01678	E4.2.1.2AB, fumB	fumarate hydratase subunit beta [EC:4.2.1.2]	1	0	1	0	0	1	0	0	0	1	1	1	0	1	1	1	0	1	1	1	0	0	0	1	0	1	1	0	1	1	1	1	1	1	1	1	1	1	0	0	1	0	0	0	0	0	0
K01679	E4.2.1.2B, fumC, FH	fumarate hydratase, class II [EC:4.2.1.2]	1	0	1	1	0	0	0	0	0	0	0	0	0	0	0	1	1	1	0	1	0	1	1	0	0	0	0	1	1	1	0	1	1	1	0	0	0	0	1	0	0	1	0	1	1	1	1
K01681	ACO, acnA	aconitate hydratase [EC:4.2.1.3]	0	1	1	0	0	0	0	0	0	2	0	0	0	1	1	2	1	0	0	1	1	1	1	0	0	0	1	1	1	1	0	0	1	2	0	0	0	0	1	1	1	1	0	1	1	1	1
K01683	araD	D-arabinonate dehydratase [EC:4.2.1.5]	0	0	0	0	0	0	0	0	0	0	0	0	0	0	0	0	0	0	0	0	0	0	0	0	0	0	0	0	0	0	0	0	0	0	0	0	1	0	0	1	0	1	1	0	0	1	1
K01684	dgoD	galactonate dehydratase [EC:4.2.1.6]	0	0	0	0	0	0	1	0	0	0	0	0	0	0	0	0	0	0	0	0	0	0	0	0	0	0	0	0	0	0	0	0	0	0	0	0	0	0	0	0	0	0	0	0	0	0	0
K01686	uxuA	mannonate dehydratase [EC:4.2.1.8]	0	0	0	0	0	0	0	0	0	0	0	0	0	0	0	0	0	0	0	0	0	0	0	0	0	0	0	0	0	0	0	0	0	0	0	0	0	0	0	0	0	0	0	0	0	1	1
K01687	ilvD	dihydroxy-acid dehydratase [EC:4.2.1.9]	0	2	2	0	1	2	1	2	0	0	0	0	0	0	0	0	0	0	0	0	0	0	0	0	0	0	0	0	0	0	0	0	0	0	0	1	2	3	0	1	1	1	0	1	1	3	5
K01689	ENO, eno	enolase [EC:4.2.1.11]	0	1	1	0	1	0	0	1	1	1	0	0	1	0	1	1	1	0	1	1	1	1	1	1	1	1	0	1	0	1	0	1	1	1	1	1	1	0	1	1	1	1	1	1	1	1	1
K01692	paaF, echA	enoyl-CoA hydratase [EC:4.2.1.17]	0	0	0	0	1	1	2	6	0	0	0	0	0	0	0	0	0	0	0	0	0	0	0	0	0	0	0	0	0	0	0	0	0	0	0	0	2	2	0	2	0	5	5	3	9	6	7
K01693	hisB	imidazoleglycerol-phosphate dehydratase [EC:4.2.1.19]	0	1	1	0	1	1	1	1	0	0	0	0	0	0	0	0	0	0	0	0	0	0	0	0	0	0	0	0	0	0	0	0	0	0	0	0	0	0	1	1	0	0	1	0	2	1	1
K01695	trpA	tryptophan synthase alpha chain [EC:4.2.1.20]	0	0	0	0	0	1	0	1	0	0	0	0	0	0	0	0	0	0	0	0	0	0	0	0	0	0	0	0	0	0	0	0	0	0	0	0	0	1	0	1	0	0	0	0	0	1	0
K01696	trpB	tryptophan synthase beta chain [EC:4.2.1.20]	0	0	0	0	0	1	0	1	0	0	0	0	0	0	0	0	0	0	0	0	0	0	0	0	0	0	0	0	0	0	0	0	0	0	0	0	0	1	0	1	0	0	0	0	0	1	0
K01697	CBS	cystathionine beta-synthase [EC:4.2.1.22]	0	0	0	0	0	0	0	0	0	0	0	0	0	0	0	0	0	0	0	0	0	0	0	0	0	0	0	0	2	1	0	0	0	0	0	0	0	0	0	0	0	0	0	0	0	0	0
K01698	hemB, ALAD	porphobilinogen synthase [EC:4.2.1.24]	0	0	0	0	0	0	0	0	0	0	0	0	0	1	0	0	0	0	0	0	0	0	0	0	0	0	0	0	1	1	0	0	0	0	0	0	0	0	0	1	0	0	0	0	0	0	0
K01703	leuC, IPMI-L	3-isopropylmalate/(R)-2-methylmalate dehydratase large subunit [EC:4.2.1.33 4.2.1.35]	0	2	3	0	2	2	2	3	0	1	2	2	2	0	3	2	2	2	0	2	0	0	0	1	1	2	2	2	3	2	2	2	2	1	2	1	1	1	2	1	1	1	2	0	2	3	3
K01704	leuD, IPMI-S	3-isopropylmalate/(R)-2-methylmalate dehydratase small subunit [EC:4.2.1.33 4.2.1.35]	1	3	3	0	3	2	2	3	1	1	2	1	2	2	3	2	2	1	0	2	0	0	0	2	1	2	2	3	2	1	1	2	2	2	1	1	1	1	2	2	0	1	2	0	2	3	3
K01709	rfbG	CDP-glucose 4,6-dehydratase [EC:4.2.1.45]	0	0	0	0	0	0	0	0	0	0	0	0	0	0	1	0	0	0	0	0	0	0	0	0	0	0	0	1	0	0	0	0	0	0	0	0	0	0	1	0	0	0	0	0	0	0	0
K01710	rfbB, rmlB, rffG	dTDP-glucose 4,6-dehydratase [EC:4.2.1.46]	0	1	2	1	0	0	0	1	0	0	0	0	0	0	0	0	0	0	0	0	0	2	1	0	0	0	0	0	1	0	0	0	0	0	2	0	1	0	1	2	2	0	0	0	0	0	1
K01711	gmd, GMDS	GDPmannose 4,6-dehydratase [EC:4.2.1.47]	0	0	0	0	0	0	0	0	0	0	0	0	0	0	0	1	0	1	0	0	0	1	1	0	0	0	0	0	0	0	0	0	0	0	0	0	0	0	0	0	1	0	0	0	0	0	0
K01712	hutU, UROC1	urocanate hydratase [EC:4.2.1.49]	0	0	0	0	0	0	0	0	0	1	1	1	1	0	0	1	1	1	0	1	1	1	1	1	0	1	1	1	1	0	1	1	1	1	1	0	1	0	0	0	1	1	1	1	1	0	0
K01714	dapA	4-hydroxy-tetrahydrodipicolinate synthase [EC:4.3.3.7]	2	3	3	2	1	0	1	1	0	2	3	0	3	0	0	3	3	0	0	3	0	0	0	2	1	2	2	0	0	0	0	3	3	3	0	1	2	2	2	3	0	2	2	1	2	2	2
K01715	crt	enoyl-CoA hydratase [EC:4.2.1.17]	1	2	2	0	2	4	3	8	1	0	0	1	0	1	1	0	0	1	1	0	1	1	1	0	0	1	0	2	3	3	2	0	0	0	1	2	2	4	3	5	2	3	3	6	6	7	5
K01719	hemD, UROS	uroporphyrinogen-III synthase [EC:4.2.1.75]	0	0	0	0	0	0	0	0	0	0	0	0	0	0	0	0	0	0	0	0	0	0	0	0	0	0	0	0	0	0	0	0	0	0	0	0	0	0	0	1	0	0	0	0	0	0	0
K01720	prpD	2-methylcitrate dehydratase [EC:4.2.1.79]	0	0	0	0	0	0	0	0	0	0	0	0	0	0	0	0	0	0	0	0	0	0	0	0	0	0	0	1	0	0	0	0	0	0	0	0	0	0	0	0	0	0	0	0	0	0	0
K01724	PCBD, phhB	4a-hydroxytetrahydrobiopterin dehydratase [EC:4.2.1.96]	0	0	0	0	0	0	0	0	0	0	0	0	0	0	0	0	0	0	0	0	0	1	1	0	0	0	0	0	0	1	0	0	0	0	0	0	0	0	0	0	0	0	0	0	0	0	0
K01733	thrC	threonine synthase [EC:4.2.3.1]	2	3	3	1	2	2	3	3	0	1	1	3	2	2	1	2	2	3	0	2	2	0	0	1	2	1	2	2	3	3	3	1	1	1	3	1	2	2	1	2	1	1	1	0	1	2	3
K01734	mgsA	methylglyoxal synthase [EC:4.2.3.3]	1	1	1	0	0	0	0	0	0	0	0	0	0	0	0	0	1	0	0	0	0	0	0	0	0	0	0	0	0	0	0	0	0	0	0	0	0	0	0	0	0	0	0	0	0	0	0
K01735	aroB	3-dehydroquinate synthase [EC:4.2.3.4]	0	0	0	0	0	0	0	0	0	0	0	0	0	0	0	0	0	0	0	0	0	0	1	0	0	0	0	0	0	0	0	0	0	0	0	0	0	0	0	0	1	0	0	0	0	0	0
K01736	aroC	chorismate synthase [EC:4.2.3.5]	0	1	1	0	1	1	2	2	1	0	0	0	0	0	0	0	0	0	0	0	0	1	0	0	0	0	0	0	0	1	0	0	0	0	0	0	0	1	1	1	1	1	1	1	1	1	1
K01737	queD, ptpS, PTS	6-pyruvoyltetrahydropterin/6-carboxytetrahydropterin synthase [EC:4.2.3.12 4.1.2.50]	0	0	0	0	1	1	1	0	0	2	2	2	2	0	1	3	1	2	1	2	1	0	0	2	1	2	2	2	1	2	2	2	2	2	2	0	0	0	0	1	0	0	0	0	1	0	0
K01738	cysK	cysteine synthase [EC:2.5.1.47]	1	1	1	0	0	0	0	1	0	0	0	1	0	0	0	3	3	1	0	1	1	0	0	0	0	0	1	0	1	0	1	1	1	1	1	0	0	0	0	1	2	0	1	0	1	1	1
K01739	metB	cystathionine gamma-synthase [EC:2.5.1.48]	1	1	1	1	0	0	0	0	0	0	0	0	0	0	0	0	0	0	0	0	0	0	0	0	0	0	0	0	0	0	0	0	0	0	0	0	0	0	0	0	0	0	0	0	0	0	0
K01740	metY	O-acetylhomoserine (thiol)-lyase [EC:2.5.1.49]	0	0	0	0	0	0	0	0	0	0	0	1	0	0	0	0	0	1	1	0	0	0	0	0	0	0	0	0	0	1	1	0	0	0	1	0	0	0	0	0	0	0	0	0	0	0	0
K01744	aspA	aspartate ammonia-lyase [EC:4.3.1.1]	0	0	0	0	0	0	0	0	0	0	0	0	0	0	0	0	0	0	0	0	0	0	0	0	0	0	0	0	0	0	0	0	0	0	0	0	0	0	0	1	0	0	0	0	0	0	0
K01745	hutH, HAL	histidine ammonia-lyase [EC:4.3.1.3]	0	0	0	0	0	0	0	0	0	0	2	2	1	1	0	2	2	2	2	2	1	1	1	2	2	2	2	1	1	1	2	2	2	1	2	1	1	0	0	0	1	1	1	1	1	0	0
K01746	E4.3.1.4	formiminotetrahydrofolate cyclodeaminase [EC:4.3.1.4]	0	0	0	0	0	0	0	0	0	0	0	1	0	0	0	0	0	1	1	0	0	0	0	0	0	0	0	0	0	1	1	0	0	0	1	0	0	0	0	0	0	0	0	0	0	0	0
K01749	hemC, HMBS	hydroxymethylbilane synthase [EC:2.5.1.61]	0	0	0	0	0	0	0	0	0	0	0	0	0	1	0	0	0	0	0	0	0	0	0	0	0	0	0	0	0	0	0	0	0	0	0	0	0	0	0	1	0	0	0	0	0	0	0
K01750	E4.3.1.12, ocd	ornithine cyclodeaminase [EC:4.3.1.12]	0	0	0	0	0	0	0	0	0	1	0	1	0	0	0	2	1	1	0	1	0	0	0	0	0	0	1	1	1	0	0	1	1	2	1	0	0	0	0	0	0	0	0	0	0	0	0
K01751	E4.3.1.15	diaminopropionate ammonia-lyase [EC:4.3.1.15]	0	0	0	0	0	0	0	0	0	0	0	0	0	0	0	0	0	0	0	0	0	0	0	0	0	0	0	0	0	0	0	0	0	0	0	0	0	0	0	0	1	1	0	0	0	0	0
K01752	E4.3.1.17, sdaA, sdaB, tdcG	L-serine dehydratase [EC:4.3.1.17]	0	0	0	0	0	0	0	0	0	3	2	0	0	0	0	2	2	0	0	2	0	0	0	0	2	2	0	1	0	1	0	2	2	3	0	0	0	0	0	0	3	0	0	0	1	0	0
K01754	E4.3.1.19, ilvA, tdcB	threonine dehydratase [EC:4.3.1.19]	2	3	3	1	0	0	0	0	0	1	1	2	0	0	3	1	1	2	1	2	1	1	1	1	1	1	1	3	3	1	2	2	2	2	2	0	0	0	1	2	1	1	1	1	2	2	2
K01755	argH, ASL	argininosuccinate lyase [EC:4.3.2.1]	1	1	1	0	0	0	0	1	0	0	0	0	0	0	0	0	0	0	0	0	0	0	0	0	0	0	0	0	0	0	0	0	0	0	0	0	0	1	1	1	0	0	1	0	0	1	1
K01756	purB, ADSL	adenylosuccinate lyase [EC:4.3.2.2]	0	1	1	0	1	1	1	1	0	1	1	1	0	0	1	1	1	1	0	1	0	0	1	1	0	1	1	1	1	1	1	1	1	1	0	1	1	1	1	1	1	1	1	1	1	1	1
K01758	CTH	cystathionine gamma-lyase [EC:4.4.1.1]	0	0	0	0	0	0	0	0	0	1	1	0	0	0	0	0	1	0	0	1	0	0	0	0	0	1	1	0	1	1	0	0	0	1	0	0	0	1	0	1	0	0	0	0	0	0	0
K01759	GLO1, gloA	lactoylglutathione lyase [EC:4.4.1.5]	0	0	0	0	0	0	0	0	0	0	0	1	0	0	0	0	0	1	0	0	0	0	0	0	0	0	0	0	0	0	1	0	0	0	0	2	1	0	0	1	0	0	0	0	0	0	0
K01761	E4.4.1.11	methionine-gamma-lyase [EC:4.4.1.11]	0	0	0	0	0	0	0	0	0	0	0	0	1	0	0	1	0	0	0	0	0	1	1	0	0	0	0	1	1	0	0	1	1	0	0	1	2	0	0	0	0	1	0	0	1	2	1
K01768	E4.6.1.1	adenylate cyclase [EC:4.6.1.1]	0	0	0	0	0	0	0	0	0	0	0	0	0	0	0	0	0	0	1	0	0	0	0	0	0	0	0	0	0	0	0	0	0	0	0	0	0	0	0	0	0	0	0	0	0	0	0
K01769	E4.6.1.2	guanylate cyclase, other [EC:4.6.1.2]	0	0	0	0	0	0	0	0	0	0	0	0	0	0	0	0	0	0	0	0	0	0	0	0	0	0	0	0	1	0	0	0	0	0	0	0	0	0	0	0	0	0	0	0	0	0	0
K01772	hemH, FECH	protoporphyrin/coproporphyrin ferrochelatase [EC:4.99.1.1 4.99.1.9]	0	0	0	0	0	0	0	0	0	0	0	0	0	0	0	0	0	0	0	0	0	0	0	0	0	0	0	0	1	1	0	0	0	0	0	0	0	0	0	0	0	0	0	0	0	0	0
K01775	alr	alanine racemase [EC:5.1.1.1]	0	0	0	0	0	0	0	0	0	0	0	0	0	0	0	0	0	0	0	0	0	0	0	0	0	0	0	0	0	0	0	0	0	0	0	0	0	0	0	0	0	0	0	0	0	0	0
K01776	murI	glutamate racemase [EC:5.1.1.3]	0	0	0	0	0	0	0	0	0	0	0	0	0	0	0	0	0	0	0	0	0	0	0	0	0	0	0	0	0	0	0	0	0	0	0	0	0	0	0	0	0	0	0	0	0	0	0
K01777	prdF	proline racemase [EC:5.1.1.4]	0	0	0	0	0	0	0	0	0	0	0	0	0	0	0	1	1	0	0	1	0	0	0	0	0	0	1	0	0	0	0	0	0	1	0	0	0	0	0	0	0	0	0	0	0	0	0
K01778	dapF	diaminopimelate epimerase [EC:5.1.1.7]	0	0	0	0	0	0	0	0	0	0	0	0	0	0	0	0	0	0	0	0	0	0	0	0	0	0	0	0	0	0	0	0	0	0	0	0	0	1	1	1	0	1	1	1	1	1	1
K01779	racD	aspartate racemase [EC:5.1.1.13]	1	2	2	0	0	0	0	0	0	2	1	0	1	0	0	1	1	1	1	1	0	0	0	1	0	1	0	0	1	1	1	1	1	1	1	0	0	0	0	1	1	1	0	1	2	2	2
K01783	rpe, RPE	ribulose-phosphate 3-epimerase [EC:5.1.3.1]	0	0	0	0	0	0	0	0	0	0	0	0	0	0	0	0	0	0	0	0	0	0	0	0	0	0	0	0	0	0	0	0	0	0	0	0	0	0	0	0	1	1	0	0	0	0	1
K01784	galE, GALE	UDP-glucose 4-epimerase [EC:5.1.3.2]	2	5	8	2	3	3	1	4	1	1	2	2	0	1	1	3	3	3	1	2	2	2	1	1	1	1	1	2	4	3	2	3	5	3	2	6	3	2	1	4	3	1	0	1	2	1	2
K01785	galM, GALM	aldose 1-epimerase [EC:5.1.3.3]	0	0	0	0	0	0	0	0	0	0	0	0	0	0	0	0	0	0	0	0	0	1	0	0	0	0	0	0	0	0	0	0	0	0	0	0	0	1	0	0	0	0	0	0	0	0	0
K01788	nanE	N-acylglucosamine-6-phosphate 2-epimerase [EC:5.1.3.9]	0	0	0	0	0	0	0	0	0	0	0	0	0	0	0	0	0	0	0	0	0	0	0	0	0	0	0	0	0	0	0	0	0	0	0	0	0	0	0	0	0	0	0	0	0	0	0
K01790	rfbC, rmlC	dTDP-4-dehydrorhamnose 3,5-epimerase [EC:5.1.3.13]	0	1	1	0	0	0	0	0	0	0	0	0	0	0	0	0	0	0	0	0	0	1	0	0	0	0	0	0	1	1	0	0	0	0	0	0	1	1	2	1	1	0	0	0	0	0	1
K01791	wecB	UDP-N-acetylglucosamine 2-epimerase (non-hydrolysing) [EC:5.1.3.14]	0	2	2	1	0	0	0	1	1	1	1	0	0	0	0	2	2	1	1	2	0	2	0	1	1	1	1	0	0	0	0	1	2	2	1	0	1	2	0	1	1	1	0	1	0	0	1
K01793	GLCE	heparosan-N-sulfate-glucuronate 5-epimerase [EC:5.1.3.17]	0	0	0	0	0	0	0	0	0	0	0	0	0	0	0	0	0	0	0	0	0	0	0	0	0	0	0	0	0	0	0	0	0	0	0	0	0	0	0	0	0	0	0	0	0	0	0
K01796	E5.1.99.4, AMACR, mcr	alpha-methylacyl-CoA racemase [EC:5.1.99.4]	0	0	0	0	0	0	0	0	0	0	0	0	0	0	0	0	0	0	0	0	0	0	0	0	0	0	0	0	1	0	0	0	0	0	0	0	0	0	0	0	0	0	0	0	0	0	0
K01799	nicE, maiA	maleate isomerase [EC:5.2.1.1]	0	0	0	0	0	0	0	0	0	0	0	0	0	1	0	0	0	0	0	0	0	0	0	0	0	0	0	0	0	0	0	0	0	0	0	1	1	0	0	0	0	0	0	0	0	0	0
K01802	E5.2.1.8	peptidylprolyl isomerase [EC:5.2.1.8]	1	1	2	1	0	0	2	2	1	1	1	0	1	1	1	0	1	0	0	1	0	0	1	0	1	1	1	1	0	1	0	1	1	1	0	1	1	0	0	1	1	0	1	1	1	1	2
K01803	TPI, tpiA	triosephosphate isomerase (TIM) [EC:5.3.1.1]	0	1	1	0	1	1	1	1	0	1	1	1	1	1	1	1	1	1	1	1	1	1	1	0	0	1	1	1	1	1	1	1	1	1	1	1	1	0	1	1	1	1	1	1	1	1	1
K01804	araA	L-arabinose isomerase [EC:5.3.1.4]	0	0	0	0	0	0	0	0	0	0	0	0	0	0	0	0	0	0	0	0	0	0	0	0	0	0	0	0	0	0	0	0	0	0	0	0	0	0	0	0	0	0	0	0	0	0	0
K01805	xylA	xylose isomerase [EC:5.3.1.5]	0	0	0	0	0	0	0	0	0	0	0	0	0	0	0	0	0	0	0	0	0	0	0	0	0	0	0	0	0	0	0	0	0	0	0	0	0	1	1	1	0	0	0	0	0	0	0
K01807	rpiA	ribose 5-phosphate isomerase A [EC:5.3.1.6]	0	1	1	0	1	1	1	1	0	1	1	1	1	1	1	1	1	1	1	1	1	0	0	0	1	1	0	1	1	1	0	1	1	1	1	1	1	1	1	1	1	1	1	1	1	0	1
K01808	rpiB	ribose 5-phosphate isomerase B [EC:5.3.1.6]	0	0	0	0	0	0	0	0	0	0	0	0	0	1	0	0	0	0	0	0	0	0	0	0	0	0	0	1	0	0	0	0	0	0	0	0	0	0	0	0	0	0	0	0	0	0	0
K01809	manA, MPI	mannose-6-phosphate isomerase [EC:5.3.1.8]	0	0	0	0	0	1	0	0	0	0	0	0	0	0	0	0	0	0	0	0	0	0	0	0	0	0	0	0	0	0	0	0	0	0	0	0	0	0	0	0	0	0	0	0	0	0	0
K01810	GPI, pgi	glucose-6-phosphate isomerase [EC:5.3.1.9]	0	0	0	0	0	0	0	0	0	0	0	0	0	0	0	0	0	0	0	0	0	0	0	0	0	0	0	0	0	0	0	0	0	0	0	0	0	0	0	1	1	1	1	1	1	1	1
K01811	xylS, yicI	alpha-D-xyloside xylohydrolase [EC:3.2.1.177]	0	0	0	0	0	0	0	0	0	0	0	0	0	0	0	0	0	0	0	0	0	0	0	0	0	0	0	0	0	0	0	0	0	0	0	0	0	1	0	0	0	0	0	0	0	0	0
K01812	uxaC	glucuronate isomerase [EC:5.3.1.12]	0	0	0	0	0	0	0	0	0	0	0	0	0	0	0	0	0	0	0	0	0	0	0	0	0	0	0	0	0	0	0	0	0	0	0	0	0	0	0	0	0	0	0	0	0	1	0
K01813	rhaA	L-rhamnose isomerase [EC:5.3.1.14]	0	0	0	0	0	0	0	0	0	0	0	0	0	0	0	0	0	0	0	0	0	0	0	0	0	0	0	0	0	0	0	0	0	0	0	0	0	0	0	0	0	0	0	0	0	1	1
K01814	hisA	phosphoribosylformimino-5-aminoimidazole carboxamide ribotide isomerase [EC:5.3.1.16]	0	2	2	0	2	1	2	2	1	1	1	0	0	0	0	1	0	0	0	1	0	0	0	1	1	1	1	0	0	0	0	1	1	1	0	0	1	1	2	2	0	1	2	0	1	2	2
K01816	hyi, gip	hydroxypyruvate isomerase [EC:5.3.1.22]	0	0	0	0	0	0	0	0	0	0	0	0	0	0	0	0	0	0	0	0	0	0	0	0	0	0	0	0	0	0	0	0	0	0	0	0	0	0	0	0	0	0	0	0	0	0	0
K01817	trpF	phosphoribosylanthranilate isomerase [EC:5.3.1.24]	0	0	0	0	0	1	0	1	0	0	0	1	0	0	0	0	0	1	0	0	0	0	0	0	0	0	0	0	1	1	1	0	0	0	0	0	0	1	0	1	0	0	0	0	0	1	0
K01818	fucI	L-fucose/D-arabinose isomerase [EC:5.3.1.25 5.3.1.3]	0	0	0	0	0	0	0	0	0	0	0	0	0	0	0	0	0	0	0	0	0	0	0	0	0	0	0	0	0	0	0	0	0	0	0	1	1	0	0	1	0	0	0	0	0	1	1
K01820	rhaA	L-rhamnose isomerase / sugar isomerase [EC:5.3.1.14 5.3.1.-]	0	0	0	0	0	0	0	0	0	0	0	0	0	0	0	0	0	0	0	0	0	0	0	0	0	0	0	0	0	0	0	0	0	0	0	0	0	0	0	0	0	0	0	0	0	0	0
K01821	praC, xylH	4-oxalocrotonate tautomerase [EC:5.3.2.6]	1	1	3	0	0	1	0	1	0	1	0	2	0	0	0	2	0	2	1	1	0	0	0	0	0	0	1	0	0	0	2	2	2	0	2	1	0	0	0	1	0	1	3	1	2	1	2
K01823	idi, IDI	isopentenyl-diphosphate Delta-isomerase [EC:5.3.3.2]	0	1	1	0	1	2	1	1	1	1	1	1	1	1	1	1	1	1	1	1	1	1	1	0	0	1	1	1	1	1	1	1	1	1	1	0	1	1	1	1	2	0	1	1	1	1	1
K01826	hpaF, hpcD	5-carboxymethyl-2-hydroxymuconate isomerase [EC:5.3.3.10]	0	0	0	0	0	0	0	0	0	0	0	0	0	1	0	0	0	0	0	0	1	0	0	0	0	0	0	0	0	0	0	0	0	0	0	0	0	0	0	0	0	0	0	0	0	0	0
K01829	E5.3.4.1	protein disulfide-isomerase [EC:5.3.4.1]	0	0	0	0	0	0	0	0	0	0	0	0	0	0	0	0	0	0	0	0	0	0	0	0	0	0	0	0	0	0	0	0	0	0	0	0	0	0	0	0	0	0	1	0	1	1	1
K01834	PGAM, gpmA	2,3-bisphosphoglycerate-dependent phosphoglycerate mutase [EC:5.4.2.11]	0	0	0	0	0	0	0	0	0	0	0	1	0	1	1	0	0	1	0	0	2	0	0	0	0	0	0	1	0	0	1	0	0	0	0	0	0	0	1	1	4	1	1	1	1	1	1
K01835	pgm	phosphoglucomutase [EC:5.4.2.2]	0	1	1	0	0	0	0	0	0	0	0	0	0	0	0	0	0	0	0	0	0	0	0	0	0	0	0	0	0	0	0	0	0	0	0	0	0	1	1	0	0	0	0	0	0	0	0
K01838	pgmB	beta-phosphoglucomutase [EC:5.4.2.6]	0	1	1	0	0	0	0	0	0	1	1	0	1	0	1	1	1	0	0	1	0	1	1	0	1	1	1	1	0	0	0	0	0	1	0	0	0	0	1	0	1	1	0	1	0	0	1
K01839	deoB	phosphopentomutase [EC:5.4.2.7]	0	0	0	0	0	0	0	0	0	0	0	0	0	0	0	0	0	0	0	0	0	0	0	0	0	0	0	0	0	0	0	0	0	0	0	0	0	0	0	0	0	0	0	0	0	0	0
K01840	manB	phosphomannomutase [EC:5.4.2.8]	0	0	0	0	0	0	0	0	0	0	0	0	0	0	0	0	0	0	0	0	0	0	0	0	0	0	0	0	0	1	0	0	0	0	0	0	0	0	0	1	0	0	0	0	0	0	0
K01841	pepM	phosphoenolpyruvate phosphomutase [EC:5.4.2.9]	0	0	0	0	0	0	0	0	0	0	0	0	0	0	0	0	0	0	0	0	0	0	1	0	0	0	0	0	0	0	0	0	0	0	0	0	0	0	0	0	1	0	0	0	0	0	1
K01843	kamA	lysine 2,3-aminomutase [EC:5.4.3.2]	0	0	0	0	0	0	0	0	0	0	0	0	0	0	1	0	0	0	0	0	0	0	0	0	0	1	0	1	0	0	0	0	0	0	0	0	0	0	0	0	1	1	0	1	2	0	0
K01844	kamD	beta-lysine 5,6-aminomutase alpha subunit [EC:5.4.3.3]	0	0	0	0	0	0	0	0	0	0	0	0	0	0	0	0	0	0	0	0	0	0	0	0	0	0	0	0	0	0	0	0	0	0	0	0	0	0	0	0	1	1	0	1	1	0	0
K01845	hemL	glutamate-1-semialdehyde 2,1-aminomutase [EC:5.4.3.8]	2	2	2	1	0	0	1	1	0	2	1	0	2	1	1	2	0	0	0	4	0	0	0	1	1	1	2	1	2	1	0	2	2	1	0	0	1	2	1	2	2	1	1	3	2	3	1
K01848	E5.4.99.2A, mcmA1	methylmalonyl-CoA mutase, N-terminal domain [EC:5.4.99.2]	2	2	2	0	2	1	1	2	0	0	0	0	0	0	1	0	0	0	0	0	1	1	1	0	0	0	0	1	1	1	0	0	0	0	0	1	2	4	2	3	1	1	1	3	3	2	1
K01849	E5.4.99.2B, mcmA2	methylmalonyl-CoA mutase, C-terminal domain [EC:5.4.99.2]	2	2	2	1	1	0	2	2	0	0	0	0	0	1	1	0	0	0	0	0	1	1	1	0	0	0	0	1	1	0	0	0	0	0	0	2	2	3	3	2	1	1	1	2	3	2	1
K01850	E5.4.99.5	chorismate mutase [EC:5.4.99.5]	0	0	0	0	0	0	0	0	0	0	0	0	0	0	0	0	0	0	0	0	0	0	0	0	0	0	0	0	0	0	0	0	0	0	0	0	0	0	0	0	0	0	0	0	0	0	0
K01854	glf	UDP-galactopyranose mutase [EC:5.4.99.9]	0	0	0	0	0	0	0	0	0	0	0	0	0	0	0	0	0	0	0	0	0	0	0	0	0	0	0	0	0	0	0	0	0	0	0	0	0	0	0	0	0	0	0	1	0	1	1
K01856	catB	muconate cycloisomerase [EC:5.5.1.1]	0	0	0	0	0	0	0	0	0	0	0	0	0	0	0	0	0	0	0	0	0	0	0	0	0	0	0	0	0	0	0	0	0	0	0	0	0	0	0	0	0	0	0	0	0	0	1
K01858	INO1, ISYNA1	myo-inositol-1-phosphate synthase [EC:5.5.1.4]	0	2	2	3	1	2	1	2	1	1	1	2	1	3	3	1	0	2	2	1	2	2	1	0	0	1	1	2	2	2	2	0	1	1	2	1	1	2	2	2	2	1	2	1	2	1	3
K01866	YARS, tyrS	tyrosyl-tRNA synthetase [EC:6.1.1.1]	0	1	1	0	1	1	1	1	0	1	1	1	1	0	1	1	1	1	1	1	0	1	1	1	1	1	1	1	0	1	1	1	1	1	1	1	1	1	1	1	1	1	2	1	1	1	1
K01867	WARS, trpS	tryptophanyl-tRNA synthetase [EC:6.1.1.2]	0	1	1	0	0	1	1	0	1	1	2	1	1	0	1	2	2	1	1	2	1	0	1	2	1	2	2	1	1	1	1	2	2	2	1	1	1	0	1	1	2	1	1	1	1	1	1
K01868	TARS, thrS	threonyl-tRNA synthetase [EC:6.1.1.3]	0	1	1	1	1	1	0	0	0	1	1	1	1	0	1	1	1	1	1	1	1	1	1	1	0	1	1	1	1	1	1	1	1	1	1	1	1	1	1	1	2	1	1	1	1	2	2
K01869	LARS, leuS	leucyl-tRNA synthetase [EC:6.1.1.4]	0	1	1	1	1	1	1	0	0	0	1	1	1	1	0	1	1	1	1	1	1	1	1	1	0	0	0	1	1	1	1	1	1	1	1	0	1	1	1	1	2	1	1	1	2	1	1
K01870	IARS, ileS	isoleucyl-tRNA synthetase [EC:6.1.1.5]	0	1	1	0	1	1	0	1	0	2	1	1	1	0	1	2	0	1	1	2	1	1	1	0	0	1	2	1	2	3	1	2	2	2	2	0	1	0	1	1	1	0	0	2	0	0	1
K01872	AARS, alaS	alanyl-tRNA synthetase [EC:6.1.1.7]	0	1	1	0	1	1	0	1	0	1	1	0	2	0	1	1	1	0	0	2	2	1	2	0	1	1	2	1	0	1	0	1	1	1	1	1	3	1	1	1	2	1	2	2	2	2	2
K01873	VARS, valS	valyl-tRNA synthetase [EC:6.1.1.9]	1	1	1	0	1	1	0	1	0	1	1	1	0	0	1	1	1	1	1	1	1	0	2	0	0	1	1	1	0	2	0	1	1	1	1	0	1	1	1	1	1	1	0	1	1	1	1
K01874	MARS, metG	methionyl-tRNA synthetase [EC:6.1.1.10]	1	1	1	0	1	1	1	1	0	1	1	1	1	1	1	1	1	1	0	1	1	0	1	1	0	0	1	1	1	1	1	1	1	1	1	1	1	1	1	1	1	1	1	1	1	1	1
K01875	SARS, serS	seryl-tRNA synthetase [EC:6.1.1.11]	0	1	1	0	1	1	0	1	0	1	1	1	1	1	1	1	1	0	1	1	0	1	1	1	1	1	1	1	1	1	1	1	1	1	1	0	1	1	1	1	1	0	0	1	1	0	0
K01876	DARS2, aspS	aspartyl-tRNA synthetase [EC:6.1.1.12]	0	0	1	0	1	1	1	1	0	1	1	1	1	0	1	1	1	1	1	1	0	0	0	1	1	1	1	0	0	2	0	1	1	1	1	1	1	1	1	1	1	1	1	1	1	1	1
K01880	GARS, glyS1	glycyl-tRNA synthetase [EC:6.1.1.14]	0	1	1	0	1	1	1	1	0	1	0	0	1	1	1	1	1	0	0	1	0	1	1	0	0	1	1	1	0	1	0	1	1	1	1	0	1	1	1	1	1	1	1	1	1	1	1
K01881	PARS, proS	prolyl-tRNA synthetase [EC:6.1.1.15]	1	0	1	0	1	1	0	1	1	2	1	1	1	1	1	2	1	1	0	2	0	1	1	1	1	1	1	1	1	0	1	1	2	1	1	1	1	1	1	1	1	0	1	1	1	1	1
K01883	CARS, cysS	cysteinyl-tRNA synthetase [EC:6.1.1.16]	1	1	1	0	1	0	1	1	0	1	1	1	1	0	1	1	1	1	0	0	1	1	1	1	1	1	0	1	1	1	1	1	1	1	1	2	2	1	1	1	2	0	0	1	1	1	1
K01884	cysS1	cysteinyl-tRNA synthetase, unknown class [EC:6.1.1.16]	0	1	1	0	0	0	0	1	0	0	0	0	0	0	0	0	0	0	0	0	0	0	0	0	0	0	0	0	2	0	0	0	0	0	0	0	0	0	0	1	0	0	0	0	0	1	1
K01885	EARS, gltX	glutamyl-tRNA synthetase [EC:6.1.1.17]	0	1	1	0	0	1	0	1	0	0	1	1	0	0	1	1	1	1	1	1	0	0	1	1	1	1	1	1	1	1	1	1	1	0	1	1	1	1	1	1	1	1	1	1	1	1	1
K01886	QARS, glnS	glutaminyl-tRNA synthetase [EC:6.1.1.18]	0	0	0	0	0	0	0	0	0	1	1	1	1	1	1	0	1	1	1	1	0	0	0	0	0	1	1	1	0	1	1	1	1	0	1	0	0	0	0	0	0	0	0	0	0	0	0
K01887	RARS, argS	arginyl-tRNA synthetase [EC:6.1.1.19]	1	1	1	0	1	0	0	1	0	0	1	1	1	1	0	1	1	1	1	1	1	0	0	1	0	1	1	1	1	1	1	1	1	1	1	1	1	1	1	1	1	1	0	1	1	1	1
K01889	FARSA, pheS	phenylalanyl-tRNA synthetase alpha chain [EC:6.1.1.20]	1	2	2	1	1	1	0	1	0	0	1	1	1	1	0	1	1	1	1	1	0	1	1	0	0	1	1	1	1	1	1	1	1	1	1	1	1	0	1	1	1	1	0	0	1	1	1
K01890	FARSB, pheT	phenylalanyl-tRNA synthetase beta chain [EC:6.1.1.20]	0	1	1	0	1	1	0	1	1	1	1	1	0	0	0	1	1	1	1	1	0	1	1	0	1	1	1	1	0	1	1	1	1	0	1	1	1	0	1	1	1	1	0	0	0	1	1
K01892	HARS, hisS	histidyl-tRNA synthetase [EC:6.1.1.21]	0	0	0	1	1	1	0	1	0	1	1	1	1	1	1	1	0	1	1	1	1	1	1	1	1	1	0	1	1	1	1	1	1	1	1	1	1	1	0	1	1	1	1	1	1	1	0
K01893	NARS, asnS	asparaginyl-tRNA synthetase [EC:6.1.1.22]	1	1	1	0	1	1	1	0	0	1	2	1	1	0	3	1	1	1	0	1	2	3	4	1	3	2	1	2	3	1	1	1	1	1	2	1	2	1	1	1	2	1	0	1	1	0	0
K01895	ACSS1_2, acs	acetyl-CoA synthetase [EC:6.2.1.1]	1	1	1	0	0	0	0	0	0	0	0	0	0	1	1	0	0	0	0	0	1	1	1	0	0	0	0	0	0	1	0	0	0	0	0	0	0	2	0	0	1	1	0	1	2	1	1
K01897	ACSL, fadD	long-chain acyl-CoA synthetase [EC:6.2.1.3]	0	1	3	0	4	4	3	10	6	2	0	2	1	2	5	1	1	2	1	1	3	0	0	1	1	1	1	5	3	3	2	1	1	0	2	3	7	11	8	14	9	13	12	12	13	12	13
K01902	sucD	succinyl-CoA synthetase alpha subunit [EC:6.2.1.5]	0	1	1	0	0	0	1	0	1	0	1	1	1	0	1	1	0	1	1	0	0	0	1	0	0	2	0	0	1	1	1	1	1	1	1	0	1	1	0	1	0	1	0	0	0	1	1
K01903	sucC	succinyl-CoA synthetase beta subunit [EC:6.2.1.5]	0	2	2	0	0	0	0	0	0	2	1	2	1	0	1	1	1	2	1	0	0	0	1	0	0	1	2	0	2	2	2	2	2	2	2	1	1	0	0	1	0	1	0	0	0	1	1
K01905	acdA	acetate---CoA ligase (ADP-forming) subunit alpha [EC:6.2.1.13]	1	2	3	2	8	10	9	20	4	2	1	2	2	3	3	2	1	2	2	1	2	0	0	1	0	2	2	3	0	0	1	2	2	1	2	3	5	16	11	18	3	5	8	3	6	13	9
K01907	AACS, acsA	acetoacetyl-CoA synthetase [EC:6.2.1.16]	0	0	0	0	0	0	1	0	0	0	0	0	0	1	1	0	0	0	0	0	0	1	0	0	0	0	0	1	1	1	0	0	0	0	0	0	1	0	0	1	0	0	0	1	1	1	0
K01908	ACSS3, prpE	propionyl-CoA synthetase [EC:6.2.1.17]	0	0	0	0	0	0	0	0	0	0	0	0	0	0	1	0	0	0	0	0	0	0	0	0	0	0	0	1	1	0	0	0	0	0	0	0	0	0	0	0	1	0	0	0	0	0	0
K01910	citC	[citrate (pro-3S)-lyase] ligase [EC:6.2.1.22]	0	0	0	0	0	0	0	0	0	0	1	0	0	0	0	1	1	0	0	1	0	0	0	0	1	1	0	0	0	0	0	1	1	0	0	0	0	0	0	0	0	0	0	0	0	0	0
K01911	menE	O-succinylbenzoic acid---CoA ligase [EC:6.2.1.26]	0	0	0	0	0	0	0	0	0	0	0	0	0	0	0	0	0	0	0	0	0	1	1	0	0	0	0	0	1	0	0	0	0	0	0	0	0	0	0	0	0	0	0	0	0	0	0
K01912	paaK	phenylacetate-CoA ligase [EC:6.2.1.30]	0	2	2	0	0	0	5	4	0	2	2	0	0	0	0	2	1	0	0	2	0	0	0	0	1	1	0	0	0	0	0	2	4	2	0	0	0	4	2	5	1	0	0	0	0	3	1
K01914	asnA	aspartate--ammonia ligase [EC:6.3.1.1]	0	0	0	0	0	0	0	0	0	0	0	0	0	0	0	0	0	0	0	0	0	0	0	0	0	0	0	0	0	1	0	0	0	0	0	0	0	0	0	0	0	0	0	0	0	0	0
K01915	glnA, GLUL	glutamine synthetase [EC:6.3.1.2]	2	2	3	0	1	1	0	1	1	2	2	1	1	2	3	2	1	1	1	2	2	1	1	0	0	3	1	3	1	0	1	2	2	1	1	1	1	1	1	2	2	2	1	2	1	1	0
K01916	nadE	NAD+ synthase [EC:6.3.1.5]	1	1	1	0	1	1	0	1	2	1	1	2	1	1	2	2	2	2	1	1	2	0	0	1	0	1	1	2	0	0	2	1	1	1	1	0	1	1	1	2	1	1	1	1	1	0	0
K01919	gshA	glutamate--cysteine ligase [EC:6.3.2.2]	0	0	0	0	0	0	0	0	0	0	0	0	0	0	0	0	0	0	0	0	0	0	0	0	0	0	0	0	0	0	0	0	0	0	0	0	1	0	0	0	0	0	0	0	0	0	0
K01920	gshB	glutathione synthase [EC:6.3.2.3]	0	0	0	0	0	0	0	0	0	0	0	0	0	0	0	0	0	0	0	0	0	0	0	0	0	0	0	0	0	0	0	0	0	0	0	0	0	0	0	0	0	0	0	0	0	0	0
K01921	ddl	D-alanine-D-alanine ligase [EC:6.3.2.4]	1	1	1	0	1	1	0	1	0	0	0	1	0	0	0	0	0	1	0	0	1	0	0	0	0	0	0	0	0	0	0	0	0	0	1	0	0	0	0	0	2	1	1	0	1	1	0
K01923	purC	phosphoribosylaminoimidazole-succinocarboxamide synthase [EC:6.3.2.6]	0	1	1	0	1	1	1	1	1	1	1	1	1	0	0	1	1	1	0	0	0	0	0	0	1	1	1	0	0	0	1	0	1	0	1	1	0	1	0	1	1	1	1	1	1	1	0
K01929	murF	UDP-N-acetylmuramoyl-tripeptide--D-alanyl-D-alanine ligase [EC:6.3.2.10]	0	0	0	0	0	0	0	0	0	0	0	0	0	0	0	0	0	0	0	0	0	0	0	0	0	0	0	0	0	0	0	0	0	0	0	0	0	0	0	0	0	0	0	0	0	0	0
K01933	purM	phosphoribosylformylglycinamidine cyclo-ligase [EC:6.3.3.1]	1	1	1	0	0	1	1	1	1	1	2	1	0	0	0	1	0	1	0	1	0	0	0	1	1	1	1	0	0	0	1	1	1	1	0	0	1	1	1	1	1	1	1	1	1	1	1
K01934	MTHFS	5-formyltetrahydrofolate cyclo-ligase [EC:6.3.3.2]	0	1	1	0	1	1	0	1	0	0	0	0	0	0	0	0	0	0	0	0	0	0	0	0	0	0	0	0	0	0	0	0	0	0	0	1	1	2	0	1	1	0	0	0	0	0	0
K01937	pyrG, CTPS	CTP synthase [EC:6.3.4.2]	0	1	1	0	1	1	1	1	1	1	1	1	1	1	1	1	1	1	0	1	1	0	1	0	1	1	1	1	1	1	1	1	1	1	1	1	1	0	1	2	1	1	0	1	1	1	1
K01938	fhs	formate--tetrahydrofolate ligase [EC:6.3.4.3]	0	0	0	0	0	0	0	0	0	0	0	1	0	0	0	0	0	1	1	0	0	0	0	0	0	0	0	0	1	1	1	0	0	0	1	0	0	0	0	0	1	0	0	0	0	0	0
K01939	purA, ADSS	adenylosuccinate synthase [EC:6.3.4.4]	0	1	1	0	1	1	1	1	0	1	1	0	1	0	0	1	1	1	0	1	1	1	0	1	0	1	1	1	0	1	1	1	1	1	1	1	1	1	1	1	1	0	1	1	1	1	1
K01940	argG, ASS1	argininosuccinate synthase [EC:6.3.4.5]	1	1	1	1	0	0	0	1	1	0	0	0	0	0	0	0	0	0	0	0	0	0	0	0	0	0	0	0	0	0	0	0	0	0	0	0	0	1	1	1	0	0	1	0	0	1	1
K01941	E6.3.4.6	urea carboxylase [EC:6.3.4.6]	0	0	0	0	0	0	0	0	0	0	0	0	0	0	0	0	0	0	0	0	0	1	0	0	0	0	0	0	0	0	0	0	0	0	0	0	0	0	0	0	0	0	0	0	0	0	0
K01945	purD	phosphoribosylamine---glycine ligase [EC:6.3.4.13]	0	1	1	0	1	1	1	0	0	1	1	1	0	0	0	1	1	1	0	1	0	0	0	1	1	0	0	0	1	0	1	1	1	1	1	1	1	1	1	1	1	1	1	1	1	1	1
K01950	E6.3.5.1, NADSYN1, QNS1, nadE	NAD+ synthase (glutamine-hydrolysing) [EC:6.3.5.1]	1	1	1	0	0	0	0	1	0	0	0	0	0	0	0	0	0	0	0	0	0	0	1	0	0	0	0	1	1	1	0	0	0	0	0	0	0	0	0	1	1	0	0	0	1	0	0
K01951	guaA, GMPS	GMP synthase (glutamine-hydrolysing) [EC:6.3.5.2]	1	2	2	0	1	1	0	2	0	0	1	1	0	1	0	2	0	1	0	2	0	0	0	0	0	1	2	0	0	0	1	2	2	1	1	1	2	1	1	2	2	1	1	1	1	1	0
K01952	PFAS, purL	phosphoribosylformylglycinamidine synthase [EC:6.3.5.3]	0	2	2	0	3	3	2	3	2	2	3	2	3	0	0	3	3	2	0	3	0	0	0	2	3	3	3	0	0	0	2	3	3	2	2	3	3	3	0	3	2	3	2	2	3	3	0
K01953	asnB, ASNS	asparagine synthase (glutamine-hydrolysing) [EC:6.3.5.4]	0	2	2	0	2	2	1	2	1	0	0	0	0	1	0	2	0	0	0	0	1	1	0	0	0	0	1	0	0	1	0	0	0	0	0	0	3	1	0	3	0	0	0	0	0	0	3
K01955	carB, CPA2	carbamoyl-phosphate synthase large subunit [EC:6.3.5.5]	0	1	1	1	1	2	1	0	0	0	1	0	0	0	0	1	0	0	0	0	1	0	0	1	1	1	0	0	0	0	0	0	0	1	0	1	1	1	2	1	0	0	1	1	1	2	0
K01956	carA, CPA1	carbamoyl-phosphate synthase small subunit [EC:6.3.5.5]	0	1	1	0	0	1	1	1	0	0	0	0	1	1	0	0	0	0	0	0	0	0	0	0	0	0	0	0	0	0	0	0	0	0	0	1	1	1	1	1	0	0	1	1	1	2	0
K01959	pycA	pyruvate carboxylase subunit A [EC:6.4.1.1]	0	1	1	0	0	0	0	0	0	1	1	1	1	0	0	0	1	1	0	0	0	1	0	0	0	1	1	0	1	1	1	1	1	0	1	0	0	0	0	0	0	0	0	0	0	0	0
K01960	pycB	pyruvate carboxylase subunit B [EC:6.4.1.1]	0	0	0	0	0	0	0	0	0	0	0	0	0	0	0	0	0	0	0	0	0	0	0	0	0	0	0	0	0	0	0	0	0	1	0	0	0	0	0	0	0	0	0	0	0	0	0
K01961	accC	acetyl-CoA carboxylase, biotin carboxylase subunit [EC:6.4.1.2 6.3.4.14]	0	0	0	1	0	0	0	0	0	0	0	0	0	0	0	0	0	0	0	1	1	0	0	0	0	0	0	0	1	2	0	0	0	1	0	0	0	0	0	0	0	0	0	0	0	0	0
K01966	PCCB, pccB	propionyl-CoA carboxylase beta chain [EC:6.4.1.3 2.1.3.15]	1	1	1	0	0	0	0	0	0	1	1	0	0	0	0	0	1	1	1	0	0	1	0	1	1	1	1	0	2	1	0	1	1	1	1	1	1	0	0	0	0	0	0	0	0	0	0
K01968	E6.4.1.4A	3-methylcrotonyl-CoA carboxylase alpha subunit [EC:6.4.1.4]	0	0	0	0	0	0	0	0	0	0	0	0	0	0	1	0	0	0	0	0	0	0	0	0	0	0	0	1	0	0	0	0	0	0	0	0	0	0	0	0	0	0	0	0	0	0	0
K01969	E6.4.1.4B	3-methylcrotonyl-CoA carboxylase beta subunit [EC:6.4.1.4]	0	0	0	0	0	0	0	0	0	0	0	0	0	1	0	0	0	0	0	0	0	0	0	0	0	0	0	0	0	1	0	0	0	0	0	0	0	0	0	0	0	0	0	0	0	0	0
K01971	ligD	bifunctional non-homologous end joining protein LigD [EC:6.5.1.1]	0	0	1	0	0	0	0	0	0	0	0	0	0	0	0	0	0	0	0	0	0	0	0	0	0	0	0	0	0	0	0	0	0	0	0	0	0	0	0	1	0	0	0	0	0	0	0
K01972	E6.5.1.2, ligA, ligB	DNA ligase (NAD+) [EC:6.5.1.2]	0	0	0	0	0	0	0	0	0	0	0	1	0	0	0	0	0	1	1	0	1	1	1	0	0	0	0	1	1	0	1	0	0	0	1	0	0	0	0	0	0	1	1	0	1	0	0
K01974	RTCA, rtcA	RNA 3'-terminal phosphate cyclase (ATP) [EC:6.5.1.4]	0	1	1	0	1	1	1	1	0	0	1	1	0	2	1	1	1	1	0	1	1	1	0	0	1	1	1	1	1	2	1	1	1	1	1	1	1	0	1	1	1	1	1	1	1	2	1
K01975	thpR	RNA 2',3'-cyclic 3'-phosphodiesterase [EC:3.1.4.58]	1	1	1	0	1	1	1	1	1	1	1	1	1	1	1	1	1	1	0	1	1	0	0	1	0	1	0	0	0	1	1	1	1	1	1	0	1	1	1	1	1	1	1	1	1	0	0
K01990	ABC-2.A	ABC-2 type transport system ATP-binding protein	4	9	9	2	3	4	3	7	0	9	8	7	4	10	13	14	9	7	3	12	6	3	4	4	7	7	9	18	13	19	5	12	13	11	16	14	14	10	7	10	11	9	8	7	11	4	13
K01992	ABC-2.P	ABC-2 type transport system permease protein	3	5	5	0	1	1	4	4	0	3	1	2	4	1	2	4	3	2	0	4	2	1	0	0	3	1	3	1	3	5	2	4	5	2	2	5	7	6	4	5	2	6	1	9	6	1	2
K01993	ABC-2.TX	HlyD family secretion protein	0	0	0	0	0	0	0	0	0	0	0	0	0	0	0	0	0	0	0	0	0	0	0	0	0	0	0	0	0	0	0	0	0	0	0	0	0	0	0	0	0	0	0	0	0	0	0
K01995	livG	branched-chain amino acid transport system ATP-binding protein	0	0	0	0	1	0	0	0	0	0	0	0	0	0	0	0	0	0	0	0	0	1	1	1	0	0	0	1	2	1	0	0	0	0	0	0	0	0	0	0	0	0	1	1	1	0	0
K01996	livF	branched-chain amino acid transport system ATP-binding protein	0	0	0	0	0	0	0	0	0	0	0	0	0	1	0	0	0	0	0	0	0	1	1	0	0	0	0	3	2	3	0	0	0	0	0	0	0	0	0	0	0	0	1	1	1	0	0
K01997	livH	branched-chain amino acid transport system permease protein	0	0	0	0	1	0	0	0	0	0	0	0	0	0	0	0	0	0	0	0	0	0	1	0	0	0	0	0	0	2	0	0	0	0	0	0	0	0	0	0	0	0	1	1	1	0	0
K01998	livM	branched-chain amino acid transport system permease protein	0	0	0	0	1	0	0	0	0	0	0	0	0	0	0	0	0	0	0	0	0	0	0	1	0	0	0	2	0	1	0	0	0	0	0	0	0	0	0	0	0	0	1	1	1	0	0
K01999	livK	branched-chain amino acid transport system substrate-binding protein	0	0	0	0	0	0	0	0	0	0	0	0	0	0	0	0	0	0	0	0	0	0	1	0	0	0	0	0	0	1	0	0	0	0	0	1	0	0	0	0	0	0	0	0	1	0	0
K02003	ABC.CD.A	putative ABC transport system ATP-binding protein	5	9	9	3	1	0	1	0	0	9	10	12	6	14	12	11	6	13	8	8	15	5	6	5	7	9	9	17	10	25	8	14	13	10	14	3	4	4	3	2	9	3	3	6	3	5	5
K02004	ABC.CD.P	putative ABC transport system permease protein	0	0	0	2	0	0	0	0	0	1	0	0	0	0	1	0	0	0	0	0	1	0	0	0	0	0	0	2	0	0	0	0	0	0	0	0	1	1	1	0	0	0	0	0	0	1	1
K02005	ABC.CD.TX	HlyD family secretion protein	0	0	0	1	0	0	0	0	0	0	0	0	0	0	0	0	0	0	0	0	0	0	0	0	0	0	0	0	0	0	0	0	0	0	0	0	0	0	0	0	0	0	0	0	0	0	0
K02006	cbiO	cobalt/nickel transport system ATP-binding protein	0	1	1	0	2	2	1	2	0	0	1	0	0	0	1	1	1	0	0	1	1	0	0	0	0	1	0	1	1	0	0	0	0	0	0	1	1	1	1	1	1	1	1	0	1	1	1
K02007	cbiM	cobalt/nickel transport system permease protein	0	0	1	0	1	1	2	2	0	0	0	0	0	0	1	1	0	0	0	1	1	0	0	0	0	0	0	1	0	0	0	0	0	0	0	1	1	1	1	1	1	1	0	0	1	1	1
K02008	cbiQ	cobalt/nickel transport system permease protein	0	0	0	0	1	0	1	2	0	0	0	0	0	0	0	0	0	0	0	0	0	0	0	0	0	0	0	0	0	0	0	0	0	0	0	1	0	1	0	0	0	0	0	0	0	0	0
K02009	cbiN	cobalt/nickel transport protein	0	0	0	0	0	0	1	0	0	0	0	0	0	0	0	0	0	0	0	0	0	0	0	0	0	0	0	0	0	0	0	0	0	0	0	0	0	0	0	0	0	0	0	0	0	0	0
K02010	afuC, fbpC	iron(III) transport system ATP-binding protein [EC:7.2.2.7]	1	0	1	0	0	0	0	0	0	0	0	0	0	1	1	1	0	0	0	0	1	1	0	0	0	0	0	3	1	0	0	0	0	1	1	1	1	1	0	0	2	0	0	0	1	0	1
K02011	afuB, fbpB	iron(III) transport system permease protein	0	0	0	0	0	0	0	0	0	0	0	0	0	0	0	0	0	0	0	0	1	1	0	0	0	0	0	0	1	0	1	0	0	0	0	0	0	0	0	0	0	0	0	0	0	0	0
K02012	afuA, fbpA	iron(III) transport system substrate-binding protein	0	0	0	0	0	0	0	0	0	0	0	0	0	0	0	0	0	0	0	0	0	0	0	0	0	0	0	0	0	0	0	0	0	0	0	0	0	0	0	0	0	0	0	0	0	0	0
K02013	ABC.FEV.A	iron complex transport system ATP-binding protein [EC:7.2.2.-]	0	1	1	0	0	2	0	1	0	0	0	0	0	1	1	0	0	0	0	0	0	0	0	0	0	0	0	1	1	0	0	0	0	0	0	0	0	0	1	1	0	0	0	0	0	0	0
K02014	TC.FEV.OM	iron complex outermembrane recepter protein	0	0	0	0	0	0	0	0	0	0	0	0	0	0	0	0	0	0	0	0	0	0	0	0	0	0	0	0	0	0	0	0	0	0	0	0	0	0	0	0	0	0	0	0	0	0	0
K02015	ABC.FEV.P	iron complex transport system permease protein	0	1	1	0	0	2	1	1	0	0	0	0	0	0	0	0	0	0	0	0	0	0	0	0	0	0	0	1	1	0	0	0	0	0	0	0	0	0	0	1	0	0	0	0	0	0	0
K02016	ABC.FEV.S	iron complex transport system substrate-binding protein	0	1	1	0	0	1	0	1	0	0	0	0	0	0	0	0	0	0	0	0	0	0	0	0	0	0	0	1	1	1	0	0	0	0	0	0	0	0	0	1	0	0	0	0	0	0	0
K02018	modB	molybdate transport system permease protein	0	0	0	0	2	2	1	1	0	0	0	0	0	0	0	0	0	0	0	0	0	0	0	0	0	0	0	0	0	0	0	0	0	0	0	0	0	0	0	0	0	0	0	0	0	0	0
K02019	modE	molybdate transport system regulatory protein	1	1	1	0	1	1	0	0	1	1	1	0	1	0	0	1	1	0	0	1	0	0	0	0	1	1	1	0	0	0	0	0	0	1	0	0	0	0	0	1	0	0	0	1	0	1	0
K02020	modA	molybdate transport system substrate-binding protein	0	0	0	0	0	0	1	0	0	0	0	0	0	0	0	0	0	0	0	0	0	0	0	0	0	0	0	0	0	0	0	0	0	0	0	0	0	0	0	0	0	0	0	0	0	0	0
K02025	ABC.MS.P	multiple sugar transport system permease protein	0	0	0	2	0	0	0	0	0	0	0	0	0	0	0	0	0	0	0	0	0	0	0	0	0	0	0	0	0	1	0	0	0	0	0	0	0	0	0	0	0	0	0	0	0	0	0
K02026	ABC.MS.P1	multiple sugar transport system permease protein	0	0	0	2	0	0	0	0	0	0	0	0	0	0	1	0	0	0	0	0	0	0	0	0	0	0	0	0	0	0	0	0	0	0	0	1	0	0	0	0	0	0	1	0	0	0	0
K02027	ABC.MS.S	multiple sugar transport system substrate-binding protein	0	0	0	1	0	0	0	0	0	0	0	0	0	0	1	0	0	0	0	0	0	0	0	0	0	0	0	0	0	1	0	0	0	0	0	0	0	0	0	0	0	0	0	0	0	0	0
K02028	ABC.PA.A	polar amino acid transport system ATP-binding protein [EC:7.4.2.1]	0	0	0	0	0	0	0	0	0	0	0	0	1	1	1	0	0	0	0	0	0	1	1	0	0	0	0	1	1	1	0	0	0	0	0	0	0	0	0	0	1	1	0	0	1	0	0
K02029	ABC.PA.P	polar amino acid transport system permease protein	0	0	0	0	0	0	0	0	0	0	0	0	0	0	0	0	0	0	0	0	0	0	0	0	0	0	0	0	0	0	0	0	0	0	0	0	0	0	0	0	1	2	0	0	2	0	0
K02030	ABC.PA.S	polar amino acid transport system substrate-binding protein	0	0	0	0	0	0	0	0	0	0	0	0	0	2	1	0	0	0	0	0	0	0	0	0	0	0	0	1	0	0	0	0	0	1	0	0	0	0	0	0	1	1	0	0	0	0	1
K02031	ddpD	peptide/nickel transport system ATP-binding protein	0	0	0	0	0	0	0	0	0	2	2	2	2	0	1	3	3	2	0	1	1	0	1	0	0	1	1	3	2	2	1	2	2	3	2	1	1	0	0	0	2	1	2	1	1	0	0
K02032	ddpF	peptide/nickel transport system ATP-binding protein	0	0	0	0	0	0	0	0	0	0	0	1	0	0	1	0	0	1	0	0	2	0	1	0	0	0	0	2	1	1	0	0	0	0	1	1	1	0	0	0	0	1	1	1	0	0	0
K02033	ABC.PE.P	peptide/nickel transport system permease protein	0	0	0	0	1	0	0	0	0	1	1	3	3	1	1	1	2	3	2	3	3	2	2	0	1	0	1	3	2	1	2	3	3	2	3	1	1	0	0	0	0	0	0	0	2	0	0
K02034	ABC.PE.P1	peptide/nickel transport system permease protein	0	0	0	0	1	0	0	0	0	2	1	3	3	1	1	3	3	3	0	2	2	0	1	1	0	1	2	2	2	0	2	3	3	4	2	1	1	0	0	0	3	1	2	2	3	0	0
K02035	ABC.PE.S	peptide/nickel transport system substrate-binding protein	0	0	0	0	1	0	0	0	0	0	0	0	0	0	0	0	0	0	0	0	1	0	0	0	1	0	0	0	0	0	0	0	0	0	0	1	1	0	0	0	1	2	3	3	1	0	0
K02036	pstB	phosphate transport system ATP-binding protein [EC:7.3.2.1]	0	0	1	0	0	0	0	0	0	1	2	0	1	0	0	1	1	0	0	1	0	2	0	2	3	1	0	0	0	1	0	1	1	1	0	1	1	0	0	0	0	0	0	0	0	0	1
K02037	pstC	phosphate transport system permease protein	1	1	1	0	0	0	1	1	0	1	1	0	0	1	0	1	1	0	0	1	0	0	0	0	2	1	0	0	0	0	0	1	1	1	0	1	1	0	0	0	0	0	0	0	0	0	0
K02038	pstA	phosphate transport system permease protein	0	1	1	0	0	0	1	1	0	1	1	0	0	1	0	1	1	0	0	1	0	0	0	0	2	1	0	0	0	0	0	1	1	1	0	1	1	0	0	0	0	0	0	0	0	0	0
K02039	phoU	phosphate transport system protein	0	0	0	0	1	1	0	0	1	1	1	0	0	0	0	2	1	0	0	1	0	0	0	1	1	1	0	0	0	0	0	0	0	1	0	1	1	0	1	0	0	0	0	1	0	0	2
K02040	pstS	phosphate transport system substrate-binding protein	1	1	1	0	0	0	2	1	1	1	1	0	2	0	0	1	1	0	0	1	0	1	1	0	1	1	0	0	0	0	0	1	1	1	0	1	1	0	0	0	0	0	0	0	0	0	1
K02041	phnC	phosphonate transport system ATP-binding protein [EC:7.3.2.2]	0	0	0	0	0	0	0	0	0	0	0	0	0	0	0	0	0	0	0	0	0	1	1	0	0	0	0	0	1	0	0	0	0	0	0	0	0	0	0	0	0	0	0	0	0	0	0
K02042	phnE	phosphonate transport system permease protein	0	0	0	0	0	0	0	0	0	0	0	0	0	0	0	0	0	0	0	0	0	1	1	0	0	0	0	0	1	0	0	0	0	0	0	0	0	0	0	0	0	0	0	0	0	0	0
K02044	phnD	phosphonate transport system substrate-binding protein	0	0	0	0	0	0	0	0	0	0	0	0	0	0	0	0	0	0	0	0	0	1	0	0	0	0	0	0	1	0	0	0	0	0	0	0	0	0	0	0	0	0	0	0	0	0	0
K02045	cysA	sulfate/thiosulfate transport system ATP-binding protein [EC:7.3.2.3]	0	0	0	0	0	0	0	0	0	0	0	0	0	0	0	0	0	0	0	1	0	0	0	0	0	0	0	0	0	0	0	0	0	0	0	0	0	0	0	0	0	0	0	0	0	0	0
K02046	cysU	sulfate/thiosulfate transport system permease protein	0	0	0	0	0	0	0	0	0	0	0	0	0	1	0	0	0	0	0	0	0	0	0	0	0	0	0	0	0	0	0	0	0	0	0	0	0	0	0	0	0	0	0	0	0	0	0
K02049	ABC.SN.A	NitT/TauT family transport system ATP-binding protein	0	1	1	0	0	0	0	0	0	0	1	0	0	0	0	0	0	0	0	0	1	0	0	1	1	1	0	0	0	1	0	1	1	0	0	0	0	0	0	0	1	0	0	0	0	0	0
K02050	ABC.SN.P	NitT/TauT family transport system permease protein	0	1	1	0	0	0	0	0	0	0	1	0	1	0	0	0	0	0	0	0	2	0	0	1	0	2	0	0	0	0	0	2	2	0	0	0	0	0	0	0	1	0	0	0	0	0	0
K02051	ABC.SN.S	NitT/TauT family transport system substrate-binding protein	0	1	1	0	0	0	1	1	0	0	0	0	1	0	0	0	0	0	0	0	0	0	0	0	0	0	0	0	0	0	0	0	0	0	0	1	1	0	0	1	1	0	1	0	0	0	0
K02052	ABC.SP.A	putative spermidine/putrescine transport system ATP-binding protein	0	0	0	0	0	0	0	0	0	0	0	2	1	1	2	0	1	2	2	0	3	0	0	0	0	0	1	1	0	2	2	0	0	0	2	0	0	0	1	3	1	0	0	0	0	0	0
K02053	ABC.SP.P	putative spermidine/putrescine transport system permease protein	0	0	0	0	1	1	0	0	0	0	0	0	0	0	0	0	0	0	0	0	0	0	0	0	0	0	0	0	0	0	0	0	0	0	0	0	0	0	0	0	0	0	0	0	0	0	0
K02056	ABC.SS.A	simple sugar transport system ATP-binding protein [EC:7.5.2.-]	0	0	0	0	0	0	0	0	0	0	0	0	0	1	1	0	0	0	0	0	2	1	1	0	1	1	0	2	2	2	0	0	0	0	0	0	0	0	0	0	0	0	0	0	0	0	0
K02057	ABC.SS.P	simple sugar transport system permease protein	0	0	0	0	0	0	0	0	0	0	0	0	0	2	2	0	0	0	0	0	2	2	2	0	1	0	0	2	4	3	0	0	0	0	0	0	0	0	0	0	0	0	0	0	0	0	0
K02058	ABC.SS.S	simple sugar transport system substrate-binding protein	0	0	0	0	0	0	0	0	0	0	0	0	0	1	1	0	0	0	0	0	1	0	0	0	1	0	0	1	1	0	0	0	0	0	0	0	0	0	0	0	0	0	0	0	0	0	0
K02062	thiQ	thiamine transport system ATP-binding protein	0	0	0	0	0	0	0	0	0	1	1	1	0	0	0	0	0	1	0	0	0	0	0	0	0	1	0	0	1	0	0	1	1	0	0	0	0	0	0	0	0	0	0	0	0	0	0
K02063	thiP	thiamine transport system permease protein	1	1	1	0	0	0	0	0	0	1	1	2	1	1	2	1	1	2	1	1	2	0	0	1	1	1	1	2	1	2	1	1	1	1	2	1	0	1	1	2	2	0	0	0	1	0	1
K02064	thiB, tbpA	thiamine transport system substrate-binding protein	0	0	0	0	0	0	0	0	0	1	1	1	1	1	0	1	1	1	0	1	1	1	1	0	0	1	1	1	1	1	0	1	1	1	1	0	0	0	0	0	1	0	0	0	0	0	0
K02068	ABC.X2.A	putative ABC transport system ATP-binding protein	0	0	0	0	0	0	0	0	0	1	1	0	1	1	1	1	0	0	0	0	0	0	0	1	0	1	0	1	1	0	0	1	1	1	0	0	0	0	0	0	0	0	0	0	0	0	0
K02069	ABC.X2.P	putative ABC transport system permease protein	0	0	0	0	0	0	0	0	0	1	1	0	1	1	1	1	0	0	0	0	0	0	0	1	0	1	1	0	1	0	0	0	0	1	0	0	0	0	0	0	0	0	0	0	0	0	0
K02071	metN	D-methionine transport system ATP-binding protein	0	0	0	0	0	0	0	0	0	0	0	0	0	0	0	0	0	0	0	0	1	0	0	0	0	0	0	0	0	0	0	0	0	0	0	0	0	0	0	0	0	0	0	0	0	0	0
K02074	ABC.ZM.A	zinc/manganese transport system ATP-binding protein	0	0	0	0	0	0	0	0	0	0	1	0	0	0	0	0	0	0	0	0	0	0	0	0	0	1	0	0	0	0	0	0	0	0	0	0	0	1	0	0	0	0	0	0	0	0	0
K02075	ABC.ZM.P	zinc/manganese transport system permease protein	0	0	0	0	0	0	0	0	0	0	1	0	0	0	0	0	0	0	0	0	0	0	0	0	0	1	0	0	0	0	0	0	0	0	0	0	0	1	0	0	0	0	0	0	0	0	0
K02077	ABC.ZM.S	zinc/manganese transport system substrate-binding protein	0	0	0	0	0	0	0	0	0	0	1	0	0	0	0	0	0	0	0	0	0	0	0	0	0	1	0	0	0	0	0	0	0	0	0	0	0	0	0	0	0	0	0	0	0	0	0
K02078	acpP	acyl carrier protein	0	0	0	0	0	0	0	0	0	1	0	0	0	0	0	1	1	0	0	0	0	0	0	0	0	0	0	0	0	1	0	0	0	1	0	0	0	0	0	1	0	0	0	0	0	0	1
K02081	agaR	DeoR family transcriptional regulator, aga operon transcriptional repressor	0	0	0	0	0	0	0	0	0	0	0	0	0	0	0	0	0	0	0	0	0	0	0	0	0	0	0	0	0	0	0	0	0	0	0	0	0	0	0	0	0	0	0	0	0	1	0
K02083	allC	allantoate deiminase [EC:3.5.3.9]	0	0	0	0	0	0	0	0	0	0	0	0	0	0	0	0	0	0	0	0	0	0	0	0	0	0	0	0	0	0	0	0	0	0	0	0	0	0	0	0	0	0	0	0	0	0	0
K02106	atoE	short-chain fatty acids transporter	0	0	0	0	0	0	0	0	0	0	0	0	0	0	0	0	0	0	0	0	0	0	0	0	0	1	0	0	0	0	0	0	0	0	0	0	0	0	0	0	0	0	0	0	0	0	0
K02117	ATPVA, ntpA, atpA	V/A-type H+/Na+-transporting ATPase subunit A [EC:7.1.2.2 7.2.2.1]	0	1	1	0	1	1	0	1	0	1	1	0	1	1	1	1	0	2	2	1	2	1	1	1	0	1	1	1	1	1	1	1	1	0	1	0	1	1	1	1	1	2	2	2	2	2	0
K02118	ATPVB, ntpB, atpB	V/A-type H+/Na+-transporting ATPase subunit B	1	1	1	0	1	0	1	1	0	1	1	2	0	0	1	1	0	2	1	1	2	1	1	1	1	1	1	1	1	1	2	1	1	1	1	1	1	1	1	1	1	1	1	1	1	1	0
K02119	ATPVC, ntpC, atpC	V/A-type H+/Na+-transporting ATPase subunit C	0	0	0	0	0	0	0	0	0	0	0	0	0	0	0	0	0	0	0	0	0	0	0	0	0	0	0	0	0	0	0	0	0	0	0	0	0	0	0	0	0	0	1	1	1	1	0
K02120	ATPVD, ntpD, atpD	V/A-type H+/Na+-transporting ATPase subunit D	1	1	1	0	1	1	1	1	1	1	1	1	1	1	1	1	1	1	1	1	2	1	1	1	0	1	1	1	1	1	0	1	1	1	1	2	1	0	0	1	1	1	1	0	1	1	0
K02121	ATPVE, ntpE, atpE	V/A-type H+/Na+-transporting ATPase subunit E	0	0	0	0	0	0	0	0	0	0	0	0	0	0	0	0	1	0	0	0	0	0	0	0	0	0	0	0	0	0	0	0	0	0	0	0	0	0	0	0	0	0	0	0	0	0	0
K02122	ATPVF, ntpF, atpF	V/A-type H+/Na+-transporting ATPase subunit F	0	1	1	1	1	0	0	1	1	1	1	1	1	0	0	1	1	1	1	0	0	1	0	0	1	1	1	1	1	0	0	1	1	1	0	1	1	0	0	0	0	1	1	1	1	1	0
K02123	ATPVI, ntpI, atpI	V/A-type H+/Na+-transporting ATPase subunit I	0	0	0	0	0	0	0	0	0	0	0	0	0	0	0	0	0	0	0	0	1	0	0	0	0	0	0	0	0	0	0	0	0	0	0	0	0	0	0	0	0	1	1	0	1	1	0
K02124	ATPVK, ntpK, atpK	V/A-type H+/Na+-transporting ATPase subunit K	0	0	0	0	0	0	0	0	0	0	0	0	0	1	0	0	0	0	0	0	1	1	1	0	0	0	0	0	1	0	0	0	0	0	0	0	0	0	0	1	1	1	1	1	1	1	0
K02155	ATPeV0C, ATP6L	V-type H+-transporting ATPase 16kDa proteolipid subunit	0	0	0	0	0	0	0	0	0	0	0	0	0	0	0	0	0	0	0	0	0	0	0	0	0	0	0	0	0	0	0	0	0	0	0	0	0	0	0	0	0	0	0	0	0	0	0
K02160	accB, bccP	acetyl-CoA carboxylase biotin carboxyl carrier protein	0	0	0	0	0	0	0	0	0	0	0	0	0	0	0	0	0	0	0	0	0	1	0	0	0	0	0	0	0	0	0	0	0	0	0	0	0	0	0	0	0	0	0	0	0	0	0
K02169	bioC	malonyl-CoA O-methyltransferase [EC:2.1.1.197]	0	0	0	0	0	0	0	0	0	0	0	0	0	0	0	0	0	0	0	0	0	0	0	0	0	0	0	0	0	0	0	0	0	0	0	0	0	0	0	0	0	0	0	0	0	0	0
K02170	bioH	pimeloyl-[acyl-carrier protein] methyl ester esterase [EC:3.1.1.85]	0	0	0	1	0	0	1	0	0	1	0	0	0	0	0	0	0	0	0	0	0	0	0	0	0	0	0	0	0	0	0	0	0	0	0	0	0	0	0	0	0	0	0	0	0	0	0
K02182	caiC	carnitine-CoA ligase [EC:6.2.1.48]	0	0	0	0	0	0	0	0	0	0	0	0	0	0	0	0	0	0	0	0	0	0	0	0	0	0	0	0	0	0	0	0	0	0	0	0	0	0	0	2	0	0	0	0	1	3	4
K02183	CALM	calmodulin	0	0	0	0	0	0	0	0	0	0	0	0	0	0	0	0	0	0	0	0	0	0	0	0	0	0	0	0	0	0	0	0	0	0	0	0	0	0	0	0	0	0	0	0	0	0	0
K02193	ccmA	heme exporter protein A [EC:7.6.2.5]	0	0	0	0	0	0	0	0	0	0	0	0	0	0	1	0	0	0	0	0	0	0	0	0	0	0	0	1	0	1	0	0	0	0	0	0	0	0	0	0	0	0	0	0	0	0	0
K02194	ccmB	heme exporter protein B	0	0	0	0	0	0	0	0	0	0	0	0	0	0	0	0	0	0	0	0	0	0	0	0	0	0	0	0	0	1	0	0	0	0	0	0	0	0	0	0	0	0	0	0	0	0	0
K02195	ccmC	heme exporter protein C	0	0	0	0	0	0	0	0	0	0	0	0	0	0	1	0	0	0	0	0	1	0	0	0	0	0	0	1	0	1	0	0	0	0	0	0	0	0	0	0	0	0	0	0	0	0	0
K02197	ccmE	cytochrome c-type biogenesis protein CcmE	0	0	0	0	0	0	0	0	0	0	0	0	0	0	0	0	0	0	0	0	0	0	0	0	0	0	0	0	0	0	0	0	0	0	0	0	0	0	0	0	0	0	0	0	0	0	0
K02198	ccmF	cytochrome c-type biogenesis protein CcmF	0	0	0	0	0	0	0	0	0	0	0	0	0	0	0	0	0	0	0	0	0	0	0	0	0	0	0	0	0	0	0	0	0	0	0	0	0	0	0	0	0	0	0	0	0	0	0
K02199	ccmG, dsbE	cytochrome c biogenesis protein CcmG, thiol:disulfide interchange protein DsbE	0	0	0	0	0	0	0	0	0	0	0	0	0	0	0	0	0	0	0	0	0	0	0	0	0	0	0	0	0	0	0	0	0	0	0	1	0	0	0	0	0	0	0	0	0	0	0
K02201	E2.7.7.3B	pantetheine-phosphate adenylyltransferase [EC:2.7.7.3]	0	1	1	0	1	1	1	0	1	1	1	1	1	0	1	1	1	1	0	1	1	1	1	1	1	1	1	1	1	1	1	1	1	1	1	1	1	1	1	1	1	1	0	0	1	1	1
K02203	thrH	phosphoserine / homoserine phosphotransferase [EC:3.1.3.3 2.7.1.39]	0	0	0	0	0	0	0	0	0	0	0	0	0	0	0	0	0	0	0	0	0	0	0	0	0	0	0	0	0	0	0	0	0	0	0	0	0	0	1	0	0	0	1	0	1	1	1
K02217	ftnA, ftn	ferritin [EC:1.16.3.2]	0	1	1	0	0	0	0	0	0	1	1	1	1	0	1	1	2	1	0	1	0	0	0	1	0	1	1	0	0	1	1	1	1	1	1	0	0	0	0	1	1	0	0	0	0	0	0
K02224	cobB-cbiA	cobyrinic acid a,c-diamide synthase [EC:6.3.5.9 6.3.5.11]	0	0	0	0	0	0	0	0	0	0	0	0	0	0	0	0	0	0	0	0	0	0	0	0	0	0	0	0	0	0	0	0	0	0	0	0	0	0	0	1	0	0	0	0	0	0	0
K02226	cobC, phpB	alpha-ribazole phosphatase [EC:3.1.3.73]	0	0	0	0	0	0	0	0	0	2	0	2	0	0	0	1	0	2	2	0	0	0	0	0	0	0	0	0	1	1	2	1	0	2	1	0	0	0	0	0	1	0	1	0	0	0	0
K02227	cbiB, cobD	adenosylcobinamide-phosphate synthase [EC:6.3.1.10]	1	1	1	1	0	1	1	1	0	0	0	0	0	0	0	0	0	0	0	0	0	0	0	0	0	0	0	0	1	0	0	0	0	0	0	0	0	0	0	1	0	0	0	0	0	0	0
K02230	cobN	cobaltochelatase CobN [EC:6.6.1.2]	0	0	0	0	0	1	0	1	0	0	0	0	0	0	0	0	0	0	0	0	0	0	0	0	0	0	0	0	0	0	0	0	0	0	0	0	0	1	1	0	0	0	0	1	0	0	0
K02232	cobQ, cbiP	adenosylcobyric acid synthase [EC:6.3.5.10]	0	0	0	0	0	0	0	0	0	0	0	0	0	0	0	0	0	0	0	0	0	0	0	0	0	0	0	0	1	0	0	0	0	0	0	0	0	0	0	0	0	0	0	0	0	0	0
K02233	E2.7.8.26, cobS, cobV	adenosylcobinamide-GDP ribazoletransferase [EC:2.7.8.26]	0	1	1	0	0	1	1	1	0	0	0	0	0	0	0	0	0	0	0	0	0	0	0	0	0	0	0	0	1	0	0	0	0	0	0	0	0	0	0	1	0	0	0	0	0	0	0
K02234	cobW	cobalamin biosynthesis protein CobW	0	0	0	0	0	0	0	0	0	0	0	0	0	0	0	0	0	0	0	0	0	0	0	0	0	0	0	0	0	0	0	0	0	0	0	0	0	0	0	0	0	0	0	0	0	0	1
K02237	comEA	competence protein ComEA	0	0	0	0	0	0	0	0	0	0	0	0	0	1	0	0	0	0	0	0	0	0	0	0	0	0	0	0	0	0	0	0	0	0	0	0	0	0	0	0	0	0	0	0	0	0	0
K02238	comEC	competence protein ComEC	0	0	0	0	0	0	0	0	0	0	0	0	0	0	0	1	0	0	0	1	0	0	0	0	0	0	0	0	0	0	0	0	0	0	0	0	0	0	0	0	0	0	0	0	0	0	0
K02257	COX10, ctaB, cyoE	heme o synthase [EC:2.5.1.141]	0	0	0	0	0	0	0	0	0	0	0	0	0	2	1	0	0	0	0	0	1	1	1	0	0	0	0	1	2	2	0	0	0	0	0	0	0	0	0	0	1	0	0	0	1	0	0
K02259	COX15, ctaA	cytochrome c oxidase assembly protein subunit 15	0	0	0	0	0	0	0	0	0	0	0	0	0	0	0	0	0	0	0	0	0	1	1	0	0	0	0	0	0	0	0	0	0	0	0	0	0	0	0	0	0	0	0	0	0	0	0
K02274	coxA, ctaD	cytochrome c oxidase subunit I [EC:7.1.1.9]	0	0	0	0	0	0	0	0	0	0	0	0	0	0	0	0	1	0	0	0	0	0	0	0	0	0	0	1	1	1	0	0	0	0	0	0	0	0	0	0	0	0	0	0	0	0	0
K02275	coxB, ctaC	cytochrome c oxidase subunit II [EC:7.1.1.9]	0	0	0	0	0	0	0	0	0	0	0	0	0	0	0	0	1	0	0	0	0	0	0	0	0	0	0	1	2	1	0	0	0	0	0	0	0	0	0	0	0	0	0	0	0	0	0
K02283	cpaF, tadA	pilus assembly protein CpaF [EC:7.4.2.8]	0	0	0	0	0	0	0	0	0	0	0	0	0	0	0	0	0	0	0	0	0	0	0	0	0	0	0	0	0	0	0	0	0	0	0	0	0	0	0	0	0	0	0	0	0	0	0
K02291	crtB	15-cis-phytoene synthase [EC:2.5.1.32]	0	0	0	0	0	0	0	0	0	0	0	0	0	0	0	0	0	0	0	0	1	1	0	0	0	0	0	0	0	0	0	0	0	0	0	0	0	0	0	0	0	0	0	0	0	0	0
K02294	crtR	beta-carotene hydroxylase [EC:1.14.13.-]	0	0	0	1	0	0	0	0	0	0	0	0	0	0	0	0	0	0	0	0	0	0	0	0	0	0	0	0	0	0	0	0	0	0	0	0	0	0	0	0	0	0	0	0	0	0	0
K02303	cobA	uroporphyrin-III C-methyltransferase [EC:2.1.1.107]	0	0	0	0	0	0	0	0	0	0	0	0	0	0	0	0	0	0	0	0	0	0	0	0	0	0	0	0	0	0	0	0	0	0	0	0	0	0	0	1	0	0	0	0	0	0	0
K02304	MET8	precorrin-2 dehydrogenase / sirohydrochlorin ferrochelatase [EC:1.3.1.76 4.99.1.4]	0	0	0	0	0	0	0	0	0	0	0	0	0	0	0	0	0	0	0	0	0	0	0	0	0	0	0	0	0	0	0	0	0	0	0	0	0	0	0	1	0	0	0	0	0	0	0
K02313	dnaA	chromosomal replication initiator protein	0	0	0	1	0	0	0	0	0	0	0	0	0	0	0	0	0	0	0	0	0	0	0	0	0	0	0	0	0	0	0	0	0	0	0	0	0	0	0	0	0	0	0	0	0	0	0
K02314	dnaB	replicative DNA helicase [EC:3.6.4.12]	0	0	0	0	0	0	0	0	0	0	0	0	0	0	0	0	0	0	0	0	0	0	0	0	0	0	0	0	0	0	0	0	0	0	0	0	0	0	0	0	0	0	0	0	0	0	0
K02316	dnaG	DNA primase [EC:2.7.7.101]	0	1	1	1	1	0	1	1	0	1	1	1	1	0	1	1	1	1	1	1	1	0	1	1	0	0	1	1	1	1	0	1	1	1	1	1	1	1	0	1	1	1	1	1	1	1	1
K02319	pol	DNA polymerase, archaea type [EC:2.7.7.7]	0	0	1	0	1	1	1	3	0	1	1	1	1	0	1	1	1	2	0	1	1	1	1	0	1	1	0	1	3	1	1	1	1	1	1	1	2	1	1	2	2	1	2	1	2	2	2
K02322	polC	DNA polymerase II large subunit [EC:2.7.7.7]	0	1	1	1	1	1	1	1	0	0	1	1	1	1	1	1	1	1	1	1	1	0	1	1	0	2	0	1	1	0	1	1	1	0	1	1	1	0	1	1	1	0	0	1	1	1	1
K02323	polB	DNA polymerase II small subunit [EC:2.7.7.7]	1	1	1	1	1	1	0	1	0	1	1	1	0	0	1	1	1	1	1	1	1	1	1	1	1	1	1	1	1	0	1	1	1	1	1	0	1	1	1	1	1	1	1	0	1	1	1
K02330	POLB	DNA polymerase beta [EC:2.7.7.7 4.2.99.-]	0	0	0	1	0	0	0	0	0	0	0	0	0	0	0	0	0	0	0	0	0	0	0	0	0	0	0	0	0	0	0	0	0	0	0	0	0	0	0	0	0	0	0	0	0	0	0
K02335	polA	DNA polymerase I [EC:2.7.7.7]	0	0	0	0	0	0	0	0	0	0	0	0	0	0	0	0	0	0	0	0	0	0	0	0	0	0	0	0	0	0	0	0	0	0	0	0	0	0	0	0	0	0	0	0	0	0	0
K02336	polB	DNA polymerase II [EC:2.7.7.7]	0	0	0	0	0	0	0	0	0	0	0	0	0	0	1	0	0	0	0	0	0	0	0	0	0	0	0	0	0	1	0	0	0	0	0	0	0	0	0	0	0	0	0	0	0	0	0
K02337	dnaE	DNA polymerase III subunit alpha [EC:2.7.7.7]	0	0	0	0	0	0	0	0	0	0	0	0	0	0	0	0	0	0	0	0	0	0	0	0	1	0	0	0	0	0	0	0	0	0	0	0	0	0	0	0	0	0	0	0	0	0	0
K02338	dnaN	DNA polymerase III subunit beta [EC:2.7.7.7]	0	0	0	1	0	0	0	0	0	0	0	0	0	0	0	0	0	0	0	0	0	0	0	0	0	1	0	0	0	0	0	0	0	0	0	0	0	0	0	0	0	0	0	0	0	0	0
K02339	holC	DNA polymerase III subunit chi [EC:2.7.7.7]	0	0	0	0	0	0	0	0	0	0	0	0	0	0	0	0	0	0	0	0	0	0	0	0	0	0	0	0	0	0	0	0	0	0	0	0	0	0	0	0	0	0	0	0	0	0	0
K02341	holB	DNA polymerase III subunit delta' [EC:2.7.7.7]	0	0	0	0	0	0	0	0	0	0	0	0	0	0	0	0	0	0	0	0	0	0	0	0	0	0	0	0	0	0	0	0	0	0	0	0	0	0	0	0	0	0	0	0	0	0	0
K02342	dnaQ	DNA polymerase III subunit epsilon [EC:2.7.7.7]	0	0	0	0	0	0	0	0	0	0	0	0	0	0	0	0	0	0	0	0	0	0	0	0	0	0	0	0	1	0	0	0	0	0	0	0	0	0	0	0	0	0	0	0	0	1	0
K02346	dinB	DNA polymerase IV [EC:2.7.7.7]	0	0	0	0	0	0	0	0	0	0	0	0	0	0	0	0	0	0	0	0	0	0	0	0	0	0	0	0	0	0	0	0	0	0	0	0	0	0	0	0	0	0	0	0	0	0	0
K02347	polX, dpx	DNA polymerase (family X)	0	0	0	0	0	0	0	1	0	1	1	0	0	0	1	0	0	0	0	0	0	0	0	0	1	1	0	0	0	0	0	0	0	0	0	0	0	1	0	1	0	0	0	0	0	1	0
K02371	fabK	enoyl-[acyl-carrier protein] reductase II [EC:1.3.1.9]	0	0	0	0	1	0	3	2	1	0	0	0	0	0	0	0	0	0	0	0	0	0	0	0	0	0	0	0	0	0	0	0	0	0	0	2	2	3	1	5	0	4	7	3	4	9	8
K02372	fabZ	3-hydroxyacyl-[acyl-carrier-protein] dehydratase [EC:4.2.1.59]	0	0	0	0	0	0	0	0	0	0	0	0	0	0	0	0	0	0	0	0	0	0	0	0	0	1	0	0	0	0	0	0	0	0	0	0	0	0	0	0	0	0	0	0	0	0	0
K02377	TSTA3, fcl	GDP-L-fucose synthase [EC:1.1.1.271]	0	0	0	0	0	0	0	0	0	0	0	0	0	0	0	1	1	0	0	0	0	1	0	0	0	0	0	0	0	1	0	0	0	0	0	0	0	0	0	1	1	0	0	0	0	0	1
K02379	fdhD	FdhD protein	0	1	1	0	1	1	0	0	0	0	0	0	0	0	0	0	0	0	0	0	0	0	0	0	0	0	0	0	0	0	0	0	0	0	0	1	1	1	1	0	0	1	1	1	1	1	1
K02381	fdrA	FdrA protein	0	0	0	0	0	0	0	0	0	0	0	0	0	0	1	0	0	0	0	0	1	0	0	0	0	0	0	1	0	1	0	0	0	0	0	0	0	0	0	0	0	0	0	0	0	0	0
K02426	sufE	cysteine desulfuration protein SufE	0	0	0	0	0	0	0	0	0	0	0	0	0	0	0	0	0	0	0	0	0	0	0	0	0	0	0	0	2	1	0	0	0	0	0	0	0	0	0	0	0	0	0	0	0	0	0
K02427	rlmE, rrmJ, ftsJ	23S rRNA (uridine2552-2'-O)-methyltransferase [EC:2.1.1.166]	1	1	1	1	1	1	1	1	0	1	1	1	1	0	1	1	1	1	1	1	1	1	1	0	1	1	0	1	0	1	1	1	1	1	1	0	0	1	1	1	1	1	1	1	1	1	1
K02428	rdgB	XTP/dITP diphosphohydrolase [EC:3.6.1.66]	1	1	1	1	1	1	1	1	0	1	1	1	1	1	0	1	0	1	1	1	1	1	1	0	0	1	1	0	0	1	1	1	1	1	1	0	1	1	1	1	1	1	1	1	1	1	0
K02429	fucP	MFS transporter, FHS family, L-fucose permease	0	0	0	0	0	0	0	0	0	0	0	0	0	0	0	0	0	0	0	0	0	0	0	0	0	0	0	0	0	0	0	0	0	0	0	0	0	0	0	0	0	0	0	0	0	0	0
K02433	gatA, QRSL1	aspartyl-tRNA(Asn)/glutamyl-tRNA(Gln) amidotransferase subunit A [EC:6.3.5.6 6.3.5.7]	0	1	1	1	2	1	1	2	1	0	0	0	0	1	0	0	0	0	0	0	0	0	0	0	0	0	0	0	1	1	0	0	0	0	0	1	1	2	1	3	0	3	4	2	4	5	5
K02434	gatB, PET112	aspartyl-tRNA(Asn)/glutamyl-tRNA(Gln) amidotransferase subunit B [EC:6.3.5.6 6.3.5.7]	1	1	1	0	1	1	1	1	0	0	0	0	0	0	0	0	0	0	0	0	0	0	0	0	0	0	0	0	0	1	0	0	0	0	0	0	0	1	1	1	0	1	1	1	1	2	1
K02435	gatC, GATC	aspartyl-tRNA(Asn)/glutamyl-tRNA(Gln) amidotransferase subunit C [EC:6.3.5.6 6.3.5.7]	0	1	1	0	0	1	1	1	1	0	1	0	0	0	0	0	0	0	0	0	0	0	0	0	0	0	0	0	0	0	0	0	0	0	0	0	0	1	1	1	0	0	1	0	1	1	1
K02437	gcvH, GCSH	glycine cleavage system H protein	6	6	8	2	3	3	3	3	1	2	2	2	2	0	3	3	1	3	3	3	1	2	2	2	2	2	2	3	2	1	3	3	3	3	4	2	1	4	2	4	1	2	3	2	2	2	1
K02440	GLPF	glycerol uptake facilitator protein	0	0	0	0	0	0	0	0	0	0	0	0	0	0	0	0	0	0	0	0	0	0	0	0	0	0	0	0	0	0	0	0	0	0	0	0	0	0	0	0	0	0	0	0	0	0	0
K02443	glpP	glycerol uptake operon antiterminator	0	0	0	0	0	0	0	0	0	0	0	0	0	0	0	0	0	0	0	0	0	0	0	0	0	0	0	0	0	0	0	0	0	0	0	0	0	0	0	0	0	0	0	0	0	0	0
K02444	glpR	DeoR family transcriptional regulator, glycerol-3-phosphate regulon repressor	0	0	0	0	0	0	0	0	0	0	0	0	0	0	0	0	0	0	0	0	0	0	0	0	0	0	0	0	0	0	0	0	0	0	0	0	0	0	0	0	0	0	0	0	0	0	0
K02445	glpT	MFS transporter, OPA family, glycerol-3-phosphate transporter	0	0	0	0	0	0	0	0	0	0	0	0	0	0	0	0	0	0	0	0	1	0	0	0	0	0	0	0	0	0	0	0	0	0	0	0	0	0	0	0	1	1	1	0	0	0	0
K02446	glpX	fructose-1,6-bisphosphatase II [EC:3.1.3.11]	0	0	0	0	0	0	0	0	0	0	0	0	0	0	0	0	0	0	0	0	0	0	0	0	0	0	0	0	0	0	0	0	0	0	0	0	0	0	0	1	0	0	0	0	0	0	0
K02469	gyrA	DNA gyrase subunit A [EC:5.6.2.2]	0	0	0	0	0	0	0	0	0	0	0	1	0	0	1	0	0	1	1	0	1	1	0	0	0	1	0	1	1	1	1	0	0	0	1	0	0	0	1	0	1	1	1	1	1	1	1
K02470	gyrB	DNA gyrase subunit B [EC:5.6.2.2]	0	0	0	0	0	0	0	0	0	0	0	1	0	0	1	0	0	1	1	0	1	1	0	0	0	0	0	1	1	1	1	0	0	0	1	0	0	0	1	0	1	1	1	1	1	1	1
K02472	wecC	UDP-N-acetyl-D-mannosaminuronic acid dehydrogenase [EC:1.1.1.336]	0	2	2	1	0	0	0	1	0	0	1	0	1	0	0	2	2	0	0	2	2	0	0	1	0	2	0	0	1	1	0	1	1	2	0	1	1	1	0	0	0	1	1	0	1	1	0
K02473	wbpP	UDP-N-acetylglucosamine 4-epimerase [EC:5.1.3.7]	0	0	0	0	1	0	0	0	0	0	0	0	0	0	1	0	0	0	0	0	0	0	1	0	0	0	0	1	0	0	0	0	0	0	0	0	0	0	0	0	0	0	0	0	0	0	0
K02474	wbpO	UDP-N-acetyl-D-galactosamine dehydrogenase [EC:1.1.1.-]	0	0	1	0	0	0	0	0	0	0	0	0	0	0	0	0	0	0	0	0	0	0	0	0	0	0	0	0	0	0	0	0	2	0	0	0	0	1	1	1	0	0	0	1	0	0	0
K02477	K02477	two-component system, LytTR family, response regulator	0	0	0	0	0	0	0	0	0	0	0	0	0	0	0	0	0	0	0	0	0	0	0	0	0	0	0	0	0	0	0	0	0	0	0	0	0	0	0	0	0	0	0	0	0	0	0
K02481	K02481	two-component system, NtrC family, response regulator	0	0	0	0	0	0	0	0	0	0	0	0	0	0	0	0	0	0	0	0	0	0	0	0	0	0	0	0	0	0	0	0	0	0	0	0	0	0	0	0	0	0	0	0	0	0	0
K02482	K02482	two-component system, NtrC family, sensor kinase [EC:2.7.13.3]	0	0	0	0	0	0	0	0	0	0	0	0	0	0	1	0	0	0	0	0	0	0	0	0	0	0	0	0	0	0	0	0	0	0	0	0	0	0	0	0	0	0	0	0	0	0	0
K02483	K02483	two-component system, OmpR family, response regulator	0	0	0	0	0	0	0	0	0	0	0	0	0	0	0	0	0	0	0	0	0	0	0	0	0	0	0	0	0	0	0	0	0	0	0	0	0	0	0	0	0	0	0	0	0	0	0
K02484	K02484	two-component system, OmpR family, sensor kinase [EC:2.7.13.3]	0	0	0	0	0	0	0	0	0	0	0	0	0	0	0	0	0	0	0	0	0	0	0	0	0	0	0	0	0	0	0	0	0	0	0	0	0	0	0	0	0	0	0	0	0	0	0
K02485	rssB, hnr	two-component system, response regulator	2	3	3	0	0	0	0	0	0	1	0	0	0	0	0	1	1	0	0	1	0	0	0	1	0	1	1	0	0	0	0	0	0	0	1	0	0	1	0	1	0	0	0	1	0	0	0
K02486	K02486	two-component system, sensor kinase [EC:2.7.13.3]	0	0	0	0	0	0	0	0	0	0	0	0	0	0	0	0	0	0	0	0	0	0	0	0	0	0	0	0	0	0	0	0	0	0	0	0	0	0	0	0	0	0	0	0	0	0	0
K02488	pleD	two-component system, cell cycle response regulator [EC:2.7.7.65]	0	0	0	0	0	0	0	0	0	0	0	0	0	0	0	0	0	0	0	0	0	0	0	0	0	0	0	0	0	0	0	0	0	0	0	0	0	0	0	0	0	0	0	0	0	1	0
K02490	spo0F	two-component system, response regulator, stage 0 sporulation protein F	1	1	1	0	0	0	0	0	0	0	0	0	0	0	0	0	0	0	0	0	0	0	0	0	0	0	0	0	0	0	0	0	0	0	0	0	0	0	0	1	0	0	0	0	0	0	0
K02491	kinA	two-component system, sporulation sensor kinase A [EC:2.7.13.3]	0	0	0	0	0	0	0	0	0	0	0	0	0	0	0	0	0	0	0	0	0	0	0	0	0	0	0	0	0	0	0	0	0	0	0	0	0	0	0	0	0	0	0	0	0	0	0
K02492	hemA	glutamyl-tRNA reductase [EC:1.2.1.70]	0	0	0	0	0	0	0	0	0	0	0	0	0	0	0	0	0	0	0	0	0	0	0	0	0	0	0	0	0	0	0	0	0	0	0	0	0	0	0	1	0	0	0	0	0	0	0
K02493	hemK, prmC, HEMK	release factor glutamine methyltransferase [EC:2.1.1.297]	1	1	1	0	0	0	0	1	2	1	1	0	1	1	0	1	0	0	1	1	0	0	0	0	0	1	1	0	1	1	0	1	1	1	1	1	1	2	1	1	1	1	1	1	1	1	1
K02495	hemN, hemZ	oxygen-independent coproporphyrinogen III oxidase [EC:1.3.98.3]	0	0	0	0	0	0	0	0	0	0	0	0	0	0	0	0	0	0	0	0	0	0	0	0	0	0	0	0	1	1	0	0	0	0	0	0	0	0	0	0	0	0	0	0	0	0	0
K02499	yabN	tetrapyrrole methylase family protein / MazG family protein	0	0	0	0	0	0	0	0	0	0	0	0	0	0	0	0	0	0	0	0	0	0	0	0	0	0	0	0	0	0	0	0	0	0	0	0	0	0	0	0	0	0	0	0	0	0	0
K02500	hisF	imidazole glycerol-phosphate synthase subunit HisF [EC:4.3.2.10]	1	1	1	0	1	1	0	1	1	0	0	0	0	0	0	0	0	0	0	0	0	0	1	0	0	0	0	0	0	1	0	0	0	0	0	0	0	1	1	1	0	0	1	0	0	2	1
K02501	hisH	imidazole glycerol-phosphate synthase subunit HisH [EC:4.3.2.10]	0	1	1	0	1	1	1	1	1	0	0	0	0	0	0	0	0	0	0	0	0	0	1	0	0	0	0	0	0	1	0	0	0	0	0	0	0	1	1	1	0	0	1	0	2	1	1
K02502	hisZ	ATP phosphoribosyltransferase regulatory subunit	0	0	1	0	0	0	1	0	0	0	0	0	0	0	0	1	0	0	0	0	0	0	0	0	0	0	0	0	0	0	0	0	0	0	0	0	0	0	0	0	0	0	0	0	0	0	0
K02503	HINT1, hinT, hit	histidine triad (HIT) family protein	1	1	1	0	0	0	1	1	0	1	0	1	0	1	1	1	1	1	1	1	0	1	0	0	0	0	1	1	1	2	1	0	0	0	1	1	2	1	0	0	1	1	0	0	1	1	1
K02510	hpaI, hpcH	4-hydroxy-2-oxoheptanedioate aldolase [EC:4.1.2.52]	0	0	0	0	0	0	0	0	0	0	0	0	0	1	0	0	0	0	0	0	0	0	0	0	0	0	0	0	0	0	0	0	0	0	0	0	0	0	0	0	0	0	0	0	0	0	0
K02520	infC, MTIF3	translation initiation factor IF-3	0	0	0	0	0	0	0	0	0	0	0	0	0	0	0	0	0	0	0	0	0	0	0	0	0	0	0	0	0	0	0	0	0	0	0	0	0	0	0	0	0	0	0	0	0	0	0
K02523	ispB	octaprenyl-diphosphate synthase [EC:2.5.1.90]	0	0	0	0	0	0	0	0	0	0	0	0	0	0	0	0	0	0	0	0	0	0	0	0	0	0	0	0	0	0	0	0	0	0	0	0	0	0	0	0	0	0	0	0	0	0	0
K02528	ksgA	16S rRNA (adenine1518-N6/adenine1519-N6)-dimethyltransferase [EC:2.1.1.182]	1	1	1	0	0	0	0	1	2	1	1	1	1	1	1	1	1	1	1	1	1	1	1	0	1	1	1	1	1	1	0	1	1	1	1	1	1	1	1	1	1	1	1	1	1	1	1
K02529	lacI, galR	LacI family transcriptional regulator	0	0	0	0	0	0	0	0	0	0	0	0	0	0	0	0	0	0	0	0	0	0	0	0	0	0	0	0	0	0	0	0	0	0	0	0	0	0	0	0	0	0	0	0	0	0	0
K02533	lasT	tRNA/rRNA methyltransferase [EC:2.1.1.-]	1	1	1	0	1	1	0	1	1	1	0	1	1	1	0	1	0	1	1	1	1	1	1	0	1	1	1	1	1	0	0	1	1	1	1	0	0	0	0	0	1	1	0	0	1	1	1
K02535	lpxC	UDP-3-O-[3-hydroxymyristoyl] N-acetylglucosamine deacetylase [EC:3.5.1.108]	0	0	0	0	0	0	0	0	0	0	0	0	0	0	0	0	0	0	0	0	0	0	0	0	0	0	0	0	0	0	0	0	0	0	0	0	0	0	0	0	0	0	0	0	0	0	0
K02536	lpxD	UDP-3-O-[3-hydroxymyristoyl] glucosamine N-acyltransferase [EC:2.3.1.191]	0	0	0	0	0	0	0	0	0	0	0	0	0	0	0	0	0	0	0	0	0	0	0	0	0	1	0	0	0	0	0	0	0	0	0	0	0	0	0	0	0	0	0	0	0	0	0
K02548	menA	1,4-dihydroxy-2-naphthoate polyprenyltransferase [EC:2.5.1.74]	0	1	1	0	0	0	0	0	0	0	0	0	0	1	1	0	0	0	0	0	1	1	1	0	0	0	0	0	1	2	0	0	0	0	1	1	1	0	0	0	0	0	0	0	0	0	0
K02549	menC	O-succinylbenzoate synthase [EC:4.2.1.113]	0	0	0	0	0	0	1	1	0	0	0	1	0	0	0	0	0	1	1	0	1	1	1	0	0	0	0	0	1	1	1	0	0	0	1	0	0	0	0	0	0	0	0	0	0	0	0
K02551	menD	2-succinyl-5-enolpyruvyl-6-hydroxy-3-cyclohexene-1-carboxylate synthase [EC:2.2.1.9]	0	0	0	0	0	0	0	0	0	0	0	0	0	0	0	0	0	0	0	0	0	0	1	0	0	0	0	0	0	0	0	0	0	0	0	0	0	0	0	0	0	0	0	0	0	0	0
K02552	menF	menaquinone-specific isochorismate synthase [EC:5.4.4.2]	0	0	0	0	0	0	0	0	0	0	0	0	0	0	0	0	0	0	0	0	0	0	1	0	0	0	0	0	1	0	0	0	0	0	0	0	0	0	0	0	0	0	0	0	0	0	0
K02554	mhpD	2-keto-4-pentenoate hydratase [EC:4.2.1.80]	0	1	1	0	0	0	0	0	0	0	0	0	0	0	0	0	0	0	0	0	0	0	0	0	0	0	0	0	0	0	0	0	0	0	0	0	0	0	0	0	0	0	0	0	0	0	0
K02557	motB	chemotaxis protein MotB	0	0	0	0	0	0	0	0	0	0	0	0	0	0	0	0	0	0	0	0	0	0	0	0	0	0	0	0	0	0	0	0	0	0	0	0	0	0	0	0	0	0	0	0	0	0	0
K02563	murG	UDP-N-acetylglucosamine--N-acetylmuramyl-(pentapeptide) pyrophosphoryl-undecaprenol N-acetylglucosamine transferase [EC:2.4.1.227]	0	0	0	0	0	0	0	0	0	0	0	0	0	0	0	0	0	0	0	0	0	0	0	0	0	0	0	0	0	0	0	0	0	0	0	0	0	0	0	0	0	0	0	0	0	0	0
K02564	nagB, GNPDA	glucosamine-6-phosphate deaminase [EC:3.5.99.6]	0	0	0	1	0	0	0	0	0	0	0	0	0	0	0	0	0	0	0	0	0	0	0	0	0	0	0	0	0	0	0	0	0	0	0	1	1	1	0	0	0	1	1	0	1	1	1
K02565	nagC	N-acetylglucosamine repressor	0	0	0	0	0	0	0	0	0	0	0	0	0	0	0	0	0	0	0	0	0	0	0	0	0	0	0	0	0	0	0	0	0	0	0	0	0	0	0	0	0	0	0	0	0	0	0
K02566	nagD	NagD protein	0	0	0	0	0	0	0	0	0	0	0	1	0	0	0	1	0	1	2	0	0	0	0	0	0	0	0	0	1	0	1	0	0	0	0	0	0	0	0	0	0	0	0	1	1	1	1
K02567	napA	nitrate reductase (cytochrome) [EC:1.9.6.1]	0	0	0	0	0	0	0	0	0	0	0	0	0	0	0	0	0	0	0	0	0	0	0	0	0	0	0	0	0	0	0	0	0	0	0	0	0	0	0	0	0	0	0	0	0	0	0
K02574	napH	ferredoxin-type protein NapH	0	0	0	0	0	0	0	0	0	0	0	0	0	0	0	0	0	0	0	0	0	0	0	0	0	0	0	0	0	0	0	0	0	0	0	0	0	0	0	0	0	0	0	0	0	0	1
K02575	NRT, narK, nrtP, nasA	MFS transporter, NNP family, nitrate/nitrite transporter	0	0	0	0	0	0	0	0	0	0	0	0	0	0	0	0	0	0	0	0	0	0	0	0	0	0	0	0	3	2	0	0	0	0	0	0	0	0	0	0	0	0	0	0	0	0	0
K02584	nifA	Nif-specific regulatory protein	0	0	0	0	0	0	0	0	0	0	0	0	0	0	0	0	0	0	0	0	0	0	0	0	0	0	0	0	0	0	0	0	0	0	0	0	0	0	0	0	0	0	0	0	0	0	0
K02585	nifB	nitrogen fixation protein NifB	1	1	1	0	0	0	0	0	0	0	0	0	0	0	0	0	0	0	0	0	0	0	0	0	0	0	0	0	0	0	0	0	0	0	0	0	0	1	0	1	0	0	0	0	0	0	0
K02587	nifE	nitrogenase molybdenum-cofactor synthesis protein NifE	0	0	0	0	0	0	0	0	0	0	0	0	0	0	0	0	0	0	0	0	0	0	0	0	0	0	0	0	0	0	0	0	0	0	0	0	0	0	0	0	0	0	0	0	0	0	0
K02594	nifV	homocitrate synthase NifV [EC:2.3.3.14]	0	0	0	0	0	1	1	1	0	0	0	0	0	0	0	0	0	0	0	1	0	0	0	0	0	0	0	0	0	0	0	0	0	0	0	0	0	0	0	0	0	0	0	0	0	1	0
K02600	nusA	transcription termination/antitermination protein NusA	0	1	1	0	1	1	0	1	1	2	1	1	1	0	1	1	1	1	1	1	1	0	0	1	1	1	1	1	0	1	1	1	1	0	1	1	1	1	1	1	0	1	2	1	1	1	1
K02601	nusG	transcription termination/antitermination protein NusG	0	1	1	0	1	1	1	1	0	1	1	1	1	0	1	1	0	1	1	1	1	0	1	1	1	1	1	1	1	1	1	1	1	1	1	1	1	1	1	0	1	1	1	1	1	1	1
K02609	paaA	ring-1,2-phenylacetyl-CoA epoxidase subunit PaaA [EC:1.14.13.149]	0	0	0	0	0	0	0	0	0	0	0	0	0	0	0	0	0	0	0	0	0	0	0	0	0	0	0	0	1	0	0	0	0	0	0	0	0	0	0	0	0	0	0	0	0	0	0
K02613	paaE	ring-1,2-phenylacetyl-CoA epoxidase subunit PaaE	0	0	0	0	0	0	0	2	0	0	0	0	0	0	0	0	0	0	0	0	0	0	0	0	0	0	0	0	0	0	0	0	0	0	0	0	0	0	0	0	0	0	0	0	0	0	0
K02614	paaI	acyl-CoA thioesterase [EC:3.1.2.-]	0	1	1	0	0	0	1	2	0	0	0	0	0	0	0	0	0	0	0	0	0	0	0	0	0	0	0	0	1	0	0	0	0	0	0	0	0	2	0	1	0	0	1	1	2	2	4
K02617	paaY	phenylacetic acid degradation protein	0	1	1	1	0	1	2	0	0	0	0	0	0	1	1	0	0	0	0	0	1	0	0	0	0	0	0	2	1	0	0	0	0	0	0	1	1	0	1	0	2	0	1	2	1	3	1
K02618	paaZ	oxepin-CoA hydrolase / 3-oxo-5,6-dehydrosuberyl-CoA semialdehyde dehydrogenase [EC:3.3.2.12 1.2.1.91]	0	0	0	0	0	0	0	0	0	0	0	0	0	0	0	0	0	0	0	0	0	0	0	0	0	0	0	0	0	0	0	0	0	0	0	0	0	0	0	0	0	0	0	0	0	0	0
K02626	pdaD	arginine decarboxylase [EC:4.1.1.19]	0	1	1	0	0	0	0	0	0	0	0	0	0	0	0	0	0	0	0	0	0	0	0	0	0	0	0	0	0	1	0	0	0	0	0	0	0	0	0	0	1	1	2	1	1	0	1
K02639	petF	ferredoxin	0	0	0	0	0	0	0	0	0	0	0	0	0	0	0	0	0	0	0	0	0	0	0	0	0	0	0	0	0	0	0	0	0	0	0	0	0	0	0	0	0	0	0	0	0	0	0
K02650	pilA	type IV pilus assembly protein PilA	0	0	0	0	0	0	0	0	0	0	0	0	0	2	0	0	0	0	0	0	0	0	0	0	0	0	0	0	0	0	0	0	0	0	0	0	0	0	0	0	0	0	0	0	0	0	0
K02652	pilB	type IV pilus assembly protein PilB	0	0	0	0	0	0	0	0	0	0	0	0	0	0	0	0	0	0	0	0	0	0	0	0	0	1	0	0	0	0	0	0	0	0	0	0	0	0	0	0	0	0	0	0	0	0	0
K02654	pilD, pppA	leader peptidase (prepilin peptidase) / N-methyltransferase [EC:3.4.23.43 2.1.1.-]	0	0	0	0	0	0	0	0	0	0	0	0	0	0	0	0	0	0	0	0	0	0	0	0	0	0	0	0	0	0	0	0	0	0	0	0	0	0	0	0	0	0	0	0	0	0	0
K02657	pilG	twitching motility two-component system response regulator PilG	0	0	0	0	0	0	0	0	0	0	0	0	0	0	0	0	0	0	0	0	1	0	0	0	0	0	0	1	0	0	0	0	0	0	0	0	0	0	0	0	0	1	0	0	0	1	0
K02658	pilH	twitching motility two-component system response regulator PilH	0	0	0	0	0	0	0	0	0	0	1	0	0	0	0	0	0	0	0	0	0	0	0	1	0	1	0	0	0	0	0	0	0	0	0	0	0	0	1	0	0	0	0	0	0	0	0
K02662	pilM	type IV pilus assembly protein PilM	0	0	0	0	0	0	0	0	0	0	0	0	0	0	0	0	0	0	0	0	0	0	0	0	0	0	0	0	0	0	0	0	0	0	0	0	0	0	0	0	0	0	0	0	0	0	0
K02663	pilN	type IV pilus assembly protein PilN	0	0	0	0	0	0	0	0	0	0	0	0	0	0	0	0	0	0	0	0	0	0	0	0	0	0	0	0	0	0	0	0	0	0	0	0	0	0	0	0	0	0	0	0	0	0	0
K02664	pilO	type IV pilus assembly protein PilO	0	0	0	0	0	0	0	0	0	0	0	0	0	0	0	0	0	0	0	0	0	0	0	0	0	0	0	0	0	0	0	0	0	0	0	0	0	0	0	0	0	0	0	0	0	0	0
K02665	pilP	type IV pilus assembly protein PilP	0	0	0	0	0	0	0	0	0	0	0	0	0	0	0	0	0	0	0	0	0	0	0	0	0	0	0	0	0	0	0	0	0	0	0	0	0	0	0	0	0	0	0	0	0	0	0
K02666	pilQ	type IV pilus assembly protein PilQ	0	0	0	0	0	0	0	0	0	0	0	0	0	0	0	0	0	0	0	0	0	0	0	0	0	0	0	0	0	0	0	0	0	0	0	0	0	0	0	0	0	0	0	0	0	0	0
K02669	pilT	twitching motility protein PilT	0	0	0	1	0	0	0	0	0	0	0	0	0	0	0	0	0	0	0	0	0	0	0	0	1	1	0	0	0	0	0	0	0	0	0	0	0	0	0	0	0	0	0	0	0	0	0
K02674	pilY1	type IV pilus assembly protein PilY1	0	0	0	0	0	0	0	0	0	0	0	0	0	0	0	0	0	0	0	0	0	0	0	0	0	0	0	0	0	0	0	0	0	0	0	0	0	0	0	0	0	0	0	0	0	0	0
K02683	priS, pri1, priA	DNA primase small subunit [EC:2.7.7.102]	0	0	0	0	1	1	1	1	1	0	0	0	0	0	0	0	0	0	0	0	0	0	0	0	0	0	0	0	0	0	0	0	0	0	0	0	0	1	1	1	1	1	1	1	1	1	1
K02684	PRI1	DNA primase small subunit [EC:2.7.7.102]	0	1	1	0	0	0	0	0	0	0	1	0	1	1	1	1	1	0	0	1	1	1	1	0	1	1	1	1	1	1	0	1	1	1	0	0	0	0	0	0	0	0	0	0	0	0	0
K02687	prmA	ribosomal protein L11 methyltransferase [EC:2.1.1.-]	0	0	0	0	0	0	0	0	0	0	0	0	0	0	0	0	0	0	0	0	0	0	0	0	0	0	0	0	0	0	0	0	0	0	0	0	0	0	0	0	0	0	0	0	0	0	0
K02773	gatA, sgcA	galactitol PTS system EIIA component [EC:2.7.1.200]	0	0	0	0	0	0	0	0	0	0	0	0	0	0	0	0	0	0	0	0	1	0	0	0	0	0	0	0	0	0	0	0	0	0	0	0	0	0	0	0	0	0	0	0	0	0	0
K02774	gatB, sgcB	galactitol PTS system EIIB component [EC:2.7.1.200]	0	0	0	0	0	0	0	0	0	0	0	0	0	0	0	0	0	0	0	0	1	0	0	0	0	0	0	1	0	0	0	0	0	0	0	0	0	0	0	0	0	0	0	0	0	0	0
K02775	gatC, sgcC	galactitol PTS system EIIC component	0	0	0	0	0	0	0	0	0	0	0	0	0	0	0	0	0	0	0	0	1	0	0	0	0	0	0	1	0	0	0	0	0	0	0	0	0	0	0	0	0	0	0	0	0	0	0
K02793	manXa	mannose PTS system EIIA component [EC:2.7.1.191]	0	0	0	0	0	0	0	0	0	0	0	0	0	0	0	0	0	0	0	0	0	0	0	0	0	0	0	0	0	0	0	0	0	0	0	0	0	0	0	0	0	0	0	0	0	0	0
K02796	manZ	mannose PTS system EIID component	0	0	0	0	0	0	0	0	0	0	0	0	0	0	0	0	0	0	0	0	0	0	0	0	0	0	0	0	0	0	0	0	0	0	0	0	0	0	0	0	0	0	0	0	0	0	0
K02805	wecE, rffA	dTDP-4-amino-4,6-dideoxygalactose transaminase [EC:2.6.1.59]	0	0	0	0	0	0	0	0	0	0	0	0	0	0	0	0	0	0	0	0	0	0	0	0	0	0	0	0	0	0	0	0	0	0	0	0	0	0	0	0	1	0	0	0	0	0	0
K02806	ptsN	nitrogen PTS system EIIA component [EC:2.7.1.-]	0	0	0	0	0	0	0	0	0	0	0	0	0	0	0	0	0	0	0	0	0	0	0	0	0	0	0	0	0	0	0	0	0	0	0	0	0	0	0	0	0	0	0	0	0	0	0
K02813	sorB	sorbose PTS system EIIB component [EC:2.7.1.206]	0	0	0	0	0	0	0	0	0	0	0	0	0	0	0	0	0	0	0	0	0	0	0	0	0	0	0	0	0	0	0	0	0	0	0	0	0	0	0	0	0	0	0	0	0	0	0
K02821	ulaC, sgaA	ascorbate PTS system EIIA or EIIAB component [EC:2.7.1.194]	0	0	0	0	0	0	0	0	0	0	0	0	0	0	0	0	0	0	0	0	0	0	0	0	0	0	0	0	0	0	0	0	0	0	0	0	0	0	0	0	0	0	0	0	0	0	0
K02822	ulaB, sgaB	ascorbate PTS system EIIB component [EC:2.7.1.194]	0	0	0	0	0	0	0	0	0	0	0	0	0	0	0	0	0	0	0	0	0	0	0	0	0	0	0	0	0	0	0	0	0	0	0	0	0	0	0	0	0	0	0	0	0	0	0
K02823	pyrDII	dihydroorotate dehydrogenase electron transfer subunit	1	1	1	0	1	1	1	1	1	1	1	1	0	0	1	1	2	1	1	1	1	0	0	0	1	1	1	1	0	0	1	1	1	1	1	0	1	1	0	1	1	2	1	1	2	1	2
K02834	rbfA	ribosome-binding factor A	0	0	0	0	0	0	0	0	0	1	0	0	0	0	0	0	0	0	0	0	0	0	0	0	0	0	0	0	0	0	0	0	0	0	0	0	0	0	0	0	0	0	0	0	0	0	0
K02835	prfA, MTRF1, MRF1	peptide chain release factor 1	0	0	0	0	0	0	0	0	0	0	0	0	0	0	0	0	0	0	0	0	0	0	0	0	0	0	0	0	0	0	0	0	0	0	0	0	0	0	0	0	0	0	0	0	0	0	0
K02838	frr, MRRF, RRF	ribosome recycling factor	0	0	0	0	0	0	0	0	0	0	0	0	0	0	0	0	0	0	0	0	0	0	0	0	1	0	0	0	0	0	0	0	0	0	0	0	0	0	0	0	0	0	0	0	0	0	0
K02843	waaF, rfaF	heptosyltransferase II [EC:2.4.-.-]	0	0	0	0	0	0	0	0	0	0	0	0	0	0	0	0	0	0	0	0	0	0	0	0	0	0	0	0	0	0	0	0	0	0	0	0	0	0	0	0	0	0	0	0	0	0	2
K02844	waaG, rfaG	UDP-glucose:(heptosyl)LPS alpha-1,3-glucosyltransferase [EC:2.4.1.-]	0	0	0	0	0	0	0	0	0	0	0	0	0	0	0	0	0	0	0	0	0	0	0	0	0	0	0	0	0	0	0	0	0	0	0	0	0	0	0	0	0	0	0	0	0	0	0
K02851	wecA, tagO, rfe	UDP-GlcNAc:undecaprenyl-phosphate/decaprenyl-phosphate GlcNAc-1-phosphate transferase [EC:2.7.8.33 2.7.8.35]	0	0	0	0	0	0	0	0	0	0	0	0	0	0	0	0	0	0	0	0	0	1	0	0	0	0	0	0	0	0	0	0	0	0	0	0	0	0	0	0	0	0	0	0	0	0	0
K02858	ribB, RIB3	3,4-dihydroxy 2-butanone 4-phosphate synthase [EC:4.1.99.12]	0	0	0	0	0	1	0	1	0	0	0	0	0	0	0	0	0	0	0	0	0	1	1	0	0	0	0	0	0	0	0	0	0	0	0	0	0	0	0	1	0	0	2	0	0	1	1
K02860	rimM	16S rRNA processing protein RimM	0	0	0	0	0	0	0	0	0	0	0	0	0	0	0	0	0	0	0	0	0	0	0	0	0	0	0	0	0	0	0	0	0	0	0	0	0	0	0	0	0	0	0	0	0	0	0
K02863	RP-L1, MRPL1, rplA	large subunit ribosomal protein L1	0	1	1	1	1	1	1	1	0	1	1	1	1	1	1	1	0	1	0	1	1	1	1	1	1	1	1	1	1	1	1	1	1	1	1	1	1	1	1	1	1	1	1	1	1	1	1
K02864	RP-L10, MRPL10, rplJ	large subunit ribosomal protein L10	0	1	1	1	0	0	0	0	0	0	1	0	0	0	1	1	0	0	0	0	1	0	0	1	1	1	0	1	1	0	0	0	0	0	0	1	1	1	1	1	0	1	1	1	1	1	1
K02866	RP-L10e, RPL10	large subunit ribosomal protein L10e	0	0	1	0	1	1	1	0	0	1	1	0	1	0	1	1	1	1	1	1	1	1	1	1	0	1	1	1	0	1	0	1	1	1	1	0	1	1	1	1	1	0	1	1	1	1	0
K02867	RP-L11, MRPL11, rplK	large subunit ribosomal protein L11	0	1	1	1	1	1	1	1	0	1	1	1	0	1	1	1	1	1	1	1	1	1	1	0	1	1	1	1	1	1	1	1	1	1	1	1	1	1	1	1	1	1	1	1	1	1	1
K02869	RP-L12, rpl12	large subunit ribosomal protein L12	0	0	0	0	0	0	1	0	0	0	0	0	0	0	0	0	0	0	0	0	0	0	0	0	0	0	0	0	0	0	0	1	1	0	0	0	0	0	0	0	0	0	0	0	0	0	0
K02871	RP-L13, MRPL13, rplM	large subunit ribosomal protein L13	1	1	1	0	1	1	0	1	0	1	1	1	1	1	1	1	1	1	1	1	1	1	1	1	1	1	1	1	1	1	1	1	1	1	1	1	1	1	1	1	1	1	1	1	1	1	1
K02874	RP-L14, MRPL14, rplN	large subunit ribosomal protein L14	1	1	1	1	0	1	0	1	1	1	1	1	1	0	1	1	1	1	1	1	1	1	1	1	0	1	1	1	1	1	0	1	1	1	1	1	1	0	1	1	1	1	2	1	1	1	1
K02875	RP-L14e, RPL14	large subunit ribosomal protein L14e	1	1	1	0	1	1	1	1	1	1	1	1	1	1	1	1	1	1	1	1	1	1	1	1	1	1	1	1	1	1	0	1	1	1	1	1	1	1	1	1	1	1	1	1	1	2	1
K02876	RP-L15, MRPL15, rplO	large subunit ribosomal protein L15	1	0	1	1	0	1	1	1	0	1	1	1	1	0	1	1	1	1	1	1	1	1	1	0	1	1	1	1	1	1	0	1	1	1	1	0	0	1	1	1	1	1	2	1	1	1	1
K02877	RP-L15e, RPL15	large subunit ribosomal protein L15e	1	1	1	1	1	1	1	1	1	1	0	1	1	1	1	1	0	1	1	0	1	1	1	0	1	1	1	1	1	1	1	1	1	1	1	0	1	1	1	1	1	1	0	1	1	1	1
K02881	RP-L18, MRPL18, rplR	large subunit ribosomal protein L18	1	1	1	1	0	1	1	1	1	1	0	1	0	1	1	0	0	1	1	0	1	0	1	0	0	0	0	1	1	1	0	0	1	0	1	1	1	0	1	1	1	1	2	1	1	1	1
K02883	RP-L18e, RPL18	large subunit ribosomal protein L18e	1	1	1	0	1	1	1	1	0	1	1	1	1	1	1	1	1	1	1	1	1	1	1	1	1	1	1	1	1	1	1	1	1	1	1	1	1	1	1	1	1	1	1	1	1	1	1
K02884	RP-L19, MRPL19, rplS	large subunit ribosomal protein L19	0	0	0	0	0	0	0	0	0	0	0	0	0	0	0	0	0	0	0	0	0	0	0	0	0	0	0	0	0	0	0	0	0	0	0	0	0	0	0	0	0	0	0	0	0	0	0
K02885	RP-L19e, RPL19	large subunit ribosomal protein L19e	1	1	1	1	0	1	1	1	1	1	1	1	1	1	1	1	1	1	1	1	1	1	1	0	1	1	1	1	1	1	0	1	1	1	1	1	0	0	1	1	1	1	1	1	1	1	1
K02886	RP-L2, MRPL2, rplB	large subunit ribosomal protein L2	0	1	1	1	1	1	0	1	0	1	0	1	0	1	1	1	0	1	1	1	1	1	1	1	1	0	0	1	0	1	1	1	1	1	1	1	1	1	1	1	1	0	1	1	1	1	1
K02889	RP-L21e, RPL21	large subunit ribosomal protein L21e	1	1	1	0	1	0	0	1	1	1	1	1	1	0	0	1	1	1	1	1	1	1	1	1	1	1	1	1	1	1	0	0	0	1	1	0	1	1	1	1	1	1	0	0	1	1	1
K02890	RP-L22, MRPL22, rplV	large subunit ribosomal protein L22	1	1	1	1	0	1	0	1	1	1	1	1	1	0	1	1	1	1	1	1	1	1	1	0	1	1	1	1	1	1	0	1	1	1	1	1	1	1	1	1	1	1	2	0	1	1	1
K02892	RP-L23, MRPL23, rplW	large subunit ribosomal protein L23	0	1	1	1	1	1	1	1	1	1	0	1	0	0	0	1	1	1	1	1	1	1	1	1	1	0	0	0	0	1	1	1	1	1	1	1	1	1	1	1	1	1	0	0	1	1	1
K02893	RP-L23Ae, RPL23A	large subunit ribosomal protein L23Ae	0	0	0	0	0	0	0	0	0	0	0	0	0	1	1	0	0	0	0	0	0	0	0	0	0	0	0	1	0	0	0	0	0	0	0	0	0	0	0	0	0	0	0	0	0	0	0
K02895	RP-L24, MRPL24, rplX	large subunit ribosomal protein L24	1	1	1	1	0	1	1	1	1	1	1	0	1	0	1	1	1	0	0	1	1	0	0	1	1	1	1	1	0	1	0	1	1	1	0	1	1	1	1	1	1	1	2	1	1	1	1
K02896	RP-L24e, RPL24	large subunit ribosomal protein L24e	0	1	1	0	1	1	0	0	0	0	1	0	1	1	0	1	1	0	0	1	1	1	1	0	1	1	0	0	0	1	0	1	1	1	1	1	1	0	0	1	1	0	0	1	0	1	1
K02902	RP-L28, MRPL28, rpmB	large subunit ribosomal protein L28	0	0	0	0	0	0	0	0	0	0	0	0	0	0	0	0	0	0	0	0	0	0	0	0	0	0	0	0	0	0	0	0	0	0	0	0	0	0	0	0	0	0	0	0	0	0	0
K02904	RP-L29, rpmC	large subunit ribosomal protein L29	1	1	1	1	0	1	1	1	1	1	1	0	1	0	1	1	1	0	0	1	1	1	1	1	1	1	1	1	1	1	0	1	1	1	1	1	1	1	1	1	1	1	2	1	1	1	1
K02906	RP-L3, MRPL3, rplC	large subunit ribosomal protein L3	0	1	1	1	1	1	1	1	0	1	0	1	0	0	1	1	1	1	1	1	1	1	1	1	1	0	0	1	0	1	1	1	1	1	1	0	1	1	1	1	1	1	0	1	1	1	1
K02907	RP-L30, MRPL30, rpmD	large subunit ribosomal protein L30	1	1	1	1	0	1	1	0	1	1	1	1	1	0	1	1	1	1	1	1	1	1	1	0	1	1	1	1	1	0	0	1	1	1	1	1	1	1	1	1	0	1	2	1	1	1	1
K02908	RP-L30e, RPL30	large subunit ribosomal protein L30e	1	1	1	0	1	1	0	1	0	1	1	1	1	0	1	1	1	1	1	1	1	1	0	1	1	1	1	1	1	1	1	1	1	1	1	1	1	1	1	1	1	1	2	1	1	1	1
K02910	RP-L31e, RPL31	large subunit ribosomal protein L31e	0	1	1	0	0	0	1	1	1	0	0	0	0	0	1	0	0	0	0	0	1	0	0	0	0	0	0	1	0	0	0	0	0	0	0	0	0	0	0	0	0	0	1	0	0	0	0
K02912	RP-L32e, RPL32	large subunit ribosomal protein L32e	1	1	1	1	0	0	0	0	0	0	0	1	0	0	0	0	0	1	1	0	1	0	0	0	0	0	0	0	1	0	0	0	0	0	1	1	0	0	1	1	1	1	2	1	1	1	1
K02913	RP-L33, MRPL33, rpmG	large subunit ribosomal protein L33	0	0	0	0	0	0	0	0	0	0	0	0	0	0	0	0	0	0	0	0	0	0	0	0	0	0	0	0	0	0	0	0	0	0	0	0	0	0	0	0	0	0	0	0	0	0	0
K02915	RP-L34e, RPL34	large subunit ribosomal protein L34e	1	1	1	0	1	1	0	0	0	0	0	0	0	0	0	0	0	0	0	0	0	1	1	0	0	0	0	0	2	1	0	0	0	0	0	1	0	1	1	1	1	1	0	0	1	2	1
K02917	RP-L35Ae, RPL35A	large subunit ribosomal protein L35Ae	1	1	1	1	1	0	1	0	1	0	0	0	0	0	0	0	0	0	0	0	0	0	0	0	0	0	0	0	0	0	0	0	0	0	0	1	0	0	1	1	1	1	2	1	1	1	1
K02921	RP-L37Ae, RPL37A	large subunit ribosomal protein L37Ae	1	1	1	0	0	0	0	1	1	1	1	1	1	1	1	1	0	1	1	1	1	1	1	1	1	1	1	1	1	1	1	1	1	1	1	1	1	1	1	1	1	1	1	1	1	1	1
K02922	RP-L37e, RPL37	large subunit ribosomal protein L37e	1	1	1	0	1	1	0	0	0	1	0	0	0	0	0	1	0	0	0	0	1	0	0	0	0	0	0	0	1	0	0	0	0	0	0	0	0	0	0	0	1	1	0	0	0	1	1
K02923	RP-L38e, RPL38	large subunit ribosomal protein L38e	0	1	1	0	0	0	0	1	1	0	0	0	0	0	0	0	0	0	0	0	0	0	0	0	0	0	0	0	0	0	0	0	0	0	0	1	1	1	0	1	1	0	1	0	0	1	0
K02924	RP-L39e, RPL39	large subunit ribosomal protein L39e	0	0	0	0	1	1	0	1	1	1	0	0	0	1	0	1	0	0	0	1	0	1	1	0	0	0	1	0	0	0	0	1	1	1	1	0	0	1	0	1	0	0	1	1	1	1	0
K02927	RP-L40e, RPL40, UBA52	ubiquitin-large subunit ribosomal protein L40e	0	1	1	0	0	0	0	0	0	0	1	0	0	0	0	1	1	0	0	0	0	0	0	0	0	2	0	0	0	1	1	1	1	1	0	0	0	0	0	0	0	0	0	0	1	0	0
K02929	RP-L44e, RPL44	large subunit ribosomal protein L44e	1	1	1	0	0	0	0	0	0	0	1	1	0	0	0	0	0	1	1	1	1	0	0	1	0	1	0	0	0	0	1	1	1	0	1	1	1	0	0	1	1	0	1	0	1	0	0
K02930	RP-L4e, RPL4	large subunit ribosomal protein L4e	0	1	1	1	1	1	1	1	0	1	0	1	0	1	1	1	1	1	1	1	1	1	1	1	1	0	0	1	0	1	1	1	1	1	1	0	1	1	1	1	1	1	0	1	1	1	1
K02931	RP-L5, MRPL5, rplE	large subunit ribosomal protein L5	1	1	1	1	0	1	1	1	1	1	1	1	1	0	1	1	1	1	1	1	1	1	1	0	1	1	1	1	1	1	0	1	1	1	1	1	0	1	1	1	1	1	2	1	1	1	1
K02933	RP-L6, MRPL6, rplF	large subunit ribosomal protein L6	0	1	1	0	0	1	1	1	0	1	1	1	1	0	1	1	1	1	1	1	1	1	1	0	1	1	1	1	1	1	0	1	1	1	1	1	0	1	1	1	1	1	2	1	1	1	1
K02936	RP-L7Ae, RPL7A	large subunit ribosomal protein L7Ae	1	1	1	1	1	1	1	1	1	1	1	1	1	0	1	1	1	1	1	1	1	1	1	0	1	2	1	1	0	1	1	1	1	1	1	1	1	1	1	1	1	1	1	1	1	1	1
K02941	RP-LP0, RPLP0	large subunit ribosomal protein LP0	0	0	0	0	0	0	0	0	0	0	0	0	0	0	0	0	0	0	0	0	0	0	0	0	0	0	0	0	0	0	0	0	0	0	0	0	0	0	0	0	0	0	0	0	0	0	0
K02944	RP-LX, rplX	large subunit ribosomal protein LX	0	1	1	1	1	1	1	1	1	0	0	1	0	1	1	0	0	1	1	1	1	1	1	0	0	0	0	1	1	0	1	0	0	0	1	1	1	0	0	0	1	0	1	1	1	1	1
K02946	RP-S10, MRPS10, rpsJ	small subunit ribosomal protein S10	1	1	1	1	0	1	0	0	1	1	0	1	0	1	1	1	1	1	1	1	1	1	1	0	1	0	0	1	1	1	1	1	1	1	1	1	1	1	1	1	1	1	0	0	1	1	0
K02948	RP-S11, MRPS11, rpsK	small subunit ribosomal protein S11	1	1	1	0	1	1	1	1	0	1	1	0	1	1	1	1	1	0	0	1	1	1	1	1	0	1	1	1	1	1	0	1	1	1	1	0	0	1	0	1	1	1	0	1	1	0	0
K02950	RP-S12, MRPS12, rpsL	small subunit ribosomal protein S12	0	1	1	0	1	1	1	1	1	1	1	1	1	0	1	1	1	1	1	1	1	1	1	1	1	1	1	1	1	1	1	1	1	1	1	1	1	1	1	1	1	1	2	1	1	1	1
K02952	RP-S13, rpsM	small subunit ribosomal protein S13	0	1	1	0	1	1	0	1	0	1	1	1	1	1	1	1	1	1	1	1	1	1	1	1	0	1	1	1	1	1	0	1	1	1	1	1	1	1	1	1	1	1	0	1	1	0	0
K02953	RP-S13e, RPS13	small subunit ribosomal protein S13e	0	0	0	0	0	0	0	0	0	0	0	0	0	0	0	0	0	0	0	0	0	0	0	0	0	0	0	0	0	0	0	0	0	0	0	0	0	0	0	0	0	0	0	0	0	0	0
K02954	RP-S14, MRPS14, rpsN	small subunit ribosomal protein S14	0	0	0	0	0	0	1	0	0	0	1	0	1	0	0	0	1	0	1	1	0	0	0	0	1	1	0	1	1	1	0	1	1	0	0	0	0	0	1	0	0	1	0	0	0	0	0
K02956	RP-S15, MRPS15, rpsO	small subunit ribosomal protein S15	0	1	1	1	1	1	1	1	0	1	1	1	0	1	1	1	1	1	1	1	1	1	1	0	1	1	1	1	1	1	1	1	1	1	1	1	1	1	1	1	1	1	1	1	1	1	0
K02958	RP-S15e, RPS15	small subunit ribosomal protein S15e	0	0	0	0	0	0	0	0	0	0	0	0	0	0	0	0	0	0	0	0	0	0	0	0	0	0	0	0	0	0	0	0	0	0	0	0	0	0	0	0	0	0	2	0	1	1	1
K02959	RP-S16, MRPS16, rpsP	small subunit ribosomal protein S16	0	0	0	0	0	0	0	0	0	0	0	0	0	0	0	0	0	0	0	0	0	0	0	0	0	0	0	0	0	0	0	0	0	0	0	0	0	0	0	0	0	0	0	0	0	0	0
K02961	RP-S17, MRPS17, rpsQ	small subunit ribosomal protein S17	1	1	1	1	0	1	1	1	1	1	1	1	1	0	1	1	1	1	1	1	1	1	1	1	1	1	1	1	1	1	0	1	1	1	1	1	1	0	1	1	1	1	2	1	1	1	1
K02962	RP-S17e, RPS17	small subunit ribosomal protein S17e	0	1	1	1	0	0	0	0	0	1	1	1	1	1	1	1	1	1	1	1	1	0	0	0	1	1	1	1	0	1	1	1	1	1	1	0	0	0	1	1	1	1	0	1	1	1	1
K02965	RP-S19, rpsS	small subunit ribosomal protein S19	0	1	1	0	1	1	1	1	1	1	1	1	1	0	1	1	1	1	1	1	1	1	1	0	0	0	1	1	1	1	1	1	1	1	1	1	1	1	1	1	1	1	0	0	0	0	0
K02966	RP-S19e, RPS19	small subunit ribosomal protein S19e	0	1	1	0	1	1	1	1	1	1	1	1	0	0	1	1	1	1	1	1	1	1	1	1	0	1	1	1	0	1	1	1	1	1	1	1	1	1	0	1	0	0	1	1	1	1	1
K02967	RP-S2, MRPS2, rpsB	small subunit ribosomal protein S2	1	1	1	0	1	1	1	1	0	1	1	1	1	1	1	1	0	1	1	1	1	1	1	1	1	0	1	1	1	1	1	1	1	1	1	1	1	0	0	2	1	1	0	2	1	1	1
K02968	RP-S20, rpsT	small subunit ribosomal protein S20	0	0	0	0	0	0	0	0	0	0	0	0	0	0	0	0	0	0	0	0	0	0	0	0	0	0	0	0	0	0	0	0	0	0	0	0	0	0	0	0	0	0	0	0	0	0	0
K02970	RP-S21, MRPS21, rpsU	small subunit ribosomal protein S21	0	0	0	0	0	0	0	1	0	0	0	0	0	0	0	0	0	0	0	0	0	0	0	0	0	0	0	0	0	0	0	0	0	0	0	0	0	0	0	0	0	0	0	0	0	0	0
K02974	RP-S24e, RPS24	small subunit ribosomal protein S24e	0	1	1	0	1	1	1	1	0	1	1	1	1	1	1	1	1	1	1	1	1	1	1	0	1	1	1	1	0	1	1	1	1	1	1	0	0	1	0	1	1	1	1	1	2	1	1
K02975	RP-S25e, RPS25	small subunit ribosomal protein S25e	0	0	0	0	0	0	0	0	0	0	0	0	0	0	0	0	0	0	0	0	0	0	0	0	0	0	0	0	0	0	0	0	0	0	0	0	0	0	0	0	0	0	0	0	0	0	0
K02976	RP-S26e, RPS26	small subunit ribosomal protein S26e	0	1	1	0	0	0	1	1	1	1	1	1	1	0	1	1	1	1	0	1	1	1	1	0	1	1	1	1	1	1	1	1	1	1	0	1	1	1	0	1	1	1	0	0	0	0	0
K02977	RP-S27Ae, RPS27A, UBA80	ubiquitin-small subunit ribosomal protein S27Ae	0	1	1	0	0	0	1	1	0	1	1	1	1	0	1	1	1	1	1	1	0	1	0	0	1	1	1	0	0	1	1	1	1	1	1	0	0	0	0	0	0	1	1	1	0	1	1
K02978	RP-S27e, RPS27	small subunit ribosomal protein S27e	0	0	0	0	1	0	1	1	0	0	0	1	1	0	1	0	1	1	1	1	1	1	1	0	0	0	0	1	1	1	1	1	1	0	1	0	0	0	1	1	1	1	1	1	1	1	1
K02979	RP-S28e, RPS28	small subunit ribosomal protein S28e	1	1	1	1	1	1	1	1	1	1	1	1	1	1	1	1	1	1	1	1	1	1	1	0	1	2	1	1	0	1	1	1	1	1	1	1	1	1	1	1	1	1	1	1	0	1	1
K02982	RP-S3, rpsC	small subunit ribosomal protein S3	1	1	1	1	0	1	1	1	1	0	0	1	0	0	1	0	0	1	0	0	1	0	0	0	0	0	0	1	1	0	0	0	0	0	0	1	1	1	1	1	1	1	1	0	1	1	1
K02983	RP-S30e, RPS30	small subunit ribosomal protein S30e	1	1	1	0	0	0	0	1	0	0	0	0	0	1	1	0	0	0	1	0	1	0	0	0	0	0	0	1	0	0	0	0	0	0	0	0	0	1	1	0	1	1	1	0	1	1	0
K02984	RP-S3Ae, RPS3A	small subunit ribosomal protein S3Ae	1	1	1	1	1	1	0	0	1	0	1	1	1	1	1	1	0	1	1	1	1	1	1	0	1	1	1	1	1	1	1	1	1	1	1	0	0	1	1	1	1	1	1	1	1	0	0
K02986	RP-S4, rpsD	small subunit ribosomal protein S4	0	1	1	1	1	1	1	1	0	0	0	0	1	1	1	0	1	0	0	1	1	1	1	0	0	0	0	1	1	1	0	0	0	0	0	0	1	1	1	1	1	0	0	1	1	0	0
K02987	RP-S4e, RPS4	small subunit ribosomal protein S4e	1	1	1	1	0	1	1	1	1	1	1	1	1	0	1	1	1	1	1	1	1	1	1	0	1	1	1	1	1	1	0	1	1	1	1	1	1	1	1	1	1	1	2	1	1	1	1
K02988	RP-S5, MRPS5, rpsE	small subunit ribosomal protein S5	1	1	1	1	0	1	1	0	1	1	1	1	1	0	1	1	1	1	1	1	1	1	1	0	1	1	1	1	1	1	0	1	1	1	1	1	1	0	1	1	1	1	2	1	1	1	1
K02991	RP-S6e, RPS6	small subunit ribosomal protein S6e	0	1	1	0	1	1	0	1	0	1	1	1	1	2	1	1	1	1	1	1	1	1	1	0	0	1	1	1	1	1	1	1	1	1	1	1	1	1	1	1	1	1	1	1	2	1	1
K02992	RP-S7, MRPS7, rpsG	small subunit ribosomal protein S7	0	1	1	1	1	1	0	1	1	0	0	1	0	1	1	0	0	1	1	0	1	1	1	0	0	0	0	1	0	1	1	1	0	0	1	0	1	1	1	1	1	1	2	1	1	1	1
K02994	RP-S8, rpsH	small subunit ribosomal protein S8	0	1	1	1	0	1	1	1	0	1	1	1	1	0	1	1	1	1	1	1	1	1	1	0	1	1	1	1	1	1	0	1	1	1	1	1	0	1	1	1	1	1	2	1	1	0	1
K02995	RP-S8e, RPS8	small subunit ribosomal protein S8e	1	1	1	0	1	1	1	1	1	0	0	1	0	1	1	0	0	1	1	0	1	1	1	0	0	0	0	1	1	1	1	0	0	0	1	1	1	1	1	1	1	1	1	1	1	1	1
K02996	RP-S9, MRPS9, rpsI	small subunit ribosomal protein S9	1	1	1	0	1	1	1	1	0	1	1	1	1	1	1	1	1	1	1	1	1	1	1	1	0	1	1	1	1	1	1	1	1	1	1	0	1	1	1	1	1	1	1	1	1	1	1
K03006	RPB1, POLR2A	DNA-directed RNA polymerase II subunit RPB1 [EC:2.7.7.6]	0	0	0	1	0	0	0	0	0	0	0	0	0	0	0	0	0	0	0	0	0	0	0	0	0	0	0	0	0	0	0	0	0	0	0	0	0	0	0	0	0	0	0	0	0	0	0
K03007	RPB10, POLR2L	DNA-directed RNA polymerases I, II, and III subunit RPABC5	0	0	0	0	0	0	0	0	0	0	0	0	0	0	1	0	0	0	0	0	1	0	0	0	0	0	0	1	0	0	0	0	0	0	0	0	0	0	0	0	0	0	0	0	0	0	0
K03013	RPB5, POLR2E	DNA-directed RNA polymerases I, II, and III subunit RPABC1	0	1	1	0	1	1	0	1	1	1	1	0	1	0	1	1	1	0	0	1	1	0	0	1	1	1	1	1	0	1	0	1	1	1	0	0	0	1	1	1	0	0	0	0	0	0	0
K03014	RPB6, POLR2F	DNA-directed RNA polymerases I, II, and III subunit RPABC2	0	0	0	0	0	1	0	0	0	0	0	0	0	0	0	0	0	0	0	0	0	0	0	0	0	0	0	0	0	1	0	1	1	0	0	1	1	0	1	0	0	0	0	0	0	0	0
K03019	RPC11, POLR3K	DNA-directed RNA polymerase III subunit RPC11	0	0	0	0	0	0	0	0	0	0	0	0	0	0	0	0	0	0	0	0	0	0	0	0	0	0	0	0	0	0	0	0	0	0	0	0	0	0	0	0	1	0	0	0	0	0	0
K03030	PSMD14, RPN11, POH1	26S proteasome regulatory subunit N11	0	0	0	0	0	0	1	1	0	0	0	0	0	0	1	0	0	0	0	0	0	0	0	0	0	0	0	0	0	1	0	0	0	0	0	0	0	0	0	1	0	0	0	1	0	1	0
K03040	rpoA	DNA-directed RNA polymerase subunit alpha [EC:2.7.7.6]	0	0	0	1	0	0	0	0	0	0	0	0	0	0	0	0	0	0	0	0	0	0	0	0	0	0	0	0	0	0	0	0	0	0	0	0	0	0	0	0	0	0	0	0	0	0	0
K03041	rpoA1	DNA-directed RNA polymerase subunit A' [EC:2.7.7.6]	1	0	1	0	0	0	1	1	0	1	1	1	1	0	1	1	1	1	1	1	1	1	1	0	1	1	1	1	1	1	1	1	1	1	1	1	1	1	0	1	1	1	1	1	1	1	1
K03042	rpoA2	DNA-directed RNA polymerase subunit A" [EC:2.7.7.6]	1	1	1	0	1	1	0	1	0	1	1	1	1	0	1	1	1	1	0	1	1	1	1	1	1	1	1	1	1	0	1	1	1	1	1	1	1	0	0	1	1	1	2	1	1	1	1
K03044	rpoB1	DNA-directed RNA polymerase subunit B' [EC:2.7.7.6]	0	0	0	1	0	0	0	0	0	0	0	0	0	0	0	0	0	0	0	0	0	0	0	0	1	0	0	0	0	0	0	0	0	0	0	0	0	0	0	0	0	0	0	0	0	0	0
K03047	rpoD	DNA-directed RNA polymerase subunit D [EC:2.7.7.6]	1	1	1	0	1	1	1	1	0	1	1	1	1	1	1	1	1	1	1	1	1	1	1	1	1	1	1	1	1	1	1	1	1	1	1	1	1	1	1	1	1	1	1	1	1	1	1
K03049	rpoE1	DNA-directed RNA polymerase subunit E' [EC:2.7.7.6]	0	1	1	0	1	1	1	1	0	1	1	1	1	1	1	1	1	1	1	1	1	1	1	0	1	1	0	1	0	1	1	0	0	0	1	0	1	1	1	1	1	1	1	1	2	1	1
K03050	rpoE2	DNA-directed RNA polymerase subunit E" [EC:2.7.7.6]	0	1	1	0	1	1	1	1	0	1	1	1	1	0	0	1	1	1	1	1	1	1	1	0	0	1	1	0	1	1	1	1	1	1	1	0	0	0	0	0	1	0	1	1	2	1	1
K03051	rpoF	DNA-directed RNA polymerase subunit F [EC:2.7.7.6]	1	1	1	0	1	0	0	1	1	0	1	0	1	0	0	0	1	0	0	1	0	0	1	1	1	1	0	0	0	0	0	1	1	1	0	0	1	1	0	1	0	1	1	1	1	1	1
K03053	rpoH	DNA-directed RNA polymerase subunit H [EC:2.7.7.6]	0	0	0	0	0	0	0	0	0	0	0	0	1	0	0	0	0	0	0	0	0	0	0	0	0	0	0	0	0	0	0	0	0	0	0	1	1	0	0	0	0	0	1	1	1	1	1
K03055	rpoK	DNA-directed RNA polymerase subunit K [EC:2.7.7.6]	0	1	1	0	0	0	0	1	1	1	1	1	1	1	1	1	0	1	0	0	1	0	0	1	1	1	1	1	0	0	1	0	0	1	0	0	0	0	0	1	1	1	1	1	1	1	1
K03056	rpoL	DNA-directed RNA polymerase subunit L [EC:2.7.7.6]	0	1	1	0	1	0	0	1	1	0	0	0	0	0	1	0	0	0	0	0	1	0	0	0	0	0	0	1	0	0	0	0	0	0	0	1	1	0	1	1	0	0	0	0	0	0	0
K03057	tfs	transcription factor S	1	1	1	0	1	1	0	1	1	2	2	1	1	2	2	1	1	1	1	1	2	1	1	0	2	2	1	2	1	1	1	1	1	1	1	2	1	0	1	1	0	2	2	2	2	2	2
K03058	rpoN	DNA-directed RNA polymerase subunit N [EC:2.7.7.6]	0	0	0	0	1	1	1	1	0	0	1	0	1	1	0	1	0	0	1	1	0	1	1	0	1	1	1	0	1	1	1	1	1	1	1	0	1	0	1	1	0	0	0	1	0	1	1
K03059	rpoP	DNA-directed RNA polymerase subunit P [EC:2.7.7.6]	0	0	0	0	0	0	0	1	0	0	0	0	0	0	0	0	0	0	0	0	0	0	0	0	0	0	0	0	0	0	0	0	0	0	0	0	0	0	0	0	1	0	1	0	1	0	0
K03072	secD	preprotein translocase subunit SecD	0	0	0	0	0	0	0	0	0	0	0	0	0	0	0	0	0	0	0	0	0	0	0	0	0	0	0	0	0	0	0	0	0	0	0	0	0	0	0	0	0	0	0	0	0	0	0
K03074	secF	preprotein translocase subunit SecF	0	0	0	0	0	0	0	0	0	0	0	0	0	0	0	0	0	0	0	0	0	0	0	0	0	0	0	0	0	0	0	0	0	0	0	0	0	0	0	0	0	0	0	0	0	0	0
K03076	secY	preprotein translocase subunit SecY	0	0	0	0	0	0	0	0	0	0	0	0	0	0	0	0	0	0	0	0	0	0	0	0	0	0	0	0	0	0	0	0	0	0	0	0	0	0	0	0	0	0	0	0	0	0	0
K03079	ulaE, sgaU, sgbU	L-ribulose-5-phosphate 3-epimerase [EC:5.1.3.22]	0	0	0	0	0	0	0	0	0	0	0	0	0	0	0	0	0	0	0	0	0	0	0	0	0	0	0	0	0	0	0	0	0	0	0	0	0	0	0	0	0	0	0	0	0	0	0
K03086	rpoD	RNA polymerase primary sigma factor	0	0	0	0	0	0	0	0	0	0	0	1	0	0	0	0	0	0	0	0	0	0	0	0	0	0	0	0	0	0	0	0	0	0	0	0	0	0	0	0	0	0	0	0	0	0	0
K03088	rpoE	RNA polymerase sigma-70 factor, ECF subfamily	0	0	0	0	0	0	0	0	0	0	0	0	0	0	0	0	0	0	0	0	0	0	0	0	0	1	0	0	0	0	0	0	0	0	0	0	0	0	1	0	0	0	0	0	0	0	0
K03089	rpoH	RNA polymerase sigma-32 factor	0	0	0	0	0	0	0	0	0	0	0	0	0	0	0	0	0	0	0	0	0	0	0	0	0	0	0	0	0	0	0	0	0	0	0	0	0	0	0	0	0	0	0	0	0	0	0
K03100	lepB	signal peptidase I [EC:3.4.21.89]	0	0	0	0	0	0	0	0	0	0	0	0	0	0	0	0	0	0	0	0	0	1	1	0	0	0	0	0	0	1	0	0	0	0	0	0	0	0	0	0	0	0	0	0	0	0	0
K03101	lspA	signal peptidase II [EC:3.4.23.36]	0	0	0	0	0	0	0	0	0	0	0	0	0	0	0	0	0	0	0	0	0	0	0	0	0	0	0	0	0	0	0	0	0	0	0	0	0	0	0	0	0	0	0	0	0	0	0
K03105	SRP19	signal recognition particle subunit SRP19	0	1	1	1	1	1	1	1	1	0	0	1	0	0	0	0	0	1	0	0	0	1	1	0	0	0	1	0	0	0	1	0	0	0	1	1	1	1	1	1	0	1	2	1	1	1	1
K03106	SRP54, ffh	signal recognition particle subunit SRP54 [EC:3.6.5.4]	1	1	1	0	0	1	0	1	1	1	1	1	1	1	1	1	1	1	1	1	1	1	1	0	1	1	0	1	1	1	0	1	1	1	1	1	1	1	1	1	1	0	1	1	1	1	1
K03110	ftsY	fused signal recognition particle receptor	0	1	1	1	1	0	1	1	0	1	1	1	0	2	1	1	1	1	1	1	1	1	1	1	0	1	1	1	1	1	1	1	1	0	1	1	0	0	1	1	1	0	1	1	1	1	1
K03113	EIF1, SUI1	translation initiation factor 1	0	1	1	0	0	1	1	1	1	0	1	1	1	1	1	1	1	0	1	1	1	1	1	0	0	1	1	1	0	0	1	1	1	1	1	1	1	1	1	1	1	0	0	1	0	1	1
K03116	tatA	sec-independent protein translocase protein TatA	0	0	1	0	0	0	0	0	0	0	0	0	0	0	0	0	0	0	0	0	0	0	0	0	0	0	0	0	1	2	0	0	0	0	0	0	0	0	0	0	0	0	0	0	0	0	0
K03118	tatC	sec-independent protein translocase protein TatC	0	0	0	0	0	0	0	0	0	0	0	0	0	0	0	0	0	0	0	0	0	0	0	0	0	0	0	0	0	1	0	0	0	0	0	0	0	0	0	0	0	0	0	0	0	0	0
K03120	TBP, tbp	transcription initiation factor TFIID TATA-box-binding protein	0	1	0	0	1	1	1	3	2	1	1	1	0	1	1	1	1	1	1	1	1	1	1	1	0	0	0	1	1	1	1	1	1	1	2	3	2	1	1	2	4	3	1	2	1	3	3
K03124	TFIIB, GTF2B, SUA7, tfb	transcription initiation factor TFIIB	6	7	10	4	0	3	3	3	2	0	1	3	1	3	4	2	2	4	4	2	4	2	3	2	0	1	2	4	3	3	4	2	2	2	5	2	3	10	10	9	9	9	8	9	10	9	12
K03136	TFIIE1, GTF2E1, TFA1, tfe	transcription initiation factor TFIIE subunit alpha	0	0	0	0	0	1	1	1	2	1	1	1	1	1	1	1	1	1	1	1	1	1	1	1	1	1	1	1	1	1	1	1	1	1	1	1	1	1	1	1	1	1	1	1	1	1	1
K03146	THI4, THI1	cysteine-dependent adenosine diphosphate thiazole synthase [EC:2.4.2.60]	0	0	0	0	0	1	0	1	0	0	0	0	0	0	0	0	0	0	0	0	0	0	0	0	0	0	0	0	0	0	0	0	0	0	0	0	0	1	1	1	0	0	0	0	0	0	0
K03147	thiC	phosphomethylpyrimidine synthase [EC:4.1.99.17]	0	0	0	0	1	1	1	1	0	0	0	0	0	0	0	0	0	0	0	0	0	0	0	0	0	0	0	0	0	0	0	0	0	0	0	0	0	1	1	1	1	2	1	1	2	1	0
K03148	thiF	sulfur carrier protein ThiS adenylyltransferase [EC:2.7.7.73]	0	0	0	0	0	0	0	0	0	0	0	0	0	0	1	1	0	0	0	0	0	0	0	0	0	0	0	1	0	0	0	0	0	0	0	0	0	0	0	0	1	0	0	0	0	0	0
K03151	thiI	tRNA uracil 4-sulfurtransferase [EC:2.8.1.4]	1	1	1	0	1	1	1	1	1	1	2	1	0	1	1	1	0	1	1	0	1	0	0	1	0	1	1	1	0	1	1	1	1	1	1	1	2	1	1	1	1	1	0	0	1	1	1
K03152	thiJ	protein deglycase [EC:3.5.1.124]	0	0	0	0	0	0	0	0	0	0	0	0	0	0	0	1	1	0	0	0	0	0	0	0	0	0	0	0	0	0	0	1	1	1	0	0	0	0	0	0	0	1	1	1	0	0	0
K03154	thiS	sulfur carrier protein	0	0	0	0	0	0	0	0	0	0	0	0	0	0	0	0	0	0	0	0	0	0	0	0	0	0	0	0	0	0	0	0	0	0	0	0	0	0	0	0	0	0	0	1	0	0	0
K03163	TOP1	DNA topoisomerase I [EC:5.6.2.1]	0	0	0	0	0	0	0	1	0	1	1	0	1	0	0	1	1	0	0	1	0	0	0	0	0	0	1	0	0	0	0	1	1	1	0	1	0	0	0	0	0	0	0	0	0	0	0
K03165	TOP3	DNA topoisomerase III [EC:5.6.2.1]	0	0	0	0	0	0	0	0	0	0	0	0	0	1	0	0	0	0	0	0	0	0	0	0	0	0	0	0	0	0	0	0	0	0	0	0	0	0	0	0	0	0	0	0	0	0	0
K03166	top6A	DNA topoisomerase VI subunit A [EC:5.6.2.2]	0	0	0	0	2	2	0	1	0	0	1	0	0	0	0	1	1	0	0	1	0	0	0	0	0	0	1	0	0	0	0	1	1	1	0	1	1	0	1	0	0	0	0	0	0	0	0
K03167	top6B	DNA topoisomerase VI subunit B [EC:5.6.2.2]	0	1	1	0	2	1	0	0	0	0	1	0	1	0	0	1	1	0	0	0	0	0	0	0	0	1	1	0	0	0	0	1	1	0	0	1	1	0	0	1	1	0	0	1	1	1	1
K03168	topA	DNA topoisomerase I [EC:5.6.2.1]	0	1	1	1	1	0	0	1	1	0	1	1	1	0	1	1	1	1	0	1	0	0	0	1	2	1	1	1	0	0	1	1	1	1	1	0	1	1	1	1	1	1	0	1	1	1	1
K03170	topG, rgy	reverse gyrase [EC:5.6.2.2 3.6.4.12]	0	0	0	0	1	0	0	0	0	0	0	0	0	0	0	0	0	0	0	0	0	0	0	0	0	0	0	0	0	0	0	0	0	0	0	0	0	0	0	0	0	0	0	0	0	0	0
K03177	truB, PUS4, TRUB1	tRNA pseudouridine55 synthase [EC:5.4.99.25]	0	0	0	0	0	0	0	0	0	0	0	0	0	0	0	0	0	0	0	0	0	0	0	0	0	0	0	0	0	0	0	0	0	0	0	0	0	0	0	0	0	0	0	0	0	0	0
K03179	ubiA	4-hydroxybenzoate polyprenyltransferase [EC:2.5.1.39]	0	0	0	0	0	0	0	0	0	0	0	0	0	0	0	1	1	0	0	1	0	0	0	0	0	0	0	0	0	0	0	0	0	0	0	0	0	0	0	0	0	0	1	0	1	0	0
K03183	ubiE	demethylmenaquinone methyltransferase / 2-methoxy-6-polyprenyl-1,4-benzoquinol methylase [EC:2.1.1.163 2.1.1.201]	1	2	2	0	0	0	0	0	1	2	1	4	0	1	1	2	4	4	0	3	0	0	0	0	0	1	4	1	2	2	3	5	5	4	3	0	0	0	0	1	1	1	2	0	3	2	1
K03186	ubiX, bsdB, PAD1	flavin prenyltransferase [EC:2.5.1.129]	0	1	1	1	1	1	0	0	1	0	0	0	0	1	1	0	0	0	0	0	1	0	0	0	0	0	0	1	1	1	0	0	0	0	0	1	2	0	0	1	0	1	1	1	1	1	1
K03208	wcaI	colanic acid biosynthesis glycosyl transferase WcaI	0	1	1	0	0	0	0	0	0	0	0	0	0	0	0	0	0	0	0	0	0	0	0	0	0	0	0	0	0	0	0	0	0	0	0	0	0	0	0	0	0	0	0	0	0	0	0
K03218	rlmB	23S rRNA (guanosine2251-2'-O)-methyltransferase [EC:2.1.1.185]	0	0	0	0	0	0	0	0	0	0	0	0	0	0	0	0	0	0	0	0	0	0	0	0	0	0	0	0	0	0	0	0	0	0	0	0	0	0	0	0	0	0	0	0	1	0	0
K03231	EEF1A	elongation factor 1-alpha	1	2	2	2	2	2	1	2	0	3	3	1	1	1	2	3	3	1	1	3	2	1	1	0	1	3	2	2	1	1	1	3	3	1	1	2	2	1	1	1	1	1	1	1	1	1	1
K03232	EEF1B	elongation factor 1-beta	1	1	1	1	1	1	1	1	1	1	0	1	1	2	0	1	1	1	1	1	1	0	0	0	0	1	1	1	1	0	1	1	1	1	1	1	1	1	1	1	1	1	1	1	1	1	1
K03234	EEF2	elongation factor 2	0	0	2	1	1	0	1	0	0	0	2	2	1	0	1	2	2	2	2	2	1	0	0	2	0	1	1	1	1	1	2	2	2	2	2	0	0	2	2	2	2	2	2	2	2	2	2
K03236	EIF1A	translation initiation factor 1A	0	1	1	0	0	1	1	1	0	0	1	1	1	0	0	1	1	1	1	0	1	0	1	1	0	1	1	0	1	0	1	1	1	1	1	1	1	0	1	1	1	1	1	1	2	1	1
K03237	EIF2S1	translation initiation factor 2 subunit 1	0	1	1	1	1	1	1	1	0	0	1	1	1	1	1	1	1	1	1	1	1	1	1	0	0	1	1	1	1	1	0	1	1	1	1	0	1	0	1	1	1	1	1	1	1	1	1
K03238	EIF2S2	translation initiation factor 2 subunit 2	0	1	1	0	1	0	1	1	0	1	1	1	0	1	1	1	1	1	1	1	1	1	1	1	1	1	1	1	2	1	1	1	1	0	1	1	1	1	1	1	1	1	1	1	1	1	1
K03239	EIF2B1	translation initiation factor eIF-2B subunit alpha	0	0	0	0	0	0	0	0	0	0	0	0	0	1	0	1	0	0	0	0	1	0	0	0	0	0	0	1	0	0	0	0	0	0	0	0	0	0	0	0	0	0	0	0	0	0	0
K03242	EIF2S3	translation initiation factor 2 subunit 3	1	1	1	0	1	1	1	1	0	1	1	1	1	1	1	1	1	1	0	1	1	1	1	0	0	1	1	1	1	1	1	1	1	1	1	1	1	1	1	1	1	1	1	1	1	1	1
K03243	EIF5B	translation initiation factor 5B	0	1	1	0	1	1	0	1	0	1	1	0	0	1	1	1	1	1	0	1	1	1	1	0	0	1	0	1	0	1	0	1	1	1	1	1	1	1	1	1	1	1	1	1	1	1	1
K03263	EIF5A	translation initiation factor 5A	1	1	1	1	1	1	1	1	0	0	1	1	1	1	1	1	1	1	1	1	1	1	1	1	0	2	1	1	1	1	1	1	1	1	1	1	1	1	1	1	1	0	1	1	1	1	1
K03264	EIF6	translation initiation factor 6	0	1	1	0	1	1	1	1	1	1	1	1	0	1	1	1	1	1	1	1	1	1	1	1	0	1	1	1	2	1	1	1	1	0	1	1	1	0	0	1	0	0	1	1	1	1	1
K03265	ETF1, ERF1	peptide chain release factor subunit 1	1	1	1	0	1	1	1	1	1	1	1	1	0	0	1	1	1	1	1	1	1	1	0	0	0	1	1	1	1	1	0	1	1	1	1	1	1	1	1	1	1	1	1	1	1	1	1
K03270	kdsC	3-deoxy-D-manno-octulosonate 8-phosphate phosphatase (KDO 8-P phosphatase) [EC:3.1.3.45]	0	0	0	0	0	0	0	0	0	0	0	0	0	0	0	0	0	0	0	0	0	0	0	0	0	0	0	0	0	0	0	0	0	0	0	0	0	0	0	0	0	0	0	0	0	0	0
K03271	gmhA, lpcA	D-sedoheptulose 7-phosphate isomerase [EC:5.3.1.28]	0	0	1	1	0	0	0	0	0	0	0	0	0	0	0	0	0	0	0	0	0	0	0	0	0	0	0	0	0	0	0	0	0	0	0	0	0	0	0	0	0	0	0	1	0	0	1
K03272	gmhC, hldE, waaE, rfaE	D-beta-D-heptose 7-phosphate kinase / D-beta-D-heptose 1-phosphate adenosyltransferase [EC:2.7.1.167 2.7.7.70]	0	0	0	0	0	0	0	0	0	0	0	0	0	0	0	0	0	0	0	0	0	0	0	0	0	1	0	0	0	0	0	0	0	0	0	0	0	0	0	0	0	0	0	0	0	0	0
K03273	gmhB	D-glycero-D-manno-heptose 1,7-bisphosphate phosphatase [EC:3.1.3.82 3.1.3.83]	0	0	0	0	0	0	0	0	0	0	0	0	0	0	0	0	0	0	0	0	0	0	0	0	0	0	0	0	0	0	0	0	0	0	0	0	0	0	0	0	0	1	1	2	0	1	0
K03281	TC.CIC	chloride channel protein, CIC family	0	0	0	0	1	1	0	2	0	0	1	0	0	0	1	1	1	0	0	2	0	0	0	1	1	1	0	0	1	1	0	0	0	0	0	1	1	1	1	0	1	0	0	0	0	0	0
K03282	mscL	large conductance mechanosensitive channel	0	1	1	0	0	0	0	0	0	0	0	0	0	0	1	0	0	0	1	0	0	0	0	0	0	0	0	0	0	0	0	0	0	0	0	0	0	0	0	0	1	1	0	1	1	0	1
K03284	corA	magnesium transporter	1	1	1	0	0	0	0	1	0	1	2	0	0	1	1	1	2	0	0	2	0	0	0	0	1	2	1	1	0	0	0	1	1	1	0	0	1	0	0	2	0	0	1	1	0	0	0
K03292	TC.GPH	glycoside/pentoside/hexuronide:cation symporter, GPH family	0	0	0	0	0	0	0	0	0	1	0	2	0	1	2	3	2	3	4	3	4	0	0	0	0	0	0	1	0	0	1	1	1	2	2	3	1	4	3	11	11	15	6	1	16	87	57
K03293	TC.AAT	amino acid transporter, AAT family	0	0	0	0	0	0	0	0	0	0	0	0	0	0	0	0	0	0	0	0	0	0	0	0	0	0	0	0	0	0	0	0	0	0	0	0	0	0	0	0	0	0	0	1	1	0	0
K03294	TC.APA	basic amino acid/polyamine antiporter, APA family	1	1	1	0	0	0	0	1	1	0	0	1	0	0	0	0	0	1	0	0	0	0	0	0	0	0	0	0	0	0	1	0	0	0	0	2	2	0	0	0	0	1	1	1	1	0	1
K03298	TC.DME	drug/metabolite transporter, DME family	0	0	0	0	0	0	0	1	1	0	0	0	0	0	2	0	0	0	0	0	1	0	0	0	0	0	0	1	0	0	0	0	0	0	0	1	1	0	0	0	1	1	2	2	1	1	1
K03303	lctP	lactate permease	0	0	0	0	0	0	0	0	0	1	1	0	0	1	0	1	1	0	0	1	1	0	0	0	0	0	0	0	0	0	0	1	1	0	1	0	0	0	0	0	0	0	0	0	0	0	0
K03305	TC.POT	proton-dependent oligopeptide transporter, POT family	0	0	0	0	0	0	0	0	0	0	0	0	0	0	0	0	0	0	0	0	0	0	0	0	0	0	0	0	0	0	0	0	0	0	0	0	0	0	0	0	0	0	0	0	0	0	0
K03306	TC.PIT	inorganic phosphate transporter, PiT family	0	1	1	0	0	0	0	0	0	1	1	0	1	2	1	1	1	0	1	1	1	0	1	0	1	1	0	0	1	0	0	1	1	1	1	1	1	1	1	0	2	1	1	1	1	2	0
K03307	TC.SSS	solute:Na+ symporter, SSS family	0	0	0	1	0	0	0	0	0	0	0	0	0	0	0	0	0	0	0	0	0	0	0	0	0	0	0	0	0	0	0	0	0	0	0	0	0	0	0	0	0	0	0	0	0	1	0
K03308	TC.NSS	neurotransmitter:Na+ symporter, NSS family	0	0	0	0	0	0	0	0	0	0	0	0	0	0	0	0	0	0	0	0	0	0	0	0	0	0	0	0	1	0	0	0	0	0	0	0	0	0	0	0	0	0	0	0	0	0	0
K03309	TC.DAACS	dicarboxylate/amino acid:cation (Na+ or H+) symporter, DAACS family	0	0	0	0	0	0	0	0	0	0	0	0	0	0	0	0	0	0	0	0	0	0	0	0	0	0	0	0	0	0	0	0	0	0	0	0	0	0	0	0	0	0	0	0	0	0	0
K03313	nhaA	Na+:H+ antiporter, NhaA family	0	0	0	0	0	0	0	0	0	0	0	0	0	0	0	0	1	0	0	1	1	0	0	0	0	0	0	0	0	1	0	0	0	0	0	0	0	0	0	0	0	0	0	0	0	0	0
K03320	amt, AMT, MEP	ammonium transporter, Amt family	1	0	1	0	0	0	0	0	0	0	0	0	0	0	0	0	0	0	0	0	0	0	0	0	0	0	0	0	0	0	0	0	0	0	0	0	0	0	0	1	0	0	0	0	0	0	0
K03321	TC.SULP	sulfate permease, SulP family	1	1	1	0	0	0	0	0	0	0	0	0	0	0	0	0	0	0	0	0	0	0	0	0	0	0	0	0	0	0	0	0	0	0	0	0	0	0	0	0	1	0	0	0	1	1	0
K03322	mntH	manganese transport protein	0	0	0	0	0	0	0	0	0	0	0	0	0	0	0	0	0	0	0	0	0	0	0	0	0	0	0	0	0	0	0	0	0	0	0	0	1	0	0	0	0	0	0	0	0	0	0
K03324	yjbB	phosphate:Na+ symporter	0	0	0	0	0	0	0	0	0	0	0	0	0	0	0	0	0	0	0	0	0	0	0	0	0	0	0	0	0	0	0	0	0	0	0	0	0	0	0	0	0	0	0	0	0	0	0
K03325	ACR3, arsB	arsenite transporter	1	1	1	0	1	1	0	1	0	0	0	1	0	1	1	0	1	1	1	1	1	0	0	0	0	0	1	2	1	1	1	1	1	1	0	0	0	1	1	1	1	0	2	1	1	1	1
K03327	TC.MATE, SLC47A, norM, mdtK, dinF	multidrug resistance protein, MATE family	0	0	0	0	0	0	0	0	0	0	0	0	0	0	0	0	0	0	0	0	0	0	0	0	0	0	0	0	0	0	0	0	0	0	0	0	0	0	0	0	0	0	0	0	0	0	0
K03328	TC.PST	polysaccharide transporter, PST family	0	1	1	0	0	0	0	0	0	0	0	0	0	0	0	0	0	0	0	0	0	0	0	0	0	0	0	0	1	0	0	0	0	0	0	0	0	0	0	1	0	0	0	0	0	0	0
K03330	gatE	glutamyl-tRNA(Gln) amidotransferase subunit E [EC:6.3.5.7]	0	1	1	0	1	1	1	0	0	1	2	1	2	1	1	2	1	1	0	2	0	1	1	1	1	2	1	1	1	0	1	2	2	2	1	0	1	1	1	1	2	1	1	1	1	1	1
K03332	fruA	fructan beta-fructosidase [EC:3.2.1.80]	0	0	0	0	0	0	0	0	0	0	0	0	0	0	0	0	0	0	0	0	0	0	0	0	0	0	0	0	0	0	0	0	0	0	0	0	0	0	0	0	0	0	0	0	1	0	0
K03337	iolB	5-deoxy-glucuronate isomerase [EC:5.3.1.30]	0	0	0	0	0	0	0	0	0	0	0	0	0	0	0	0	0	0	0	0	0	0	0	0	0	0	0	0	0	0	0	0	0	0	0	0	0	0	0	1	0	0	0	0	0	0	0
K03341	SEPSECS	O-phospho-L-seryl-tRNASec:L-selenocysteinyl-tRNA synthase [EC:2.9.1.2]	1	1	1	1	0	1	0	1	0	0	0	0	0	0	0	0	0	0	0	0	0	0	0	0	0	0	0	0	0	0	0	0	0	0	0	1	1	1	1	1	1	1	1	1	1	1	1
K03366	butA, budC	meso-butanediol dehydrogenase / (S,S)-butanediol dehydrogenase / diacetyl reductase [EC:1.1.1.- 1.1.1.76 1.1.1.304]	0	0	0	0	0	0	0	2	1	0	0	0	0	0	0	0	0	0	0	0	0	0	0	0	0	0	0	0	0	0	0	0	0	0	0	0	0	0	1	0	0	0	0	0	0	0	1
K03386	PRDX2_4, ahpC	peroxiredoxin 2/4 [EC:1.11.1.24]	0	0	0	0	0	1	0	1	0	0	2	2	1	1	1	0	0	2	0	2	0	0	0	1	2	2	0	1	0	2	1	0	1	0	1	1	1	1	0	0	0	0	0	0	1	0	1
K03387	ahpF	NADH-dependent peroxiredoxin subunit F [EC:1.8.1.-]	0	0	0	0	0	0	0	0	0	0	0	0	0	0	0	0	0	0	0	0	0	0	0	0	0	0	0	0	0	0	0	0	0	0	0	0	1	0	0	0	0	0	0	0	0	0	0
K03388	hdrA2	heterodisulfide reductase subunit A2 [EC:1.8.7.3 1.8.98.4 1.8.98.5 1.8.98.6]	7	17	20	7	6	7	2	14	0	4	1	2	3	0	2	4	2	3	1	3	2	0	0	0	3	2	4	1	0	2	3	4	4	1	1	3	9	18	18	20	8	12	17	17	21	25	6
K03389	hdrB2	heterodisulfide reductase subunit B2 [EC:1.8.7.3 1.8.98.4 1.8.98.5 1.8.98.6]	7	8	9	2	4	5	2	7	2	3	2	1	1	0	0	3	1	1	1	2	0	0	0	2	2	1	3	1	0	1	1	3	3	2	1	2	5	5	3	10	5	5	6	7	6	7	6
K03390	hdrC2	heterodisulfide reductase subunit C2 [EC:1.8.7.3 1.8.98.4 1.8.98.5 1.8.98.6]	4	4	5	1	2	2	3	7	2	2	2	1	1	0	1	2	2	1	1	1	1	0	0	2	2	2	2	0	0	1	1	1	1	1	1	1	5	5	3	10	7	6	6	6	6	6	7
K03392	ACMSD	aminocarboxymuconate-semialdehyde decarboxylase [EC:4.1.1.45]	0	0	0	0	1	0	0	0	0	0	0	0	0	0	0	0	0	0	0	0	0	1	1	0	0	0	0	0	1	1	0	0	0	0	0	0	0	0	0	0	0	0	0	0	0	0	0
K03400	luxC	long-chain-fatty-acyl-CoA reductase [EC:1.2.1.50]	0	0	0	0	0	0	1	0	0	0	0	0	0	0	0	0	0	0	0	0	0	0	0	0	0	0	0	0	0	0	0	0	0	0	0	0	0	0	0	0	0	0	0	0	0	0	0
K03404	chlD, bchD	magnesium chelatase subunit D [EC:6.6.1.1]	0	0	0	0	0	1	1	2	1	0	0	0	0	0	0	0	0	0	0	0	0	0	0	0	0	1	0	0	0	0	0	0	0	0	0	0	0	1	1	1	1	0	1	0	1	1	0
K03405	chlI, bchI	magnesium chelatase subunit I [EC:6.6.1.1]	0	0	0	0	0	0	0	0	0	0	0	0	0	0	0	0	0	0	0	0	2	0	0	0	0	0	0	1	0	0	0	0	0	0	0	0	0	1	1	0	0	0	0	0	0	0	0
K03406	mcp	methyl-accepting chemotaxis protein	0	0	0	0	0	0	0	0	0	0	0	0	0	0	0	0	0	0	0	0	0	0	0	0	0	0	0	0	0	1	0	0	0	0	0	0	0	0	0	0	0	0	0	1	0	1	8
K03407	cheA	two-component system, chemotaxis family, sensor kinase CheA [EC:2.7.13.3]	0	0	0	0	0	0	0	0	0	0	0	0	0	0	0	0	0	0	0	0	0	0	0	0	0	0	0	0	1	1	0	0	0	0	0	0	0	0	0	1	0	0	0	1	0	0	1
K03408	cheW	purine-binding chemotaxis protein CheW	0	0	0	0	0	0	0	0	0	0	0	0	0	0	0	0	0	0	0	0	0	0	0	0	0	0	0	0	0	0	0	0	0	0	0	0	0	0	0	1	0	0	0	1	0	0	1
K03410	cheC	chemotaxis protein CheC	0	0	0	0	0	0	0	0	0	0	0	0	0	0	0	0	0	0	0	0	0	0	0	0	0	0	0	0	2	1	0	0	0	0	0	0	0	0	0	1	0	0	0	2	0	0	2
K03411	cheD	chemotaxis protein CheD [EC:3.5.1.44]	0	0	0	0	0	0	0	0	0	0	0	0	0	0	0	0	0	0	0	0	0	0	0	0	0	0	0	0	2	0	0	0	0	0	0	0	0	0	0	0	0	0	0	0	0	0	1
K03412	cheB	two-component system, chemotaxis family, protein-glutamate methylesterase/glutaminase [EC:3.1.1.61 3.5.1.44]	0	0	0	0	0	0	0	0	0	0	0	0	0	0	0	0	0	0	0	0	0	0	0	0	0	0	0	0	2	0	0	0	0	0	0	0	0	0	0	1	0	0	0	3	0	0	3
K03413	cheY	two-component system, chemotaxis family, chemotaxis protein CheY	0	0	0	0	0	0	0	0	0	2	2	2	2	1	1	2	4	2	1	5	2	0	0	2	2	2	5	1	5	3	2	4	4	4	5	0	0	2	1	1	0	2	3	4	1	2	5
K03417	prpB	methylisocitrate lyase [EC:4.1.3.30]	0	0	0	0	0	0	0	0	0	0	0	0	0	0	0	0	0	0	0	0	0	0	0	0	0	0	0	1	0	0	0	0	0	0	0	0	0	0	0	0	0	0	0	0	0	0	0
K03420	psmR	proteasome regulatory subunit	1	1	1	0	0	1	1	0	1	1	1	0	1	0	1	1	1	1	1	1	1	1	1	1	0	1	1	1	1	3	1	1	1	1	1	1	1	1	1	1	2	1	1	2	2	2	3
K03421	mcrC	methyl-coenzyme M reductase subunit C	0	0	0	0	0	0	0	0	0	0	0	0	0	0	0	0	0	0	0	0	0	0	0	0	0	0	0	0	0	0	0	0	0	0	0	0	0	1	0	1	0	0	0	0	0	0	0
K03422	mcrD	methyl-coenzyme M reductase subunit D	0	0	0	0	0	0	0	0	0	0	0	0	0	0	0	0	0	0	0	0	0	0	0	0	0	0	0	0	0	0	0	0	0	0	0	0	0	1	0	1	0	0	0	0	0	0	0
K03424	tatD	TatD DNase family protein [EC:3.1.21.-]	0	2	2	1	1	1	0	1	1	3	2	2	2	1	1	4	2	2	1	4	2	1	1	0	2	2	3	1	1	1	2	4	4	4	2	1	1	2	2	2	1	2	1	4	2	2	2
K03426	E3.6.1.22, NUDT12, nudC	NAD+ diphosphatase [EC:3.6.1.22]	0	0	0	0	0	0	0	0	0	0	0	0	0	0	1	0	0	0	0	0	0	0	0	0	0	0	0	1	0	0	0	0	0	0	0	0	0	0	0	0	1	0	0	0	0	0	0
K03427	hsdM	type I restriction enzyme M protein [EC:2.1.1.72]	0	1	2	0	0	0	0	0	0	0	0	0	0	1	1	0	0	1	0	0	0	0	0	0	0	0	0	1	3	0	0	0	0	0	2	3	1	1	0	1	0	0	1	0	2	1	1
K03428	bchM, chlM	magnesium-protoporphyrin O-methyltransferase [EC:2.1.1.11]	0	0	0	0	0	0	0	0	0	0	0	0	0	0	0	0	0	0	0	0	0	0	0	0	0	0	0	0	0	0	0	0	0	0	0	0	0	0	0	0	0	0	0	0	0	0	0
K03430	phnW	2-aminoethylphosphonate-pyruvate transaminase [EC:2.6.1.37]	0	0	0	0	0	0	0	0	0	0	0	0	0	0	0	0	0	0	0	0	0	0	0	0	0	0	0	0	0	0	0	0	0	0	0	0	0	0	0	0	0	0	0	0	0	0	1
K03431	glmM	phosphoglucosamine mutase [EC:5.4.2.10]	0	0	1	1	0	0	0	0	0	1	1	0	1	0	2	1	1	0	0	1	0	1	1	0	0	1	1	0	1	1	0	1	1	1	0	0	0	0	0	0	1	1	1	1	1	1	0
K03432	psmA, prcA	proteasome alpha subunit [EC:3.4.25.1]	3	2	3	0	0	0	1	2	1	1	1	1	1	2	2	1	1	1	1	1	2	1	1	1	1	1	1	2	1	3	0	1	1	0	1	2	2	3	2	3	2	2	2	2	1	2	2
K03433	psmB, prcB	proteasome beta subunit [EC:3.4.25.1]	1	3	3	2	1	1	0	2	0	1	1	1	1	1	1	1	1	1	0	1	1	1	1	1	1	1	1	1	1	2	0	1	1	0	1	2	3	4	3	4	3	3	4	3	3	3	3
K03436	fruR2, fruR	DeoR family transcriptional regulator, fructose operon transcriptional repressor	0	0	0	0	0	0	0	0	0	0	0	0	0	0	0	0	0	0	0	0	0	0	0	0	0	0	0	0	0	0	0	0	0	0	0	0	0	0	0	0	0	0	0	0	0	0	0
K03442	mscS	small conductance mechanosensitive channel	1	0	0	0	0	0	0	0	0	0	0	0	0	0	0	0	0	0	0	0	0	0	0	0	0	0	0	0	0	0	0	0	0	0	0	0	0	0	0	0	0	1	1	1	1	0	0
K03446	emrB	MFS transporter, DHA2 family, multidrug resistance protein	0	1	1	0	0	0	0	0	0	0	0	0	0	0	0	0	0	0	0	0	1	0	0	0	0	0	0	1	0	2	0	0	0	0	0	0	0	0	0	0	0	0	0	0	0	0	0
K03449	MFS.CP	MFS transporter, CP family, cyanate transporter	0	0	0	0	0	0	0	0	0	0	0	0	0	0	0	0	0	0	0	0	0	0	0	0	0	0	0	0	0	0	0	0	0	0	0	0	0	0	0	0	0	0	0	0	0	0	0
K03455	TC.KEF	monovalent cation:H+ antiporter-2, CPA2 family	0	0	0	0	0	0	0	0	0	0	0	1	0	0	0	0	0	1	0	0	0	0	0	0	0	0	0	0	0	0	0	0	0	0	0	0	0	0	0	0	0	0	0	0	0	0	0
K03457	TC.NCS1	nucleobase:cation symporter-1, NCS1 family	0	0	1	0	0	0	0	0	0	0	0	0	0	0	0	0	0	0	0	0	0	0	0	0	0	0	0	0	0	0	0	0	0	0	0	0	0	0	0	0	0	0	0	0	0	0	0
K03462	NAMPT	nicotinamide phosphoribosyltransferase [EC:2.4.2.12]	0	0	0	0	0	0	0	0	0	0	0	0	0	0	0	0	0	0	0	0	0	0	0	0	0	0	0	0	0	0	0	0	0	0	0	0	0	0	0	0	0	0	0	0	0	0	0
K03465	thyX, thy1	thymidylate synthase (FAD) [EC:2.1.1.148]	0	0	0	0	0	0	1	0	0	2	1	1	0	0	1	1	1	1	1	1	0	0	0	1	1	0	1	0	0	0	1	1	1	1	1	0	0	0	0	0	1	1	0	0	0	0	0
K03469	rnhA, RNASEH1	ribonuclease HI [EC:3.1.26.4]	0	0	0	0	0	0	0	1	0	0	0	0	0	1	1	0	0	0	0	0	0	0	0	0	0	1	0	1	0	1	0	0	0	0	0	0	0	0	0	0	0	0	0	0	1	0	1
K03470	rnhB	ribonuclease HII [EC:3.1.26.4]	0	1	2	0	1	1	1	1	0	1	2	1	1	1	1	2	2	1	1	2	1	1	1	0	2	2	2	1	0	1	1	2	2	2	1	1	1	1	1	1	1	1	0	1	1	1	1
K03471	rnhC	ribonuclease HIII [EC:3.1.26.4]	0	1	1	0	0	0	0	0	0	0	0	0	0	0	0	0	0	0	0	0	0	0	0	0	0	0	0	0	0	0	0	0	0	0	0	0	0	0	0	0	0	0	0	0	0	0	0
K03475	ulaA, sgaT	ascorbate PTS system EIIC component	0	0	0	0	0	0	0	0	0	0	0	0	0	0	0	0	0	0	0	0	0	0	0	0	0	0	0	0	0	0	0	0	0	0	0	0	0	0	0	0	0	0	0	0	0	0	0
K03478	chbG	chitin disaccharide deacetylase [EC:3.5.1.105]	0	0	0	0	0	0	0	0	0	0	0	0	0	1	1	0	0	0	0	0	1	0	0	0	0	0	0	0	0	0	0	0	0	0	0	0	0	0	0	0	0	1	0	0	1	1	1
K03496	parA, soj	chromosome partitioning protein	0	0	0	1	0	0	0	0	0	0	1	0	0	0	0	0	0	0	0	0	1	1	0	0	0	0	0	0	0	0	0	0	0	0	1	1	1	1	0	0	0	0	0	0	0	0	0
K03497	parB, spo0J	ParB family transcriptional regulator, chromosome partitioning protein	0	0	0	0	0	0	0	0	0	0	0	2	0	0	0	0	0	3	1	0	0	0	0	0	0	0	0	1	0	0	2	0	0	0	1	0	1	0	0	0	0	0	0	0	0	0	0
K03498	trkH, trkG, ktrB	trk system potassium uptake protein	0	0	0	0	0	0	0	0	0	0	0	0	0	0	0	0	0	0	0	0	0	0	0	0	0	0	0	0	0	0	0	0	0	0	0	1	0	0	0	0	0	0	0	0	0	0	0
K03499	trkA, ktrA	trk system potassium uptake protein	1	1	1	0	0	0	0	0	0	0	0	0	0	0	0	0	0	0	0	0	0	0	0	0	0	0	0	0	0	0	0	0	0	0	0	0	0	1	1	0	0	0	0	0	0	0	0
K03500	rsmB, sun	16S rRNA (cytosine967-C5)-methyltransferase [EC:2.1.1.176]	1	2	2	1	1	2	2	2	1	0	0	2	2	1	2	2	1	2	2	3	0	0	0	1	0	0	0	2	0	1	2	2	2	1	2	0	0	3	2	2	3	0	0	1	1	1	1
K03517	nadA	quinolinate synthase [EC:2.5.1.72]	1	1	1	0	1	1	1	0	0	1	1	1	1	1	1	1	1	1	1	1	1	0	0	0	0	1	0	1	0	1	1	1	1	1	1	1	1	1	1	1	1	0	1	1	1	1	1
K03518	coxS	aerobic carbon-monoxide dehydrogenase small subunit [EC:1.2.5.3]	0	0	0	0	0	0	0	0	0	0	0	0	0	1	3	0	0	0	0	0	2	0	0	0	0	0	0	3	2	1	0	0	0	0	0	0	0	0	0	0	0	0	0	0	0	0	0
K03519	coxM, cutM	aerobic carbon-monoxide dehydrogenase medium subunit [EC:1.2.5.3]	0	0	0	0	0	0	0	0	0	0	0	0	0	2	2	0	0	0	0	0	1	0	0	0	0	0	0	2	1	0	0	0	0	0	0	0	0	0	0	0	0	0	0	0	0	0	0
K03520	coxL, cutL	aerobic carbon-monoxide dehydrogenase large subunit [EC:1.2.5.3]	0	0	0	0	0	0	0	0	0	0	0	0	0	2	1	0	0	0	0	0	1	0	0	0	0	0	0	2	0	0	0	0	0	0	0	0	0	0	0	0	0	0	0	0	0	0	0
K03521	fixA, etfB	electron transfer flavoprotein beta subunit	0	1	1	0	2	2	0	1	0	0	0	1	0	1	0	0	0	1	1	0	1	0	0	0	0	0	0	1	3	2	1	0	0	0	2	2	1	1	2	1	1	2	2	1	1	4	0
K03522	fixB, etfA	electron transfer flavoprotein alpha subunit	0	1	1	0	2	2	0	1	0	0	0	2	0	1	0	0	0	2	1	0	1	0	0	0	0	0	0	1	3	2	2	0	0	0	2	2	0	1	2	1	1	1	2	1	1	4	0
K03523	bioY	biotin transport system substrate-specific component	0	0	0	0	0	0	0	0	0	0	1	0	1	0	0	0	0	0	0	1	0	0	0	0	0	1	0	0	0	0	0	1	1	0	0	0	0	0	0	0	0	0	0	0	0	0	0
K03524	birA	BirA family transcriptional regulator, biotin operon repressor / biotin---[acetyl-CoA-carboxylase] ligase [EC:6.3.4.15]	1	1	1	0	0	0	0	0	0	1	1	0	0	0	1	1	1	1	1	1	1	0	0	0	0	1	1	1	0	0	0	1	1	1	1	1	1	0	0	0	0	0	0	0	0	0	0
K03525	coaX	type III pantothenate kinase [EC:2.7.1.33]	0	0	0	0	0	0	0	0	0	0	0	0	0	0	0	0	0	0	0	0	0	0	0	0	0	1	0	0	0	0	0	0	0	0	0	0	0	0	0	0	0	0	0	0	0	0	0
K03526	gcpE, ispG	(E)-4-hydroxy-3-methylbut-2-enyl-diphosphate synthase [EC:1.17.7.1 1.17.7.3]	0	0	0	0	0	0	0	0	0	0	0	0	0	0	0	0	0	0	0	0	0	0	0	0	0	0	0	0	0	0	0	0	0	0	0	0	0	0	0	0	0	0	0	0	0	0	0
K03529	smc	chromosome segregation protein	0	0	0	0	0	1	1	1	1	1	1	0	0	0	1	1	1	0	0	1	1	0	0	0	1	1	1	1	0	0	0	1	1	1	0	1	1	1	1	2	3	0	0	0	2	2	2
K03530	hupB	DNA-binding protein HU-beta	0	0	0	1	0	0	0	0	0	0	0	0	0	0	0	0	0	0	0	0	0	0	0	0	0	0	0	0	0	0	0	0	0	0	0	0	1	0	0	0	0	0	0	0	0	0	0
K03531	ftsZ	cell division protein FtsZ	0	2	2	1	2	1	1	2	0	2	2	1	2	0	1	2	2	1	1	2	1	1	1	1	2	2	1	1	0	1	1	2	2	2	1	0	1	1	1	1	1	2	2	2	2	2	2
K03534	rhaM	L-rhamnose mutarotase [EC:5.1.3.32]	0	0	0	0	0	0	0	0	0	0	0	0	0	0	0	0	0	0	0	0	0	0	0	0	0	0	0	0	0	0	0	0	0	0	0	0	0	0	0	0	0	0	0	0	0	0	0
K03537	POP5	ribonuclease P/MRP protein subunit POP5 [EC:3.1.26.5]	0	1	0	0	0	1	1	1	1	0	0	0	0	0	0	0	0	0	0	0	0	0	0	0	0	0	0	0	0	0	0	0	0	0	0	0	0	0	1	1	0	1	0	0	0	1	1
K03538	POP4, RPP29	ribonuclease P protein subunit POP4 [EC:3.1.26.5]	1	1	1	1	0	0	1	1	1	1	1	1	1	0	0	1	1	1	1	1	0	1	0	1	1	1	1	0	0	0	0	1	1	1	1	1	1	1	1	1	0	1	2	1	1	1	1
K03539	RPP1, RPP30	ribonuclease P/MRP protein subunit RPP1 [EC:3.1.26.5]	0	0	0	0	0	0	0	0	0	0	0	0	0	0	0	0	0	0	0	0	0	0	0	0	0	0	0	0	0	0	0	0	0	0	0	0	0	0	0	0	0	0	0	0	0	0	0
K03540	RPR2, RPP21	ribonuclease P protein subunit RPR2 [EC:3.1.26.5]	0	1	1	0	1	1	0	0	0	1	0	1	1	0	0	1	0	1	0	1	0	0	0	0	0	1	1	0	0	1	1	1	1	1	1	0	0	0	1	0	0	0	1	1	1	0	1
K03543	emrA	membrane fusion protein, multidrug efflux system	0	0	0	0	0	0	0	0	0	0	0	0	0	0	0	0	0	0	0	0	0	0	0	0	0	0	0	1	0	0	0	0	0	0	0	0	0	0	0	0	0	0	0	0	0	0	0
K03546	sbcC, rad50	DNA repair protein SbcC/Rad50	0	0	0	0	1	1	0	1	0	0	0	0	0	0	0	0	0	0	0	0	0	0	0	0	0	0	0	0	0	0	0	0	0	0	0	1	1	0	1	1	0	0	0	0	0	1	0
K03547	sbcD, mre11	DNA repair protein SbcD/Mre11	0	0	0	0	1	1	1	1	0	0	0	0	0	0	0	0	0	0	0	0	0	0	1	0	1	0	0	0	0	0	0	0	1	0	0	1	1	0	1	2	0	0	1	2	0	1	0
K03550	ruvA	holliday junction DNA helicase RuvA [EC:3.6.4.12]	0	0	0	0	0	0	0	0	0	0	0	0	0	0	0	0	0	0	0	0	0	0	0	0	0	0	0	0	0	0	0	0	0	0	0	0	0	0	0	0	0	0	0	0	0	0	0
K03551	ruvB	holliday junction DNA helicase RuvB [EC:3.6.4.12]	0	1	1	0	0	0	0	0	0	0	0	0	0	0	0	0	0	0	0	0	0	0	0	0	0	0	0	0	0	0	0	0	0	0	0	0	0	0	0	0	0	0	0	0	0	0	0
K03552	hjr	holliday junction resolvase Hjr [EC:3.1.22.4]	0	0	0	0	0	0	0	0	0	1	1	1	1	0	0	1	1	1	1	1	0	0	0	1	1	1	1	0	0	0	1	1	1	0	1	0	0	1	1	0	0	0	0	0	0	0	0
K03553	recA	recombination protein RecA	0	0	1	0	0	0	0	0	0	0	0	0	0	0	0	0	0	0	0	0	0	0	0	0	0	0	0	0	0	0	0	0	0	0	0	0	0	0	0	0	0	0	0	0	0	0	0
K03555	mutS	DNA mismatch repair protein MutS	1	1	1	1	0	0	0	0	0	0	1	1	1	1	1	1	1	1	1	1	1	1	1	0	0	1	0	1	1	1	1	1	1	1	1	0	0	0	1	1	1	0	1	1	1	1	1
K03556	malT	LuxR family transcriptional regulator, maltose regulon positive regulatory protein	0	0	0	0	0	0	0	0	0	0	0	0	0	0	0	0	0	0	0	0	0	0	0	0	0	0	0	0	0	0	0	0	0	0	0	0	0	0	0	0	0	0	0	0	0	0	0
K03559	exbD	biopolymer transport protein ExbD	0	0	0	0	0	0	0	0	0	0	0	0	0	1	0	0	0	0	0	0	0	0	0	0	0	0	0	0	0	0	0	0	0	0	0	0	0	0	0	0	0	0	0	0	0	0	0
K03561	exbB	biopolymer transport protein ExbB	0	0	0	0	0	0	0	0	0	0	0	0	0	1	0	0	0	0	0	0	0	0	0	0	0	0	0	0	0	0	0	0	0	0	0	0	0	0	0	0	0	0	0	0	0	0	0
K03564	BCP, PRXQ, DOT5	thioredoxin-dependent peroxiredoxin [EC:1.11.1.24]	0	2	2	0	0	0	0	1	0	1	1	1	0	1	2	3	2	1	0	3	1	1	1	1	1	1	0	2	4	2	1	3	2	2	1	1	2	1	0	0	2	0	1	1	2	1	2
K03568	tldD	TldD protein	0	1	1	0	1	2	1	1	1	8	4	6	6	0	5	10	8	7	3	11	4	1	1	1	3	4	7	5	4	3	6	10	10	9	8	3	7	2	2	2	3	2	1	2	2	3	3
K03572	mutL	DNA mismatch repair protein MutL	0	1	1	0	0	0	0	0	0	0	1	1	0	0	1	1	1	1	1	1	1	0	1	1	0	1	1	1	1	1	1	1	1	1	1	0	0	1	1	1	1	1	1	1	1	1	1
K03574	mutT, NUDT15, MTH2	8-oxo-dGTP diphosphatase [EC:3.6.1.55]	3	2	3	0	1	2	2	5	2	4	1	3	0	2	1	4	2	3	1	1	2	1	1	0	0	1	4	1	4	1	3	3	3	3	2	1	2	2	0	1	1	1	2	1	2	1	1
K03575	mutY	A/G-specific adenine glycosylase [EC:3.2.2.31]	0	1	1	0	1	1	0	0	0	0	1	2	1	0	1	1	1	2	0	1	1	1	2	1	0	1	1	1	0	1	1	1	1	1	0	0	0	1	0	1	2	0	1	1	2	1	1
K03577	acrR, smeT	TetR/AcrR family transcriptional regulator, acrAB operon repressor	0	0	0	0	0	0	0	0	0	0	0	0	0	0	0	0	0	0	0	0	0	0	0	0	0	0	0	0	0	0	0	0	0	0	0	0	0	0	0	0	0	0	0	0	0	0	0
K03580	hepA	ATP-dependent helicase HepA [EC:3.6.4.-]	0	0	0	0	0	0	0	0	0	0	0	0	0	0	0	0	0	0	0	0	0	0	0	0	0	0	0	0	0	0	0	0	0	0	0	0	0	0	0	0	0	0	0	0	0	0	0
K03581	recD	exodeoxyribonuclease V alpha subunit [EC:3.1.11.5]	0	0	0	0	0	0	0	0	0	0	0	0	0	0	0	0	0	0	0	0	0	0	0	0	0	0	0	0	0	0	0	0	0	0	0	0	0	0	0	0	0	0	0	0	0	0	0
K03584	recO	DNA repair protein RecO (recombination protein O)	0	0	0	0	0	0	0	0	0	0	0	0	0	0	0	0	0	0	0	0	0	0	0	0	0	0	0	0	0	0	0	0	0	0	0	0	0	0	0	0	0	0	0	0	0	0	0
K03588	ftsW, spoVE	cell division protein FtsW	0	0	0	0	0	0	0	0	0	0	0	0	0	0	0	0	0	0	0	0	0	0	0	0	0	0	0	0	0	0	0	0	0	0	0	0	0	0	0	0	0	0	0	0	0	0	0
K03592	pmbA	PmbA protein	1	1	1	0	0	1	1	0	1	4	2	2	4	1	3	5	4	2	0	5	2	0	0	0	1	2	5	3	0	1	2	6	6	5	2	2	4	1	1	2	2	2	1	1	1	2	2
K03593	mrp, NUBPL	ATP-binding protein involved in chromosome partitioning	0	2	3	2	1	1	1	2	1	1	1	1	1	0	1	1	1	1	0	1	1	1	1	1	0	1	0	1	0	2	1	1	1	0	1	1	1	1	1	1	1	0	1	3	1	1	2
K03594	bfr	bacterioferritin [EC:1.16.3.1]	0	0	0	0	1	1	0	3	0	0	1	0	0	0	0	0	1	0	0	0	0	0	0	0	1	1	0	0	0	0	0	0	0	0	1	3	3	0	1	0	0	0	0	0	0	0	0
K03595	era, ERAL1	GTPase	0	0	0	0	0	0	0	0	0	0	0	0	0	0	0	0	0	0	0	0	0	0	0	0	0	0	0	0	0	0	0	0	0	0	0	0	0	0	0	0	0	0	0	0	0	0	0
K03600	sspB	stringent starvation protein B	0	0	0	0	0	0	0	0	0	0	0	0	0	0	0	0	0	0	0	0	0	0	0	0	0	0	0	0	0	0	0	0	0	0	0	0	0	0	0	0	0	0	0	0	0	0	0
K03605	hyaD, hybD	hydrogenase maturation protease [EC:3.4.23.-]	0	1	1	0	1	1	1	1	0	2	2	0	1	0	0	2	1	0	0	3	0	0	0	1	1	2	1	0	0	2	0	2	2	1	0	1	1	0	1	0	0	0	0	0	0	0	0
K03608	minE	cell division topological specificity factor	0	0	0	0	0	0	0	0	0	0	0	0	0	0	0	0	0	0	0	0	0	0	0	0	0	0	0	0	0	0	0	0	0	0	0	0	0	0	0	0	0	0	0	0	0	0	0
K03609	minD	septum site-determining protein MinD	0	0	0	0	0	0	0	0	0	0	0	0	0	0	0	0	0	0	0	0	0	0	0	0	0	0	0	0	0	0	0	0	0	0	0	1	1	1	1	1	0	0	0	0	0	0	0
K03615	rnfC	Na+-translocating ferredoxin:NAD+ oxidoreductase subunit C [EC:7.2.1.2]	0	0	0	0	0	0	0	0	0	0	0	0	0	0	0	0	0	0	0	0	0	0	0	0	0	0	0	0	0	0	0	0	0	0	0	0	0	0	0	0	0	0	0	0	0	0	0
K03616	rnfB	Na+-translocating ferredoxin:NAD+ oxidoreductase subunit B [EC:7.2.1.2]	0	0	0	0	0	0	0	0	0	0	0	0	0	0	0	0	0	0	0	0	0	0	0	0	0	0	0	0	0	0	0	0	0	0	0	0	0	0	0	0	0	0	1	0	0	1	1
K03621	plsX	phosphate acyltransferase [EC:2.3.1.274]	0	0	0	0	0	0	0	0	0	0	0	0	0	0	0	0	0	0	0	0	0	0	0	0	0	0	0	0	0	0	0	0	0	0	0	0	0	0	0	0	0	0	0	0	0	0	0
K03622	ssh10b	archaea-specific DNA-binding protein	3	4	5	1	2	2	3	4	2	1	1	2	0	1	2	1	2	2	0	1	1	0	0	1	1	1	1	2	0	2	2	0	0	1	2	3	4	3	2	3	1	2	3	2	1	3	1
K03626	EGD2, NACA	nascent polypeptide-associated complex subunit alpha	1	1	1	0	1	1	1	1	1	0	1	1	1	0	0	1	1	1	1	1	0	1	0	0	1	1	1	0	1	0	0	1	1	1	1	1	1	0	1	0	1	1	1	1	1	1	1
K03627	MBF1	putative transcription factor	1	1	1	0	1	1	0	1	1	1	0	1	1	0	1	1	1	1	1	1	1	1	1	1	1	0	1	1	1	1	1	1	1	0	1	1	1	1	1	1	1	1	1	1	1	1	1
K03628	rho	transcription termination factor Rho	0	0	0	0	0	0	0	0	0	0	0	0	0	0	0	0	0	0	0	0	0	0	0	0	0	0	0	0	0	0	0	0	0	0	0	0	0	0	0	0	0	0	0	0	0	0	0
K03630	radC	DNA repair protein RadC	0	0	0	0	0	0	0	0	0	0	0	0	0	0	0	0	0	0	0	0	0	0	0	0	0	0	0	0	0	0	0	0	0	0	0	1	0	1	0	0	0	0	0	0	0	0	0
K03631	recN	DNA repair protein RecN (Recombination protein N)	0	0	0	0	0	0	0	0	0	0	0	0	0	0	0	0	0	0	0	0	0	0	0	0	0	0	0	0	0	0	0	0	0	0	0	0	0	0	0	0	0	0	0	0	0	0	0
K03635	MOCS2B, moaE	molybdopterin synthase catalytic subunit [EC:2.8.1.12]	1	1	1	1	1	1	1	1	0	0	0	0	0	0	0	0	0	0	0	0	0	1	0	0	0	0	0	0	1	0	0	0	0	0	0	1	1	1	1	1	0	0	1	1	0	0	0
K03636	moaD, cysO	sulfur-carrier protein	1	3	3	0	3	3	3	4	0	0	0	1	0	0	2	0	0	1	1	0	1	0	0	0	0	0	0	2	3	1	1	0	0	0	0	2	2	1	0	2	2	1	3	4	2	2	1
K03637	moaC, CNX3	cyclic pyranopterin monophosphate synthase [EC:4.6.1.17]	0	1	1	0	1	1	1	1	0	0	0	0	0	0	0	0	0	0	0	0	0	1	1	0	0	0	0	0	1	0	0	0	0	0	0	1	1	1	1	1	0	0	1	1	0	0	0
K03638	moaB	molybdopterin adenylyltransferase [EC:2.7.7.75]	0	1	1	0	1	1	1	1	0	0	0	0	0	0	0	0	0	0	0	0	0	1	1	0	0	0	0	0	1	0	0	0	0	0	0	1	1	0	1	1	0	0	1	1	0	0	0
K03639	moaA, CNX2	GTP 3',8-cyclase [EC:4.1.99.22]	0	1	1	0	1	1	0	1	0	0	0	0	0	0	0	0	0	0	0	0	0	0	1	0	0	0	0	0	0	0	0	0	0	0	0	1	1	1	1	1	0	0	1	1	0	0	0
K03640	pal	peptidoglycan-associated lipoprotein	0	0	0	0	0	0	0	0	0	0	0	0	0	0	0	0	0	0	0	0	0	0	0	0	0	0	0	0	0	0	0	0	0	0	0	1	0	0	0	0	0	0	0	0	0	0	0
K03642	rlpA	rare lipoprotein A	0	0	0	0	0	0	0	0	0	0	0	0	0	0	0	0	0	0	0	0	0	0	0	0	0	0	0	0	0	0	0	0	0	0	0	0	0	0	0	0	0	0	0	0	0	0	0
K03644	lipA, LIAS, LIP1, LIP5	lipoyl synthase [EC:2.8.1.8]	0	0	0	0	0	0	0	0	0	0	0	1	0	0	1	0	0	1	0	0	1	1	1	0	0	0	0	1	1	1	1	0	0	0	1	0	0	1	1	1	0	0	0	0	0	0	0
K03648	UNG, UDG	uracil-DNA glycosylase [EC:3.2.2.27]	0	0	0	0	0	0	0	0	0	0	0	0	0	0	0	0	0	0	0	0	0	0	0	0	0	0	0	0	0	0	0	0	0	0	0	0	0	0	0	0	0	0	0	0	0	0	0
K03651	cpdA	3',5'-cyclic-AMP phosphodiesterase [EC:3.1.4.53]	0	0	0	0	1	0	1	0	0	0	0	0	0	0	0	0	0	0	0	0	0	0	0	0	0	0	0	0	0	0	0	0	0	0	0	0	0	0	0	0	0	0	0	0	0	0	0
K03652	MPG	DNA-3-methyladenine glycosylase [EC:3.2.2.21]	1	0	1	0	0	0	1	1	1	0	0	0	0	0	0	0	0	0	0	0	0	0	0	0	0	0	0	0	0	0	0	0	0	0	0	0	1	0	0	0	0	1	1	1	1	1	0
K03653	K03653	N-glycosylase/DNA lyase [EC:3.2.2.- 4.2.99.18]	0	0	0	0	1	1	1	0	1	0	0	0	0	0	0	0	0	0	0	0	0	0	0	0	0	0	0	0	0	0	0	0	0	0	0	0	0	0	1	1	0	0	1	1	1	1	1
K03654	recQ	ATP-dependent DNA helicase RecQ [EC:3.6.4.12]	0	0	0	0	0	0	0	0	0	0	0	0	0	0	0	0	0	0	0	0	0	0	0	0	0	0	0	0	0	0	0	0	0	0	0	0	0	0	0	0	0	0	0	0	0	0	0
K03655	recG	ATP-dependent DNA helicase RecG [EC:3.6.4.12]	0	0	0	0	0	0	0	0	0	0	0	0	0	0	0	0	0	0	0	0	0	0	0	0	0	0	0	1	0	0	0	0	0	0	0	0	1	0	0	0	0	0	0	0	0	0	0
K03657	uvrD, pcrA	DNA helicase II / ATP-dependent DNA helicase PcrA [EC:3.6.4.12]	0	0	0	0	0	0	0	0	0	0	1	0	0	0	0	0	0	0	0	0	0	0	0	0	0	0	0	0	0	1	0	0	1	0	0	1	0	0	0	0	0	1	0	1	1	0	3
K03658	helD	DNA helicase IV [EC:3.6.4.12]	0	0	0	0	0	0	0	0	0	0	0	0	0	0	0	0	0	0	0	0	0	0	0	0	0	0	0	0	0	0	0	0	0	0	0	0	0	0	0	0	0	0	0	0	0	0	0
K03660	OGG1	N-glycosylase/DNA lyase [EC:3.2.2.- 4.2.99.18]	0	0	0	0	0	0	0	0	0	0	1	0	1	0	0	1	1	0	0	1	0	0	0	1	0	1	1	0	0	0	0	0	1	1	0	0	0	1	0	0	1	0	0	0	0	0	0
K03665	hflX	GTPase	0	1	1	1	1	0	1	1	1	1	1	0	0	1	1	1	1	0	0	1	1	1	1	1	1	1	1	1	0	1	0	1	1	1	0	1	1	1	0	1	1	0	0	0	0	0	0
K03667	hslU	ATP-dependent HslUV protease ATP-binding subunit HslU	0	0	0	0	0	0	0	0	0	0	0	0	0	0	0	0	0	0	0	0	0	0	0	0	0	0	0	0	0	0	0	0	0	0	0	0	0	0	0	0	0	0	0	0	0	0	0
K03671	trxA	thioredoxin 1	2	2	2	3	1	2	2	2	2	0	1	2	1	1	2	1	1	2	2	1	1	1	2	0	0	1	1	2	3	5	3	1	1	1	2	2	3	4	3	4	4	4	3	4	2	4	2
K03676	grxC, GLRX, GLRX2	glutaredoxin 3	0	0	0	0	0	0	0	1	0	0	0	0	0	0	0	0	0	0	0	0	0	0	0	0	0	0	0	0	0	0	0	0	0	0	0	0	0	0	0	0	0	0	0	0	0	0	0
K03679	RRP4, EXOSC2	exosome complex component RRP4	0	1	1	0	0	0	0	1	0	1	1	1	1	1	1	1	0	1	0	1	1	1	1	1	1	1	1	1	1	1	1	1	1	1	1	1	1	1	1	1	1	1	1	1	1	1	1
K03680	EIF2B4	translation initiation factor eIF-2B subunit delta	0	0	0	0	0	0	0	0	0	0	0	0	0	0	0	0	0	0	0	0	0	0	0	0	0	0	0	0	0	0	0	0	0	0	0	0	0	0	0	0	0	0	0	0	0	0	0
K03684	rnd	ribonuclease D [EC:3.1.13.5]	0	0	0	0	0	0	0	0	0	0	0	0	0	0	0	0	0	0	0	0	0	0	0	0	0	0	0	0	0	0	0	0	0	0	0	0	0	0	0	0	0	0	0	0	0	0	0
K03685	rnc, DROSHA, RNT1	ribonuclease III [EC:3.1.26.3]	0	0	2	0	0	0	0	0	0	0	0	1	0	0	0	0	0	1	0	0	1	0	0	0	0	0	0	0	0	0	0	0	0	0	1	0	0	0	1	0	1	0	0	1	1	1	0
K03686	dnaJ	molecular chaperone DnaJ	1	1	1	0	0	0	1	1	0	0	1	0	1	0	1	1	1	1	0	1	1	0	0	1	0	1	1	1	1	2	1	1	1	1	1	0	0	2	2	1	1	0	0	1	1	1	0
K03687	GRPE	molecular chaperone GrpE	0	1	1	0	0	0	1	0	0	0	1	1	1	1	0	1	0	1	0	0	1	0	0	1	0	1	1	1	0	1	1	0	0	1	0	0	1	1	0	1	0	1	1	1	0	1	1
K03688	ubiB, aarF	ubiquinone biosynthesis protein	0	1	1	1	0	0	0	0	0	0	0	0	0	0	0	0	0	0	0	0	0	0	0	0	0	0	0	0	0	0	0	0	0	0	0	0	0	0	0	0	0	0	0	0	0	0	0
K03695	clpB	ATP-dependent Clp protease ATP-binding subunit ClpB	0	0	0	0	0	0	0	0	0	0	0	0	0	0	0	0	0	0	0	0	0	0	0	0	0	0	0	0	1	1	0	0	0	0	0	0	0	0	1	1	1	0	0	0	0	0	1
K03698	cbf, cbf1	3'-5' exoribonuclease [EC:3.1.-.-]	0	0	0	0	0	0	0	0	0	0	0	0	0	1	0	0	0	0	0	0	0	0	0	0	0	0	0	0	0	0	0	0	0	0	1	0	0	0	0	1	0	0	0	0	0	1	0
K03699	tlyC	putative hemolysin	0	0	0	0	0	0	0	0	0	0	0	0	0	0	0	0	0	0	0	0	0	1	1	0	0	0	0	0	1	0	0	0	0	0	0	0	0	0	0	0	0	0	0	0	0	0	0
K03701	uvrA	excinuclease ABC subunit A	0	0	1	0	0	0	0	1	0	1	1	1	2	1	1	3	3	1	1	3	2	1	1	0	0	1	3	1	1	1	1	3	4	3	1	1	1	1	1	2	1	1	3	2	2	1	1
K03702	uvrB	excinuclease ABC subunit B	0	1	1	0	0	0	0	1	0	1	1	1	1	1	1	1	1	1	0	1	1	1	1	0	0	1	1	1	1	1	1	1	1	1	1	1	0	1	1	1	1	1	1	1	1	1	1
K03703	uvrC	excinuclease ABC subunit C	1	1	1	0	0	0	0	0	0	1	0	1	1	1	1	1	1	1	0	1	1	1	1	1	0	0	1	1	1	1	1	1	1	1	1	0	1	1	1	1	1	1	1	1	1	1	1
K03704	cspA	cold shock protein	2	1	2	0	0	0	0	0	0	0	0	1	0	2	0	0	0	1	2	0	0	0	0	0	0	0	0	0	3	0	1	0	0	0	2	0	0	0	0	0	4	1	3	2	4	3	1
K03709	troR	DtxR family transcriptional regulator, Mn-dependent transcriptional regulator	0	2	2	1	1	1	1	1	0	1	1	1	1	0	1	1	1	1	1	1	0	0	1	0	1	2	1	0	1	2	1	1	1	1	2	1	1	4	3	1	0	1	1	1	1	2	1
K03710	K03710	GntR family transcriptional regulator	0	0	0	0	0	0	0	0	0	0	0	0	0	0	0	0	0	0	0	0	0	0	0	0	0	0	0	0	0	0	0	0	0	0	0	0	0	0	0	0	0	0	0	0	0	0	0
K03711	fur, zur, furB	Fur family transcriptional regulator, ferric uptake regulator	1	1	1	0	0	0	0	0	0	0	0	0	0	0	0	0	0	0	0	0	0	0	0	0	0	0	0	0	0	0	0	0	0	0	0	0	0	0	0	0	0	0	0	0	0	0	0
K03716	splB	spore photoproduct lyase [EC:4.1.99.14]	0	0	0	0	0	0	2	0	0	0	0	0	0	0	0	0	0	1	0	0	0	0	0	0	0	0	0	0	0	0	0	0	0	0	0	0	0	0	0	0	0	0	0	0	0	0	0
K03718	asnC	Lrp/AsnC family transcriptional regulator, regulator for asnA, asnC and gidA	2	4	4	0	2	4	1	5	4	1	3	1	1	1	4	3	2	1	0	2	1	1	2	1	1	3	2	2	0	2	0	3	3	2	2	5	5	6	5	9	4	3	6	4	7	7	5
K03719	lrp	Lrp/AsnC family transcriptional regulator, leucine-responsive regulatory protein	1	1	1	0	0	1	1	2	0	1	0	0	1	0	1	0	0	0	0	0	1	0	1	0	0	0	0	0	2	0	0	0	0	0	0	1	1	1	0	1	3	3	5	2	3	4	2
K03724	lhr	ATP-dependent helicase Lhr and Lhr-like helicase [EC:3.6.4.-]	0	1	1	0	1	1	1	1	0	0	1	0	1	1	1	1	0	1	1	1	1	0	0	1	0	0	0	1	1	0	0	1	1	1	1	0	0	1	0	1	0	0	0	0	0	0	0
K03725	K03725	archaea-specific helicase [EC:3.6.4.-]	1	1	1	0	0	0	0	1	0	1	1	1	1	1	1	1	1	1	0	1	1	1	1	0	0	1	1	1	1	1	1	1	1	1	1	0	0	1	0	1	1	1	0	1	1	1	1
K03726	helS	helicase [EC:3.6.4.-]	1	1	2	1	0	1	0	1	1	1	1	1	1	0	1	1	1	1	0	1	1	1	0	0	0	1	1	1	1	1	1	1	1	0	1	0	1	1	1	1	1	0	1	1	1	0	0
K03733	xerC	integrase/recombinase XerC	0	1	0	1	0	0	0	0	0	0	0	0	0	0	1	0	0	0	0	0	1	0	0	0	0	0	0	1	1	0	0	0	0	0	0	0	0	1	0	0	0	0	0	0	1	1	1
K03738	aor	aldehyde:ferredoxin oxidoreductase [EC:1.2.7.5]	1	4	7	0	4	6	7	10	0	6	4	4	0	3	7	7	5	6	3	4	3	1	1	2	1	4	4	7	2	1	5	7	7	6	6	3	4	13	13	15	7	9	7	9	13	16	11
K03741	arsC	arsenate reductase (thioredoxin) [EC:1.20.4.4]	1	1	1	0	1	1	0	0	0	0	1	0	1	0	1	0	0	0	1	0	0	1	1	1	1	1	0	1	0	1	0	0	0	0	0	1	0	1	0	1	1	0	0	0	0	0	0
K03742	pncC	nicotinamide-nucleotide amidase [EC:3.5.1.42]	0	1	1	0	0	0	0	0	0	0	0	1	1	0	0	1	1	1	1	0	0	0	0	0	0	0	1	0	0	0	1	0	0	0	0	0	0	0	0	0	0	0	1	1	1	0	0
K03743	pncC	nicotinamide-nucleotide amidase [EC:3.5.1.42]	0	0	0	0	0	0	0	0	0	0	1	0	1	0	0	1	1	0	0	1	0	0	0	1	1	1	1	0	0	0	0	1	1	1	0	0	0	0	0	0	1	0	0	1	0	1	0
K03744	lemA	LemA protein	0	0	0	0	0	0	0	0	0	0	0	0	0	0	0	0	0	0	0	0	0	0	0	0	0	0	0	0	0	0	0	0	0	0	0	0	0	0	0	0	0	0	0	0	0	0	0
K03750	moeA	molybdopterin molybdotransferase [EC:2.10.1.1]	0	1	1	1	2	2	1	1	0	0	0	0	0	0	0	0	0	0	0	0	0	0	1	0	0	0	0	0	2	2	0	0	0	0	0	1	1	0	2	2	0	0	2	2	0	0	0
K03752	mobA	molybdenum cofactor guanylyltransferase [EC:2.7.7.77]	0	1	1	0	1	1	0	0	0	0	0	0	0	0	0	0	0	0	0	0	0	0	0	0	0	0	0	0	0	0	0	0	0	0	0	1	1	1	0	0	0	0	0	0	1	1	1
K03753	mobB	molybdopterin-guanine dinucleotide biosynthesis adapter protein	0	1	1	1	0	1	1	1	0	2	1	1	2	0	0	2	2	1	0	1	0	0	0	0	1	1	2	0	0	0	1	2	2	2	1	1	1	1	0	1	0	1	1	1	1	1	1
K03768	PPIB, ppiB	peptidyl-prolyl cis-trans isomerase B (cyclophilin B) [EC:5.2.1.8]	0	0	0	0	0	0	0	0	0	0	1	1	1	0	1	1	1	1	1	1	0	0	0	0	1	1	1	1	0	0	1	1	1	1	1	0	0	1	1	1	1	1	1	1	1	1	1
K03769	ppiC	peptidyl-prolyl cis-trans isomerase C [EC:5.2.1.8]	0	0	0	0	0	0	0	0	0	0	0	0	0	1	1	1	0	0	0	0	1	0	0	0	0	0	0	1	1	1	0	0	0	0	1	0	0	0	0	1	0	1	1	1	1	0	0
K03771	surA	peptidyl-prolyl cis-trans isomerase SurA [EC:5.2.1.8]	0	0	0	0	0	0	0	0	0	0	0	0	0	0	0	0	0	0	0	0	0	0	0	0	0	0	0	0	0	0	0	0	0	0	0	0	0	0	0	0	0	0	0	0	0	0	0
K03772	fkpA	FKBP-type peptidyl-prolyl cis-trans isomerase FkpA [EC:5.2.1.8]	0	0	0	0	0	0	0	0	0	1	0	0	1	1	0	0	0	0	0	0	0	0	0	0	0	0	1	0	0	0	0	1	1	1	0	0	0	0	0	0	0	0	0	0	0	0	0
K03774	slpA	FKBP-type peptidyl-prolyl cis-trans isomerase SlpA [EC:5.2.1.8]	0	0	0	0	0	0	0	0	0	0	0	0	0	0	0	0	0	0	0	0	0	0	0	0	0	0	0	0	0	0	0	0	0	0	0	0	0	0	0	0	0	0	0	0	0	0	0
K03775	slyD	FKBP-type peptidyl-prolyl cis-trans isomerase SlyD [EC:5.2.1.8]	0	0	0	0	0	0	0	0	0	0	0	1	0	0	1	1	0	1	1	0	1	1	1	0	0	0	0	1	0	1	1	0	0	0	1	0	0	0	1	0	0	0	0	0	0	0	0
K03778	ldhA	D-lactate dehydrogenase [EC:1.1.1.28]	2	2	2	1	0	0	0	1	0	0	0	0	0	0	0	0	0	0	0	0	0	0	0	0	0	0	0	0	0	1	0	0	0	0	0	0	0	0	0	0	0	0	0	0	0	0	0
K03781	katE, CAT, catB, srpA	catalase [EC:1.11.1.6]	0	0	0	0	0	0	0	0	0	0	0	0	0	0	0	1	1	0	1	1	0	0	0	0	0	0	0	0	0	1	0	0	0	0	0	1	1	0	0	0	0	1	0	1	0	1	0
K03782	katG	catalase-peroxidase [EC:1.11.1.21]	0	0	0	0	1	0	0	0	0	0	0	0	0	0	0	0	0	0	0	0	0	0	1	0	0	0	0	0	1	0	0	0	0	0	0	0	0	0	0	1	1	0	0	1	0	0	0
K03784	deoD	purine-nucleoside phosphorylase [EC:2.4.2.1]	1	1	1	0	0	0	0	1	0	0	0	0	0	0	0	0	0	0	0	0	0	0	0	0	0	0	0	0	0	0	0	0	0	0	0	0	0	0	0	0	0	0	0	0	0	0	0
K03785	aroD	3-dehydroquinate dehydratase I [EC:4.2.1.10]	0	1	1	1	0	1	1	1	0	0	0	0	0	0	0	0	0	0	0	0	0	0	0	0	0	0	0	0	0	1	0	0	0	0	0	0	0	1	1	1	1	1	0	1	1	1	1
K03787	surE	5'-nucleotidase [EC:3.1.3.5]	0	0	0	0	0	0	0	0	0	1	1	1	0	1	2	1	1	1	1	1	0	0	2	0	0	1	1	2	2	1	1	0	1	0	1	0	0	1	1	1	0	0	0	0	0	0	0
K03789	rimI	[ribosomal protein S18]-alanine N-acetyltransferase [EC:2.3.1.266]	0	2	2	2	1	2	2	2	2	2	2	2	2	1	1	3	2	2	2	3	2	0	1	1	0	2	1	1	1	1	2	3	3	3	2	0	1	3	3	4	0	0	2	1	2	2	2
K03790	rimJ	[ribosomal protein S5]-alanine N-acetyltransferase [EC:2.3.1.267]	0	0	0	0	0	0	0	0	0	1	0	1	0	0	1	1	2	1	0	2	0	0	0	0	1	0	1	1	2	0	1	0	0	0	0	1	0	0	0	0	4	3	4	6	1	1	0
K03793	PTR1	pteridine reductase [EC:1.5.1.33]	0	0	0	0	0	0	0	0	0	0	0	0	0	0	0	0	0	0	0	0	0	0	0	0	0	0	0	0	1	0	0	0	0	0	0	0	0	0	0	0	0	0	0	0	0	0	0
K03797	E3.4.21.102, prc, ctpA	carboxyl-terminal processing protease [EC:3.4.21.102]	0	0	0	0	0	0	0	0	0	0	0	0	0	0	0	0	0	0	0	0	0	0	0	0	0	0	0	0	0	0	0	0	1	0	0	0	0	0	0	0	0	0	0	0	0	0	0
K03798	ftsH, hflB	cell division protease FtsH [EC:3.4.24.-]	0	0	0	1	0	0	0	0	0	0	0	0	0	0	0	0	0	0	0	0	0	0	0	0	0	0	0	0	0	0	0	0	0	0	0	0	0	0	0	0	0	0	0	0	0	0	0
K03799	htpX	heat shock protein HtpX [EC:3.4.24.-]	1	1	2	0	2	2	4	7	0	0	0	0	0	0	1	0	0	0	0	0	1	0	0	0	0	0	0	1	0	0	0	0	0	0	0	2	1	0	0	1	0	0	0	0	1	1	1
K03800	lplA, lplJ, lipL1	lipoate---protein ligase [EC:6.3.1.20]	0	5	5	1	0	2	1	2	1	2	3	1	1	0	2	2	1	1	0	3	2	1	1	0	2	3	3	3	0	2	1	2	2	2	1	3	2	2	1	2	1	0	1	1	1	1	1
K03801	lipB	lipoyl(octanoyl) transferase [EC:2.3.1.181]	0	0	0	0	0	0	0	0	0	0	0	1	0	0	0	0	0	1	0	0	0	1	1	0	0	0	0	0	1	0	1	0	0	0	1	0	0	0	0	0	0	0	0	0	0	0	0
K03802	cphA	cyanophycin synthetase [EC:6.3.2.29 6.3.2.30]	0	0	0	0	0	0	0	0	0	0	0	0	0	0	0	0	0	0	0	0	0	0	0	0	0	0	0	0	1	1	0	0	0	0	0	0	0	0	0	0	0	0	0	0	0	0	0
K03803	rseC	sigma-E factor negative regulatory protein RseC	0	0	0	0	0	0	0	0	0	0	0	0	0	0	0	0	0	0	0	0	0	0	0	0	0	0	0	0	0	0	0	0	0	0	0	0	0	0	0	0	0	0	0	0	0	0	0
K03809	wrbA	NAD(P)H dehydrogenase (quinone) [EC:1.6.5.2]	1	1	1	0	1	1	0	1	0	0	0	0	1	0	0	1	1	0	0	0	0	0	0	0	0	1	0	0	0	0	0	0	0	1	0	0	1	0	0	0	0	0	0	0	0	1	0
K03817	rimL	ribosomal-protein-serine acetyltransferase [EC:2.3.1.-]	0	0	0	0	0	0	0	0	0	0	0	0	0	0	0	1	0	0	0	0	0	0	0	0	0	0	0	0	2	0	0	1	1	0	0	0	0	0	0	0	1	0	0	1	0	0	0
K03818	wcaF	putative colanic acid biosynthesis acetyltransferase WcaF [EC:2.3.1.-]	0	0	0	1	0	0	0	0	0	0	0	0	0	0	0	0	0	0	0	0	0	0	0	0	0	0	0	0	0	0	0	0	0	0	0	0	0	0	0	0	0	0	0	0	0	0	0
K03823	pat, bar	phosphinothricin acetyltransferase [EC:2.3.1.183]	0	0	0	0	0	0	0	1	1	0	0	0	0	0	0	0	0	0	0	0	0	0	0	0	0	0	0	0	0	0	0	0	0	0	0	0	0	0	0	1	0	0	0	0	0	0	0
K03824	yhbS	putative acetyltransferase [EC:2.3.1.-]	0	1	1	0	0	0	0	1	1	0	0	0	0	0	0	0	0	0	0	0	0	0	0	0	0	0	0	0	0	0	0	0	0	0	0	0	0	0	0	0	0	0	0	0	0	0	0
K03825	aaaT	L-phenylalanine/L-methionine N-acetyltransferase [EC:2.3.1.53 2.3.1.-]	0	1	1	1	0	0	0	1	0	0	0	0	0	0	0	0	0	0	0	0	0	0	0	0	0	0	0	0	0	0	0	0	0	0	0	0	1	0	0	1	1	0	0	0	0	0	1
K03826	yiaC	putative acetyltransferase [EC:2.3.1.-]	0	0	0	0	0	0	0	0	0	0	0	0	0	0	0	0	0	0	0	0	0	0	0	0	0	0	0	0	0	0	0	0	0	0	0	0	0	0	0	0	0	0	0	0	0	1	0
K03828	yjgM	putative acetyltransferase [EC:2.3.1.-]	0	0	0	0	0	0	0	0	0	0	0	0	0	0	0	0	0	0	0	0	0	0	0	0	0	0	0	0	0	0	0	0	0	0	0	0	0	0	0	0	0	0	0	0	0	0	0
K03829	yedL	putative acetyltransferase [EC:2.3.1.-]	0	0	0	0	0	0	0	0	0	0	0	0	0	0	0	0	0	0	0	0	0	0	0	0	0	0	0	0	0	0	0	0	0	0	0	0	0	0	0	0	1	0	1	0	1	0	0
K03830	yafP	putative acetyltransferase [EC:2.3.1.-]	0	0	0	0	0	0	0	0	0	0	0	0	0	0	0	0	0	0	0	0	0	0	0	0	0	0	0	0	0	0	0	0	0	0	0	0	0	0	0	0	0	0	0	0	0	0	0
K03833	selB, EEFSEC	selenocysteine-specific elongation factor	1	1	1	1	0	0	1	1	0	0	0	0	0	0	0	0	0	0	0	0	0	0	0	0	0	0	0	0	0	0	0	0	0	0	0	0	1	1	1	1	1	1	1	2	1	1	1
K03834	tyrP	tyrosine-specific transport protein	0	0	0	0	0	0	0	0	0	0	0	0	0	0	0	0	0	0	0	0	0	0	0	0	0	1	0	0	0	0	0	0	0	0	0	0	0	0	0	0	0	0	0	0	0	0	0
K03839	fldA, nifF, isiB	flavodoxin I	0	0	0	0	0	0	0	1	0	0	0	0	0	0	0	0	0	0	0	0	0	0	0	0	0	0	0	0	0	1	0	0	0	0	0	0	0	0	0	0	0	0	0	0	0	0	0
K03841	FBP, fbp	fructose-1,6-bisphosphatase I [EC:3.1.3.11]	0	0	0	0	0	0	0	0	0	0	0	0	0	0	0	0	0	0	0	0	0	0	0	0	0	0	0	0	0	0	0	0	0	0	0	0	0	0	0	0	0	1	0	0	1	0	1
K03855	fixX	ferredoxin like protein	0	0	0	0	0	0	0	0	0	0	0	1	0	0	0	0	0	1	0	0	0	1	1	0	0	0	0	0	1	1	1	0	0	0	1	0	0	1	1	2	0	0	0	0	0	0	0
K03856	AROA2, aroA	3-deoxy-7-phosphoheptulonate synthase [EC:2.5.1.54]	0	0	0	0	0	0	0	0	0	0	0	0	0	0	0	0	0	0	0	0	0	0	0	0	0	0	0	0	0	0	0	0	0	0	0	0	0	0	0	0	1	0	0	0	0	0	0
K03867	BGLUT	UDP-glucose:tetrahydrobiopterin glucosyltransferase [EC:2.4.1.-]	0	0	0	0	0	0	0	0	0	0	0	0	0	0	0	0	0	0	0	0	0	0	0	0	0	0	0	0	0	0	0	0	0	0	0	0	0	0	0	0	0	0	0	0	0	1	0
K03892	arsR	ArsR family transcriptional regulator, arsenate/arsenite/antimonite-responsive transcriptional repressor	1	0	1	0	0	1	1	0	0	0	0	0	0	0	0	1	2	0	0	1	0	0	0	0	0	0	1	0	0	0	0	1	1	2	0	0	0	0	0	1	0	0	0	0	0	1	0
K03893	arsB	arsenical pump membrane protein	0	0	0	0	0	0	0	0	0	0	0	0	0	0	0	0	0	0	0	0	0	0	0	0	0	0	0	0	0	0	0	0	0	0	0	1	1	0	0	0	0	0	0	0	0	0	0
K03918	lat	L-lysine 6-transaminase [EC:2.6.1.36]	0	0	0	0	0	0	0	0	0	0	1	0	0	0	0	1	0	1	1	1	0	0	1	0	0	1	0	0	1	0	1	1	1	1	1	0	0	0	0	0	0	0	0	0	0	0	0
K03924	moxR	MoxR-like ATPase [EC:3.6.3.-]	2	2	3	1	3	2	1	2	1	3	4	4	2	4	2	3	3	5	4	3	4	3	3	2	2	3	3	3	6	4	5	3	3	3	5	1	1	1	2	1	4	2	3	5	4	5	4
K03926	cutA	periplasmic divalent cation tolerance protein	0	1	1	0	1	0	1	1	1	0	0	1	0	0	1	0	0	1	0	0	1	0	0	0	0	0	0	1	1	1	0	0	0	0	0	1	1	1	0	1	0	1	1	1	1	0	1
K03928	yvaK	carboxylesterase [EC:3.1.1.1]	0	0	0	0	0	0	0	0	0	2	2	3	2	3	2	3	2	3	1	2	3	0	0	1	1	1	1	1	0	0	2	2	2	2	4	0	0	1	0	0	2	1	0	1	0	0	0
K03929	pnbA	para-nitrobenzyl esterase [EC:3.1.1.-]	0	0	0	0	0	1	0	0	0	0	0	0	0	0	0	0	0	0	0	0	1	0	0	0	0	0	0	0	0	0	0	0	0	0	0	0	0	0	0	5	0	1	4	0	3	2	3
K03931	ygjK	putative isomerase	0	0	0	0	0	0	0	0	0	0	0	0	0	0	0	0	0	0	0	0	0	0	0	0	0	0	0	0	0	0	0	0	0	0	0	0	0	0	0	0	0	0	0	0	0	0	0
K03932	lpqC	polyhydroxybutyrate depolymerase	0	0	0	0	0	0	0	0	0	0	0	0	0	0	0	0	0	0	0	0	0	0	0	0	0	0	0	0	0	1	0	0	0	0	0	0	0	0	0	0	0	0	0	0	0	0	0
K03940	NDUFS7	NADH dehydrogenase (ubiquinone) Fe-S protein 7 [EC:7.1.1.2]	0	0	0	0	0	0	0	0	0	0	0	0	0	0	0	0	0	0	0	0	0	0	0	0	0	0	0	0	2	0	0	0	0	0	0	0	0	0	0	0	0	0	0	0	0	0	0
K03941	NDUFS8	NADH dehydrogenase (ubiquinone) Fe-S protein 8 [EC:7.1.1.2]	0	0	0	0	0	0	0	0	0	0	0	0	0	0	0	0	0	0	0	0	0	0	0	0	0	0	0	0	0	0	0	0	0	0	0	0	0	0	0	0	0	0	0	0	0	0	0
K03954	NDUFA10	NADH dehydrogenase (ubiquinone) 1 alpha subcomplex subunit 10	0	0	0	0	0	0	0	0	0	0	0	0	0	1	1	0	0	0	0	0	1	0	0	0	0	0	0	1	0	0	0	0	0	0	0	0	0	0	0	0	0	0	0	0	0	0	0
K03973	pspC	phage shock protein C	0	0	0	0	0	0	0	0	0	0	0	0	0	0	0	0	0	0	0	0	0	0	0	0	0	0	0	0	1	0	0	0	0	0	0	0	0	0	0	0	0	0	0	0	0	0	0
K03976	ybaK, ebsC	Cys-tRNA(Pro)/Cys-tRNA(Cys) deacylase [EC:3.1.1.-]	0	1	1	0	0	0	0	0	0	0	0	0	0	0	0	0	0	0	0	0	1	0	0	0	0	0	0	0	0	0	0	0	0	0	0	0	0	0	0	0	0	0	0	0	0	0	1
K03977	engA, der	GTPase	0	0	0	1	0	0	0	0	0	0	0	0	1	0	0	0	0	0	0	0	0	0	0	0	0	0	0	0	0	0	0	0	0	0	0	0	0	0	0	0	0	0	0	0	0	0	0
K03978	engB	GTP-binding protein	0	0	0	0	0	0	1	0	0	1	1	0	1	0	0	0	0	0	0	1	0	0	0	1	1	1	0	0	0	0	0	1	1	0	0	0	1	0	0	0	0	1	1	0	0	1	1
K03980	murJ, mviN	putative peptidoglycan lipid II flippase	0	0	0	0	0	0	0	0	0	0	0	0	0	0	0	0	0	0	0	0	0	0	0	0	0	0	0	0	0	0	0	0	0	0	0	0	0	0	0	0	0	0	0	0	0	0	0
K04014	nrfC	protein NrfC	0	0	0	0	0	0	0	0	0	1	0	0	0	0	0	1	1	0	0	0	0	0	0	0	0	0	0	0	0	0	0	1	1	1	0	0	0	0	0	0	0	0	0	0	0	0	0
K04019	eutA	ethanolamine utilization protein EutA	0	0	0	0	0	0	0	0	0	1	1	2	1	1	1	2	1	2	2	2	1	1	1	1	1	1	1	1	1	2	1	1	1	1	1	0	0	0	0	0	1	0	0	0	0	0	0
K04027	eutM	ethanolamine utilization protein EutM	0	0	0	0	0	0	0	0	0	0	0	0	0	2	0	0	0	0	0	0	0	0	0	0	0	0	0	2	0	0	0	0	0	0	0	0	0	0	0	0	0	0	0	0	0	0	0
K04028	eutN	ethanolamine utilization protein EutN	0	0	0	0	0	0	0	0	0	0	0	0	0	1	0	0	0	0	0	0	0	0	0	0	0	0	0	2	0	0	0	0	0	0	0	0	0	0	0	0	0	0	0	0	0	0	0
K04034	bchE	anaerobic magnesium-protoporphyrin IX monomethyl ester cyclase [EC:1.21.98.3]	0	4	4	0	1	1	2	4	0	0	0	0	0	2	0	0	0	0	0	0	1	0	0	0	0	0	1	2	0	2	0	2	2	0	0	3	1	8	8	9	1	0	1	3	4	2	5
K04042	glmU	bifunctional UDP-N-acetylglucosamine pyrophosphorylase / glucosamine-1-phosphate N-acetyltransferase [EC:2.7.7.23 2.3.1.157]	2	2	2	0	1	1	1	2	0	1	1	2	1	1	1	1	1	2	1	0	2	2	2	1	1	1	1	2	2	1	2	1	1	1	2	0	1	2	2	2	1	3	3	1	1	1	0
K04043	dnaK, HSPA9	molecular chaperone DnaK	1	1	1	0	0	0	1	1	0	1	1	0	0	0	1	1	1	1	1	1	1	0	0	0	0	2	1	1	1	3	1	1	1	1	1	0	1	3	1	2	1	0	1	3	2	2	1
K04047	dps	starvation-inducible DNA-binding protein	0	0	0	0	0	0	0	0	0	0	0	0	0	0	0	0	0	0	0	0	0	0	0	0	0	0	0	0	0	0	0	0	0	0	0	0	0	0	0	0	0	0	0	0	0	0	0
K04063	osmC, ohr	lipoyl-dependent peroxiredoxin [EC:1.11.1.28]	0	0	0	0	0	0	0	0	0	0	0	0	0	0	0	0	0	0	0	0	0	0	0	0	0	0	0	0	1	1	0	0	0	0	0	0	0	0	0	0	0	0	0	0	0	0	0
K04065	osmY	hyperosmotically inducible periplasmic protein	0	0	0	0	0	0	0	0	0	0	0	0	0	0	0	0	0	0	0	0	0	0	0	0	0	0	0	0	0	0	0	0	0	0	0	0	0	0	0	0	0	0	0	0	0	0	0
K04068	nrdG	anaerobic ribonucleoside-triphosphate reductase activating protein [EC:1.97.1.4]	0	0	0	0	0	0	0	0	0	0	0	0	0	0	1	0	0	0	0	0	0	0	0	0	0	0	0	1	0	1	0	0	0	0	0	0	0	0	0	0	0	0	0	0	0	0	0
K04069	pflA, pflC, pflE	pyruvate formate lyase activating enzyme [EC:1.97.1.4]	0	3	3	3	4	6	0	6	4	5	3	4	2	3	4	5	5	4	2	4	3	0	0	3	0	3	2	3	1	1	3	5	5	5	5	4	5	6	5	8	3	6	4	7	6	6	7
K04070	pflX	putative pyruvate formate lyase activating enzyme [EC:1.97.1.4]	1	1	1	1	0	0	0	0	1	1	1	1	1	1	1	1	1	1	1	1	1	0	0	0	2	1	1	1	1	1	1	1	1	1	1	1	1	0	1	1	1	1	1	1	1	1	1
K04072	adhE	acetaldehyde dehydrogenase / alcohol dehydrogenase [EC:1.2.1.10 1.1.1.1]	0	0	0	0	1	1	0	1	0	1	1	0	0	1	0	1	0	0	0	1	0	0	0	1	1	1	0	0	0	0	0	1	1	1	0	0	0	1	0	2	0	1	0	1	2	2	3
K04075	tilS, mesJ	tRNA(Ile)-lysidine synthase [EC:6.3.4.19]	0	0	0	0	0	0	0	0	0	0	0	0	0	0	0	0	0	0	0	0	0	0	0	0	0	0	0	0	0	0	0	0	0	0	0	0	0	0	0	0	0	0	0	0	0	0	0
K04076	lonB	ATP-dependent Lon protease [EC:3.4.21.53]	0	1	1	0	0	0	0	0	0	1	1	1	1	1	1	1	1	1	1	1	1	1	1	1	0	1	0	1	1	1	1	1	1	1	1	1	0	0	0	0	0	0	0	0	0	0	0
K04077	groEL, HSPD1	chaperonin GroEL	0	0	0	0	0	0	0	0	0	1	0	0	0	0	0	0	0	0	0	0	0	0	0	0	0	0	0	0	0	0	0	0	0	0	0	0	0	0	0	0	0	0	0	0	0	0	0
K04079	HSP90A, htpG	molecular chaperone HtpG	0	0	0	0	0	0	0	0	0	0	0	0	0	1	1	0	0	0	0	0	1	1	1	0	0	0	0	1	1	1	0	0	0	0	0	0	0	0	0	0	0	0	0	0	0	0	0
K04080	ibpA	molecular chaperone IbpA	0	0	0	0	0	0	0	0	0	0	0	0	0	0	0	0	0	0	0	0	0	0	0	0	0	0	0	0	0	0	0	0	0	0	0	0	0	0	0	0	0	0	0	0	0	0	0
K04085	tusA, sirA	tRNA 2-thiouridine synthesizing protein A [EC:2.8.1.-]	3	3	3	1	1	1	2	1	1	2	1	1	2	0	3	2	2	1	2	1	1	0	0	1	2	1	1	0	2	3	1	3	2	1	2	1	2	2	1	6	4	3	6	3	4	4	3
K04091	ssuD	alkanesulfonate monooxygenase [EC:1.14.14.5]	0	0	0	0	0	0	0	0	0	0	0	1	0	0	0	0	0	1	0	1	0	0	0	0	0	0	0	0	1	1	1	0	0	0	0	0	1	0	0	0	0	0	1	0	3	0	0
K04096	smf	DNA processing protein	0	0	0	0	0	0	0	0	0	0	0	0	0	0	0	0	0	0	0	0	0	0	0	0	0	0	0	0	0	0	0	0	0	0	0	1	0	0	1	0	0	0	0	1	0	0	0
K04102	pht5	4,5-dihydroxyphthalate decarboxylase [EC:4.1.1.55]	0	0	0	0	1	0	0	0	0	0	0	0	0	0	0	0	0	0	0	0	0	0	0	0	0	0	0	0	0	0	0	0	0	0	0	0	0	0	0	0	0	0	0	0	0	0	0
K04112	bcrC, badD	benzoyl-CoA reductase subunit C [EC:1.3.7.8]	0	0	0	0	0	0	1	1	0	0	0	0	0	1	1	0	0	0	0	0	0	0	0	0	0	0	0	1	1	1	0	0	1	0	0	0	0	1	1	3	0	1	0	2	2	0	0
K04113	bcrB, badE	benzoyl-CoA reductase subunit B [EC:1.3.7.8]	0	0	0	0	0	0	0	0	0	0	0	0	0	1	1	0	0	0	0	0	0	0	0	0	0	0	0	1	1	1	0	0	0	0	0	0	0	0	0	0	0	0	0	1	0	0	0
K04114	bcrA, badF	benzoyl-CoA reductase subunit A [EC:1.3.7.8]	1	1	1	0	0	0	1	2	0	0	0	0	0	2	2	0	0	0	0	0	0	0	0	0	0	0	0	3	1	1	0	0	0	0	0	0	0	3	2	3	1	0	1	3	1	2	0
K04115	bcrD, badG	benzoyl-CoA reductase subunit D [EC:1.3.7.8]	0	0	0	0	0	1	0	0	0	0	0	0	0	1	1	0	0	0	0	0	0	0	0	0	0	0	0	1	1	1	0	0	0	0	1	0	0	1	1	0	0	0	0	1	0	0	0
K04117	aliB	cyclohexanecarboxyl-CoA dehydrogenase [EC:1.3.99.-]	0	0	0	0	0	0	0	1	0	0	0	0	0	0	0	0	0	0	0	0	0	0	0	0	0	0	0	0	0	0	0	0	0	0	0	0	0	0	0	0	0	0	0	0	0	0	0
K04382	PPP2C	serine/threonine-protein phosphatase 2A catalytic subunit [EC:3.1.3.16]	0	0	0	0	0	0	0	0	0	0	0	0	1	0	0	0	0	0	0	0	0	0	0	0	0	0	0	0	0	0	0	0	0	0	0	1	1	0	0	0	0	0	0	0	0	0	0
K04477	ycdX	putative hydrolase	1	1	1	0	0	0	0	0	0	0	1	1	0	0	0	1	1	1	0	0	0	0	0	1	0	1	0	0	0	0	0	1	1	1	0	0	0	0	0	0	0	0	0	0	0	0	0
K04479	dbh	DNA polymerase IV (archaeal DinB-like DNA polymerase) [EC:2.7.7.7]	0	1	1	0	0	0	0	0	0	1	1	1	1	1	1	1	1	1	0	1	1	0	0	1	0	1	1	1	1	1	1	1	1	1	1	1	1	0	1	1	1	0	1	0	1	1	1
K04482	RAD51	DNA repair protein RAD51	0	0	0	0	0	0	0	0	0	0	0	0	0	0	0	0	0	0	0	0	0	0	0	0	0	0	0	0	0	0	0	0	0	0	0	0	0	0	0	0	2	0	0	0	0	0	1
K04483	radA	DNA repair protein RadA	0	2	2	1	0	2	3	3	2	1	2	3	3	3	4	2	3	4	3	3	5	2	2	3	2	3	2	3	3	2	3	3	4	2	4	1	2	2	4	6	2	3	3	4	4	4	2
K04484	radB	DNA repair protein RadB	0	0	0	0	0	1	1	1	1	1	1	0	0	0	0	1	0	0	0	0	0	0	0	1	0	0	1	0	0	0	0	1	1	0	0	2	2	1	0	1	1	1	0	0	0	1	1
K04485	radA, sms	DNA repair protein RadA/Sms	0	0	0	0	0	0	0	0	0	0	0	0	0	0	0	0	0	0	0	0	0	0	0	0	0	0	0	0	0	0	0	0	0	0	0	0	0	0	0	0	0	0	0	0	0	0	0
K04486	E3.1.3.15B	histidinol-phosphatase (PHP family) [EC:3.1.3.15]	0	0	0	0	0	0	0	0	0	0	0	0	0	1	1	0	0	0	0	0	0	0	0	0	0	0	0	1	0	0	0	0	0	0	0	0	0	0	1	1	2	2	0	1	5	2	2
K04487	iscS, NFS1	cysteine desulfurase [EC:2.8.1.7]	2	2	2	1	1	1	0	1	0	1	1	1	1	1	0	1	2	1	0	1	0	0	0	0	2	1	2	0	1	0	1	2	2	1	1	1	1	2	1	2	2	1	2	1	2	2	2
K04488	iscU, nifU	nitrogen fixation protein NifU and related proteins	0	0	1	0	1	1	0	2	0	1	1	1	1	1	0	1	2	1	0	1	0	1	0	0	3	1	2	0	1	1	1	2	2	1	1	0	0	2	3	2	2	3	3	3	3	3	4
K04517	tyrA2	prephenate dehydrogenase [EC:1.3.1.12]	0	0	0	0	1	1	1	0	0	0	0	0	0	0	0	0	0	0	0	0	0	0	0	0	0	0	0	0	0	0	0	0	0	0	0	0	0	0	0	0	0	1	0	0	0	0	0
K04518	pheA2	prephenate dehydratase [EC:4.2.1.51]	1	0	0	0	0	0	1	1	1	0	0	0	0	0	0	0	0	0	0	0	0	0	0	0	0	0	0	0	0	1	0	0	0	0	0	0	0	0	0	0	0	0	0	0	0	0	0
K04522	PSEN2, PS2	presenilin 2 [EC:3.4.23.-]	0	1	1	0	0	0	0	0	0	0	0	0	0	0	0	0	0	0	0	0	0	0	0	0	0	0	0	0	0	0	0	0	0	0	0	0	0	1	0	1	0	1	1	1	1	1	1
K04552	UBE2L3, UBCH7	ubiquitin-conjugating enzyme E2 L3 [EC:2.3.2.23]	0	0	0	0	0	0	0	0	0	0	0	0	0	0	0	0	0	0	0	0	0	0	0	0	0	0	0	0	0	0	0	0	0	0	0	0	0	0	0	0	0	0	0	0	0	0	0
K04564	SOD2	superoxide dismutase, Fe-Mn family [EC:1.15.1.1]	0	0	0	0	0	0	0	0	0	0	0	0	0	0	0	0	0	0	0	0	0	0	0	0	0	0	0	0	0	0	0	0	0	0	0	1	1	0	0	0	0	0	0	0	0	0	0
K04565	SOD1	superoxide dismutase, Cu-Zn family [EC:1.15.1.1]	0	0	0	1	0	0	0	0	0	0	0	0	0	0	0	0	0	0	0	0	0	0	0	0	0	0	0	0	0	0	0	0	0	0	0	0	0	0	0	0	0	0	0	0	0	0	0
K04566	lysK	lysyl-tRNA synthetase, class I [EC:6.1.1.6]	0	1	1	0	1	0	1	1	0	1	1	1	1	1	1	0	1	1	1	1	1	0	0	1	1	0	1	1	1	1	1	1	1	1	1	0	0	0	0	1	1	0	0	1	1	1	1
K04567	KARS, lysS	lysyl-tRNA synthetase, class II [EC:6.1.1.6]	0	0	0	0	0	0	0	0	0	0	0	0	0	0	0	0	0	0	0	0	0	0	0	0	0	0	0	0	0	0	0	0	0	0	0	0	1	0	1	0	0	0	0	0	0	0	0
K04608	GRM6	metabotropic glutamate receptor 6	0	0	0	0	0	0	0	0	0	0	0	0	0	0	0	0	0	0	0	0	0	0	0	0	0	0	0	0	1	0	0	0	0	0	0	0	0	0	0	0	0	0	0	0	0	0	0
K04649	HIP2, UBC1	ubiquitin-conjugating enzyme (huntingtin interacting protein 2) [EC:2.3.2.23]	0	0	0	0	1	0	0	0	0	0	0	0	0	0	0	0	0	0	0	0	1	0	0	0	0	0	0	0	0	0	0	0	0	0	0	0	0	1	0	0	0	0	0	0	0	0	0
K04651	hypA, hybF	hydrogenase nickel incorporation protein HypA/HybF	0	1	1	1	1	1	1	1	1	1	1	0	1	1	1	1	1	0	0	1	1	0	0	1	1	1	1	1	1	0	0	1	1	1	0	1	1	1	1	1	0	1	2	1	1	1	1
K04652	hypB	hydrogenase nickel incorporation protein HypB	1	1	1	0	1	1	1	1	0	1	1	1	1	1	1	1	1	1	0	1	1	0	0	1	0	1	1	1	1	1	1	1	1	1	1	1	1	1	1	1	0	2	2	2	2	2	2
K04653	hypC	hydrogenase expression/formation protein HypC	1	1	1	0	0	1	1	1	1	1	1	1	0	0	1	1	1	1	1	0	1	0	0	1	1	1	1	1	1	0	1	1	1	1	1	1	1	1	1	1	1	1	1	1	1	1	1
K04654	hypD	hydrogenase expression/formation protein HypD	1	1	1	0	0	1	1	1	0	1	0	1	0	1	1	1	1	1	1	1	1	0	0	0	0	0	1	1	1	1	1	1	1	0	1	1	1	1	0	1	1	1	1	1	1	1	1
K04655	hypE	hydrogenase expression/formation protein HypE	1	2	2	1	2	2	2	2	1	2	1	0	0	0	2	2	2	1	1	2	2	0	0	1	1	1	1	2	1	2	1	2	2	2	2	2	3	2	2	2	2	2	2	2	2	2	2
K04656	hypF	hydrogenase maturation protein HypF	1	1	1	1	1	1	1	1	0	0	0	1	1	0	1	1	1	1	1	1	1	0	0	0	0	0	1	1	1	1	1	1	1	1	1	1	1	1	1	1	1	1	1	1	1	1	1
K04708	KDSR	3-dehydrosphinganine reductase [EC:1.1.1.102]	0	0	0	0	0	0	0	0	0	0	0	0	0	0	0	0	0	0	0	0	0	0	0	0	0	0	0	0	0	0	0	0	0	0	0	0	0	0	1	0	1	1	0	1	1	2	0
K04719	bluB	5,6-dimethylbenzimidazole synthase [EC:1.13.11.79]	0	2	2	0	2	0	0	2	1	0	0	1	1	0	0	0	1	1	1	0	0	0	0	0	0	0	1	0	0	0	1	0	0	1	0	2	3	3	1	2	0	0	1	1	0	0	0
K04720	cobD	threonine-phosphate decarboxylase [EC:4.1.1.81]	0	1	1	0	0	1	0	1	0	0	0	0	0	0	0	0	0	0	0	0	0	0	0	0	0	0	0	0	1	0	0	0	0	0	0	0	0	0	0	1	0	0	0	0	0	0	0
K04727	AIFM1, PDCD8	apoptosis-inducing factor 1 [EC:1.-.-.-]	0	0	0	0	0	0	0	0	0	0	0	0	0	0	0	0	0	0	0	0	0	0	0	0	0	0	0	0	0	0	0	0	0	0	0	0	0	0	0	0	0	0	0	0	0	0	0
K04748	norQ	nitric oxide reductase NorQ protein	0	0	0	0	0	0	0	0	0	0	0	0	0	0	0	0	0	0	0	0	0	0	0	0	0	0	0	0	0	0	0	0	0	0	0	0	0	0	0	0	0	1	0	0	1	0	0
K04749	rsbV	anti-sigma B factor antagonist	0	0	0	0	0	0	0	0	0	0	0	0	0	0	0	0	0	0	0	0	0	0	0	0	0	0	0	0	0	0	0	0	0	0	0	0	0	0	0	0	0	0	0	0	0	0	0
K04750	phnB	PhnB protein	0	0	0	0	0	0	0	0	0	0	0	0	0	0	0	0	0	0	0	0	0	0	0	0	0	0	0	0	0	0	0	0	0	0	0	0	0	0	0	0	0	0	0	0	0	1	0
K04751	glnB	nitrogen regulatory protein P-II 1	1	0	1	0	0	0	0	0	0	0	0	0	0	0	0	0	0	0	0	0	0	0	0	0	0	0	0	0	0	0	0	0	0	0	0	0	0	0	0	1	0	0	0	0	0	0	0
K04755	fdx	ferredoxin, 2Fe-2S	0	0	0	0	0	0	0	0	0	0	0	0	0	0	0	0	0	0	0	0	0	0	0	0	0	0	0	0	0	1	0	0	0	0	0	0	0	0	0	0	0	0	0	0	0	0	0
K04757	rsbW	serine/threonine-protein kinase RsbW [EC:2.7.11.1]	0	0	0	0	0	0	0	0	0	0	0	0	0	0	0	0	0	0	0	0	0	0	0	0	0	0	0	0	0	0	0	0	0	0	0	0	0	0	0	0	0	0	0	0	0	0	0
K04758	feoA	ferrous iron transport protein A	1	1	1	0	0	0	0	0	0	0	0	1	0	0	1	1	2	1	0	1	0	0	0	0	0	2	0	0	0	0	1	1	1	1	3	1	1	1	1	1	0	1	0	1	1	2	2
K04759	feoB	ferrous iron transport protein B	1	1	2	1	0	1	0	1	0	1	1	1	1	0	1	1	2	1	0	1	0	0	0	1	1	1	1	0	1	3	1	1	1	1	2	0	0	3	2	0	1	1	0	1	1	1	1
K04763	xerD	integrase/recombinase XerD	1	2	1	0	0	0	0	0	0	0	0	0	0	1	0	0	0	0	0	0	0	1	1	0	0	2	0	1	0	0	0	0	0	0	0	5	1	0	0	0	1	0	2	1	0	0	0
K04767	acuB	acetoin utilization protein AcuB	0	0	0	0	0	0	0	0	0	0	0	0	0	0	0	0	0	0	0	0	0	0	0	0	0	0	0	0	0	0	0	0	0	0	0	0	0	0	0	0	0	0	0	0	0	0	0
K04768	acuC	acetoin utilization protein AcuC	0	3	3	2	2	2	1	3	1	1	1	0	0	0	1	1	0	0	0	0	2	0	0	1	1	1	1	2	2	2	0	1	1	1	0	1	2	3	2	1	2	2	2	1	2	1	1
K04769	spoVT	AbrB family transcriptional regulator, stage V sporulation protein T	0	0	0	0	0	0	0	0	0	0	0	0	0	0	0	0	0	0	0	0	0	0	0	0	0	0	0	0	0	0	0	0	0	0	0	0	0	0	0	0	0	0	0	0	0	0	0
K04771	degP, htrA	serine protease Do [EC:3.4.21.107]	0	0	0	0	0	0	0	0	0	0	0	0	0	0	0	0	0	0	1	0	0	0	0	0	0	0	0	0	0	0	0	0	0	0	0	0	1	0	0	0	0	0	0	0	0	0	0
K04772	degQ, hhoA	serine protease DegQ [EC:3.4.21.-]	0	0	0	0	0	0	0	0	0	1	0	0	0	0	0	1	1	0	0	0	0	0	0	0	0	0	1	0	0	0	0	0	0	1	0	0	0	0	0	0	0	0	0	0	0	0	0
K04773	sppA	protease IV [EC:3.4.21.-]	0	0	0	0	0	0	0	0	0	0	0	1	0	0	0	0	0	1	0	0	0	0	0	0	0	0	0	0	0	0	0	0	0	0	1	0	0	0	0	0	0	0	0	0	0	0	0
K04794	PTH2	peptidyl-tRNA hydrolase, PTH2 family [EC:3.1.1.29]	1	1	1	1	1	1	1	1	1	1	1	1	1	0	0	1	0	1	1	1	1	1	1	0	1	1	1	1	1	1	1	1	1	1	1	1	1	1	1	1	1	1	1	1	1	1	1
K04795	flpA	fibrillarin-like pre-rRNA processing protein	1	1	1	1	1	1	1	1	0	1	1	1	0	1	1	1	1	1	1	1	1	1	1	0	0	1	1	1	1	1	1	1	1	1	1	1	1	1	1	1	1	1	2	1	1	1	1
K04796	RUXX	small nuclear ribonucleoprotein	2	2	2	2	2	2	0	2	2	1	1	2	2	1	2	2	2	2	2	2	2	0	0	1	1	1	2	2	0	0	2	2	2	1	2	2	2	2	2	2	2	2	1	1	2	2	1
K04797	pfdA, PFDN5	prefoldin alpha subunit	0	0	0	1	1	0	1	1	1	0	0	1	0	0	0	0	0	1	1	1	0	0	0	0	0	0	0	0	0	0	1	0	0	0	0	1	1	0	1	0	0	0	1	0	1	1	1
K04798	pfdB, PFDN6	prefoldin beta subunit	1	1	1	0	0	0	0	0	1	0	0	0	0	0	1	1	1	0	0	1	0	0	0	0	0	0	1	1	0	0	0	1	1	1	0	0	0	0	0	1	1	0	0	0	0	0	0
K04799	FEN1, RAD2	flap endonuclease-1 [EC:3.-.-.-]	1	1	1	0	1	2	0	1	1	1	1	1	1	1	1	1	0	1	1	1	1	1	1	1	0	1	1	1	1	1	1	1	1	1	1	1	1	2	1	2	3	1	2	2	2	2	2
K04800	rfcL	replication factor C large subunit	0	1	1	0	1	1	1	1	0	0	1	0	0	1	1	1	1	1	0	1	1	1	1	0	1	1	1	1	1	0	1	1	1	1	1	1	1	1	1	1	1	1	2	1	1	1	1
K04801	rfcS	replication factor C small subunit	1	1	1	0	1	1	1	1	1	1	0	1	1	1	1	1	1	1	1	1	1	1	1	0	0	1	1	1	0	1	1	1	1	1	1	1	1	2	2	2	3	3	4	3	3	3	3
K04802	PCNA	proliferating cell nuclear antigen	0	2	2	0	0	1	0	1	0	1	0	0	1	0	0	1	0	0	1	1	0	0	0	1	1	3	1	0	0	0	0	2	2	1	1	1	1	1	1	1	1	1	1	1	1	1	1
K04882	KCNAB1	potassium voltage-gated channel Shaker-related subfamily A, beta member 1	0	0	0	0	0	0	0	0	0	0	0	1	0	0	0	1	2	1	1	2	1	0	1	0	0	0	0	0	1	0	1	1	1	1	1	0	0	0	0	0	1	0	0	0	0	0	0
K04883	KCNAB2	potassium voltage-gated channel Shaker-related subfamily A, beta member 2	0	0	0	0	0	0	0	0	0	1	0	0	0	0	1	1	0	0	0	0	1	0	0	0	0	0	0	1	1	0	0	0	0	0	0	0	0	0	0	0	0	0	0	0	0	0	0
K04884	KCNAB3	potassium voltage-gated channel Shaker-related subfamily A, beta member 3	0	0	0	0	0	0	0	0	0	0	0	0	0	0	0	0	0	0	0	0	0	1	0	0	0	0	0	0	0	1	0	0	0	0	0	0	0	0	0	0	0	0	0	0	0	0	0
K04940	odh	opine dehydrogenase [EC:1.5.1.28]	0	0	0	1	0	0	0	0	0	0	0	0	0	1	1	0	0	1	1	0	0	0	0	0	0	0	0	1	0	0	1	0	0	0	1	0	1	0	0	0	1	1	0	0	0	2	1
K05275	E1.1.1.65	pyridoxine 4-dehydrogenase [EC:1.1.1.65]	0	2	2	0	0	0	0	0	0	1	0	1	0	1	0	1	0	1	2	0	0	0	0	0	0	0	1	0	0	0	1	0	0	1	0	0	0	0	0	3	0	0	0	0	0	0	1
K05281	E1.3.1.45	2'-hydroxyisoflavone reductase [EC:1.3.1.45]	0	0	0	0	0	0	0	0	0	0	0	0	0	0	0	0	0	0	0	0	0	0	0	0	0	0	0	0	1	0	0	0	0	0	0	0	0	0	0	0	0	0	0	0	0	0	0
K05284	PIGM	GPI mannosyltransferase 1 subunit M [EC:2.4.1.-]	0	1	1	0	0	0	0	0	0	0	0	0	0	0	0	0	0	0	0	0	0	0	0	0	0	0	0	0	0	0	0	0	0	0	0	0	0	0	0	0	0	0	0	0	0	0	0
K05297	rubB, alkT	rubredoxin---NAD+ reductase [EC:1.18.1.1]	0	0	0	0	0	0	0	0	0	0	0	0	0	0	0	0	0	0	0	0	0	0	0	0	0	0	0	0	0	0	0	0	0	0	0	0	0	0	0	0	1	0	0	0	0	0	0
K05299	fdhA	formate dehydrogenase (NADP+) alpha subunit [EC:1.17.1.10]	0	0	0	0	0	0	0	0	0	0	0	1	0	0	0	0	0	1	0	0	0	0	0	0	0	0	0	0	1	1	1	0	0	0	1	0	0	0	0	0	0	0	0	0	0	0	0
K05303	K05303	O-methyltransferase [EC:2.1.1.-]	0	0	0	0	0	0	0	0	0	0	0	0	0	0	0	0	0	0	0	0	0	0	0	0	0	0	0	0	0	0	0	0	0	0	0	0	0	0	0	0	0	0	0	0	0	0	1
K05304	NANS, SAS	sialic acid synthase [EC:2.5.1.56 2.5.1.57 2.5.1.132]	0	0	0	0	0	0	0	0	0	0	0	0	0	0	0	0	0	0	0	0	0	0	0	0	0	0	0	0	0	0	0	0	0	0	0	0	0	0	0	0	0	0	0	0	0	0	0
K05337	fer	ferredoxin	0	0	0	0	0	0	0	0	0	0	0	0	0	0	0	0	0	0	0	0	0	0	0	0	1	0	0	0	0	0	0	1	1	0	0	1	0	0	0	0	0	0	0	0	0	0	0
K05343	treS	maltose alpha-D-glucosyltransferase / alpha-amylase [EC:5.4.99.16 3.2.1.1]	0	0	0	0	0	0	0	1	0	0	0	0	0	0	0	0	0	0	0	0	0	0	0	0	0	0	0	0	0	0	0	0	0	0	0	0	0	0	0	0	0	0	0	0	0	0	0
K05346	deoR	deoxyribonucleoside regulator	0	0	0	0	0	0	0	0	0	0	0	0	0	0	0	0	0	0	0	0	0	0	0	0	0	0	0	0	0	0	0	0	0	0	0	0	0	0	0	0	0	0	0	0	0	0	0
K05349	bglX	beta-glucosidase [EC:3.2.1.21]	0	0	0	1	0	0	0	1	0	2	1	0	0	0	1	1	0	1	0	1	1	0	0	1	0	1	0	1	0	1	1	1	1	0	0	0	0	2	2	2	1	2	1	1	3	4	0
K05350	bglB	beta-glucosidase [EC:3.2.1.21]	0	0	0	0	2	2	0	3	0	0	0	0	0	0	0	1	0	1	0	0	0	0	0	0	0	0	0	0	0	0	1	0	0	0	0	1	2	0	0	0	0	0	0	0	0	2	1
K05366	mrcA	penicillin-binding protein 1A [EC:2.4.1.129 3.4.16.4]	0	0	0	0	0	0	0	0	0	0	0	0	0	0	0	0	0	0	0	0	0	0	0	0	0	0	0	0	0	0	0	0	0	0	0	0	0	0	0	0	0	0	0	0	0	0	0
K05396	dcyD	D-cysteine desulfhydrase [EC:4.4.1.15]	0	0	0	0	0	0	0	0	0	0	0	1	1	0	0	0	0	1	0	0	1	0	0	0	0	0	0	0	0	0	1	0	0	0	1	0	0	1	1	1	0	2	0	1	1	2	3
K05499	cytR	LacI family transcriptional regulator, repressor for deo operon, udp, cdd, tsx, nupC, and nupG	0	0	0	0	0	0	0	0	0	0	0	0	0	0	0	0	0	0	0	0	0	0	0	0	0	0	0	0	0	0	0	0	0	0	0	0	0	0	0	0	0	0	0	0	0	0	0
K05515	mrdA	penicillin-binding protein 2 [EC:3.4.16.4]	0	0	0	0	0	0	0	0	0	0	0	0	0	0	0	0	0	0	0	0	0	0	0	0	0	0	0	0	0	0	0	0	0	0	0	0	0	0	0	0	0	0	0	0	0	0	0
K05516	cbpA	curved DNA-binding protein	0	0	0	0	0	0	0	0	0	0	0	0	0	0	1	0	0	0	0	0	0	0	0	0	0	0	0	1	0	1	0	0	0	0	0	0	0	0	0	1	0	0	1	1	1	1	1
K05520	pfpI	protease I [EC:3.5.1.124]	1	1	1	0	0	0	0	1	0	0	0	0	0	0	0	0	0	0	0	1	0	0	0	0	0	0	0	0	0	0	0	0	0	0	0	1	1	0	0	1	0	0	0	1	1	0	0
K05521	draG	ADP-ribosyl-[dinitrogen reductase] hydrolase [EC:3.2.2.24]	0	0	0	0	0	0	0	0	0	0	0	0	0	0	0	0	0	0	0	0	0	0	0	0	0	0	0	0	0	0	0	0	0	0	0	0	0	0	0	1	0	0	0	0	0	0	0
K05540	dusB	tRNA-dihydrouridine synthase B [EC:1.-.-.-]	0	0	0	0	0	0	0	0	0	0	0	0	0	1	1	0	0	0	0	0	1	0	0	0	0	0	0	1	0	2	0	0	0	0	1	0	0	0	1	0	1	1	0	1	1	0	0
K05555	actIV	cyclase [EC:4.-.-.-]	0	0	0	0	0	0	0	0	0	0	0	0	0	0	0	0	0	0	0	0	0	0	0	0	0	0	0	0	0	0	0	0	0	0	0	0	0	0	0	1	0	0	0	0	0	0	1
K05565	mnhA, mrpA	multicomponent Na+:H+ antiporter subunit A	0	0	0	0	0	0	0	0	0	0	0	0	0	2	0	0	0	0	0	0	0	0	0	0	1	0	0	0	0	0	0	0	0	0	0	0	0	0	0	0	0	0	0	0	0	0	0
K05566	mnhB, mrpB	multicomponent Na+:H+ antiporter subunit B	0	0	0	0	0	0	0	0	0	0	0	0	0	1	0	0	0	0	0	0	0	0	0	0	1	0	0	0	0	0	0	0	0	0	0	0	0	0	0	0	0	0	0	0	0	0	0
K05567	mnhC, mrpC	multicomponent Na+:H+ antiporter subunit C	0	1	1	0	0	1	1	1	0	0	1	0	0	1	0	1	0	0	0	0	0	0	0	1	2	0	0	0	0	0	0	1	1	0	0	1	0	0	0	0	0	0	0	0	0	0	0
K05568	mnhD, mrpD	multicomponent Na+:H+ antiporter subunit D	0	1	2	0	0	1	0	1	0	0	1	1	0	0	0	1	0	1	1	0	0	0	0	0	2	0	0	1	1	0	1	1	1	0	1	1	1	0	0	0	0	0	0	0	0	0	0
K05569	mnhE, mrpE	multicomponent Na+:H+ antiporter subunit E	0	0	0	0	0	0	0	0	0	0	0	0	0	0	0	0	0	0	0	0	0	0	0	0	1	0	0	0	0	0	0	0	0	0	0	0	0	0	0	0	0	0	0	0	0	0	0
K05570	mnhF, mrpF	multicomponent Na+:H+ antiporter subunit F	0	0	0	0	0	0	0	0	0	0	0	0	0	0	0	0	0	0	0	0	0	0	0	0	1	0	0	0	0	0	0	0	0	0	0	0	0	0	0	0	0	0	0	0	0	0	0
K05571	mnhG, mrpG	multicomponent Na+:H+ antiporter subunit G	0	0	0	0	0	0	0	0	0	0	0	0	0	0	0	0	0	0	0	0	0	0	0	0	1	0	0	0	0	0	0	0	0	0	0	0	0	0	0	0	0	0	0	0	0	0	0
K05572	ndhA	NAD(P)H-quinone oxidoreductase subunit 1 [EC:7.1.1.2]	0	0	0	0	0	0	0	0	0	0	0	0	0	0	0	0	0	0	0	0	0	0	0	0	0	0	0	0	1	0	0	0	0	0	0	0	0	0	0	0	0	0	0	0	0	0	0
K05574	ndhC	NAD(P)H-quinone oxidoreductase subunit 3 [EC:7.1.1.2]	0	0	0	0	0	0	0	0	0	0	0	0	0	0	0	0	0	0	0	0	0	0	0	0	0	0	0	0	2	0	0	0	0	0	0	0	0	0	0	0	0	0	0	0	0	0	0
K05576	ndhE	NAD(P)H-quinone oxidoreductase subunit 4L [EC:7.1.1.2]	0	0	0	0	0	0	0	0	0	0	0	0	0	0	1	0	0	0	0	0	1	0	0	0	0	0	0	2	1	0	0	0	0	0	0	1	1	0	0	0	0	0	0	0	0	0	0
K05578	ndhG	NAD(P)H-quinone oxidoreductase subunit 6 [EC:7.1.1.2]	0	0	0	0	0	0	0	0	0	0	0	0	0	0	0	0	0	0	0	0	0	0	0	0	0	0	0	1	0	0	0	0	0	0	0	0	0	0	0	0	0	0	0	0	0	0	0
K05580	ndhI	NAD(P)H-quinone oxidoreductase subunit I [EC:7.1.1.2]	0	0	0	0	0	0	0	0	0	0	0	0	0	0	0	0	0	0	0	0	0	0	0	0	0	0	0	1	0	0	0	0	0	0	0	0	0	0	0	0	0	0	0	0	0	0	0
K05592	deaD, cshA	ATP-dependent RNA helicase DeaD [EC:3.6.4.13]	1	1	1	0	0	0	0	0	0	0	0	1	0	1	1	0	0	2	1	0	1	0	0	0	1	0	0	0	0	1	1	0	0	0	1	0	0	1	1	1	2	1	1	1	1	1	1
K05593	aadK	aminoglycoside 6-adenylyltransferase [EC:2.7.7.-]	0	0	0	0	0	0	0	0	0	0	0	0	0	0	0	0	0	0	0	0	0	0	0	0	0	0	0	0	0	0	0	0	0	0	0	0	0	0	0	0	0	0	0	0	0	0	0
K05595	marC	multiple antibiotic resistance protein	0	0	0	0	1	1	0	0	0	0	0	0	0	0	0	0	0	0	0	0	0	0	0	0	0	0	0	0	0	0	0	0	0	0	0	0	0	0	0	0	0	0	0	0	0	0	0
K05602	hisN	histidinol-phosphatase [EC:3.1.3.15]	0	0	0	0	0	0	0	0	0	0	0	0	0	0	0	0	0	0	0	0	0	0	0	0	0	0	0	0	0	0	0	0	0	0	0	0	0	0	0	0	0	0	0	0	0	0	0
K05606	MCEE, epi	methylmalonyl-CoA/ethylmalonyl-CoA epimerase [EC:5.1.99.1]	1	1	1	0	2	1	3	3	2	1	0	0	0	0	0	1	1	0	0	1	0	1	1	0	0	0	2	0	1	2	0	0	0	1	0	0	0	0	0	0	0	0	2	1	0	0	0
K05692	ACTB_G1	actin beta/gamma 1	1	1	2	0	0	0	0	0	0	1	1	0	0	0	0	1	1	0	0	1	0	0	0	1	0	1	1	0	0	0	1	1	1	1	1	0	0	0	0	1	1	1	3	3	1	2	2
K05710	hcaC	3-phenylpropionate/trans-cinnamate dioxygenase ferredoxin component	0	0	0	0	0	0	0	0	0	0	1	0	1	0	0	0	1	0	0	1	0	1	1	1	1	1	0	0	1	0	0	1	1	1	0	0	0	0	0	1	0	0	0	0	0	0	0
K05715	2PGK	2-phosphoglycerate kinase [EC:2.7.2.16]	1	1	1	0	0	0	0	0	0	0	1	2	0	0	0	0	0	2	2	0	0	0	0	0	0	0	0	0	2	0	2	0	0	0	2	0	0	0	0	0	0	1	0	0	1	0	0
K05716	CPGS	cyclic 2,3-diphosphoglycerate synthase [EC:6.5.1.9]	1	1	1	0	0	0	0	0	0	0	0	0	0	0	0	0	0	0	0	0	0	0	0	0	0	0	0	0	0	0	0	0	0	0	0	0	0	0	0	0	0	0	0	0	0	0	0
K05770	TSPO, BZRP	translocator protein	0	1	1	0	0	0	0	1	0	0	0	0	0	0	0	0	0	0	0	0	0	0	0	0	0	0	0	0	0	0	0	0	0	0	0	0	0	0	0	1	0	0	0	0	0	0	0
K05772	tupA, vupA	tungstate transport system substrate-binding protein	0	1	1	0	0	0	0	0	0	0	0	0	0	0	0	0	0	0	0	0	0	1	1	0	0	0	0	0	1	1	0	0	0	0	0	0	0	0	0	0	0	0	1	1	0	0	0
K05773	tupB, vupB	tungstate transport system permease protein	1	1	1	0	0	0	0	0	0	0	0	0	0	0	0	0	0	0	0	0	0	1	0	0	0	0	0	0	1	1	0	0	0	0	0	0	0	0	0	0	0	0	1	1	0	0	0
K05774	phnN	ribose 1,5-bisphosphokinase [EC:2.7.4.23]	0	0	0	0	0	0	0	0	0	0	0	0	0	1	1	0	0	0	0	0	0	0	0	0	0	0	0	1	0	1	0	0	0	0	0	0	0	1	1	0	1	1	1	1	1	1	0
K05785	rfaH	transcriptional antiterminator RfaH	0	0	0	0	0	0	0	0	0	0	0	0	0	0	0	0	0	0	0	0	0	0	0	0	0	0	0	0	0	0	0	0	0	0	0	0	0	0	0	0	0	0	0	0	0	0	0
K05796	hydN	electron transport protein HydN	0	0	0	0	0	0	0	0	0	0	0	0	0	0	0	0	0	0	0	0	0	0	0	0	0	0	0	0	0	0	0	0	0	1	0	0	0	0	0	1	0	0	2	1	0	0	0
K05799	pdhR	GntR family transcriptional regulator, transcriptional repressor for pyruvate dehydrogenase complex	0	0	0	0	0	0	0	0	0	0	0	0	0	0	0	0	0	0	0	0	0	0	0	0	0	0	0	0	0	0	0	0	0	0	0	0	0	0	0	0	0	0	0	0	0	0	0
K05800	ybaO	Lrp/AsnC family transcriptional regulator	0	0	0	0	0	0	0	0	0	0	0	0	0	0	0	0	0	0	0	0	0	0	0	0	0	0	0	0	0	0	0	0	0	0	0	0	0	0	0	0	0	0	0	0	0	0	0
K05810	yfiH	polyphenol oxidase [EC:1.10.3.-]	0	0	0	0	0	0	0	0	0	0	0	0	0	0	0	0	0	0	0	0	0	0	0	0	0	0	0	0	0	0	0	0	0	0	0	0	0	0	0	0	0	0	0	0	0	0	0
K05814	ugpA	sn-glycerol 3-phosphate transport system permease protein	0	0	0	0	0	0	0	0	0	0	0	0	0	0	0	0	0	0	0	0	0	0	0	0	0	0	0	0	0	0	0	0	0	0	0	0	0	0	0	0	0	0	0	0	0	0	0
K05825	LYSN	2-aminoadipate transaminase [EC:2.6.1.-]	0	1	1	0	0	0	1	0	0	1	1	1	1	1	0	1	0	1	1	1	2	0	0	1	0	1	0	1	0	0	1	1	1	0	1	0	0	0	0	0	0	0	0	0	0	0	0
K05826	lysW	alpha-aminoadipate/glutamate carrier protein LysW	0	0	0	0	0	1	0	1	0	0	0	0	0	0	0	0	0	0	0	0	0	0	0	0	0	0	0	0	1	1	0	0	0	0	0	0	0	1	1	1	0	0	0	0	0	1	1
K05827	lysX	[lysine-biosynthesis-protein LysW]---L-2-aminoadipate ligase [EC:6.3.2.43]	2	2	2	0	2	2	0	2	0	0	0	0	0	0	0	0	0	0	0	0	0	0	0	0	0	0	0	0	1	1	0	0	0	0	0	0	0	1	1	1	0	0	0	0	0	1	1
K05828	lysZ, argB	[amino group carrier protein]-L-2-aminoadipate 6-kinase [EC:2.7.2.17]	1	1	1	0	2	2	1	2	0	0	0	0	0	0	0	0	0	0	0	0	0	0	0	0	0	0	0	0	1	1	0	0	0	0	0	0	0	1	2	1	0	0	0	0	0	2	2
K05829	lysY, argC	LysW-gamma-L-alpha-aminoadipyl-6-phosphate/LysW-L-glutamyl-5-phosphate reductase [EC:1.2.1.103 1.2.1.-]	1	1	1	0	1	1	0	1	0	0	0	0	0	0	0	0	0	0	0	0	0	0	0	0	0	0	0	0	1	1	0	0	0	0	0	0	0	1	0	1	0	0	0	0	0	1	1
K05830	lysJ, argD	LysW-gamma-L-lysine/LysW-L-ornithine aminotransferase [EC:2.6.1.118 2.6.1.-]	0	1	1	0	1	1	0	1	0	0	0	0	0	0	0	0	0	0	0	0	0	0	0	0	0	0	0	0	1	1	0	0	0	0	0	0	0	1	1	1	0	0	0	0	0	0	1
K05831	lysK, argE	[amino group carrier protein]-lysine/ornithine hydrolase [EC:3.5.1.130 3.5.1.132]	0	1	1	0	2	1	2	2	0	0	0	0	0	0	0	0	0	0	0	0	0	0	0	0	0	0	0	0	0	0	0	0	0	0	0	0	0	1	2	1	0	0	0	0	0	1	1
K05838	ybbN	putative thioredoxin	0	0	0	0	0	0	0	0	0	0	0	0	0	0	0	0	0	0	0	0	0	0	0	0	1	0	0	0	0	0	0	0	0	0	0	0	0	0	0	0	0	0	0	0	0	0	0
K05841	E2.4.1.173	sterol 3beta-glucosyltransferase [EC:2.4.1.173]	0	0	0	0	0	0	0	0	0	0	0	0	0	0	0	0	0	0	0	0	0	0	0	0	0	0	0	0	0	0	0	0	0	0	0	0	0	0	0	0	0	0	0	0	0	0	0
K05844	rimK	ribosomal protein S6--L-glutamate ligase [EC:6.3.2.-]	0	1	1	0	0	0	0	0	0	0	0	0	0	1	1	0	0	0	0	0	1	0	0	0	0	0	0	1	0	0	0	0	0	0	0	1	0	0	1	1	0	0	0	0	0	0	0
K05846	opuBD	osmoprotectant transport system permease protein	0	0	0	0	0	0	0	0	0	0	0	0	0	0	0	0	0	0	0	0	0	0	0	0	0	0	0	0	0	0	0	0	0	0	0	0	0	0	0	0	0	0	0	0	0	0	0
K05847	opuA	osmoprotectant transport system ATP-binding protein [EC:7.6.2.9]	0	0	0	0	0	0	0	0	0	0	0	0	0	0	0	0	0	0	0	0	0	0	0	0	0	0	0	0	0	1	0	0	0	0	0	0	0	0	0	0	0	0	0	0	0	0	0
K05873	cyaB	adenylate cyclase, class 2 [EC:4.6.1.1]	0	1	1	0	0	1	1	1	1	2	2	0	0	0	1	1	1	0	0	1	1	1	1	1	1	2	2	1	0	0	0	2	2	2	0	1	1	0	1	1	1	0	1	1	1	1	0
K05878	dhaK	phosphoenolpyruvate---glycerone phosphotransferase subunit DhaK [EC:2.7.1.121]	0	0	0	0	0	0	0	0	0	0	0	0	0	0	0	0	0	0	0	0	0	0	0	0	0	0	0	0	0	0	0	0	0	0	0	0	0	0	0	0	0	0	0	0	0	0	0
K05879	dhaL	phosphoenolpyruvate---glycerone phosphotransferase subunit DhaL [EC:2.7.1.121]	0	0	0	0	0	0	0	0	0	0	0	0	0	0	0	0	0	0	0	0	0	0	0	0	0	0	0	0	0	0	0	0	0	0	0	0	0	0	0	0	0	0	0	0	0	0	0
K05882	E1.1.1.91	aryl-alcohol dehydrogenase (NADP+) [EC:1.1.1.91]	0	0	0	0	0	0	0	0	0	1	0	1	0	0	1	1	0	1	0	0	1	1	1	0	0	0	0	1	2	1	1	1	1	1	1	0	0	0	0	0	0	0	0	0	0	0	0
K05884	comC	L-2-hydroxycarboxylate dehydrogenase (NAD+) [EC:1.1.1.337]	0	0	0	0	0	0	1	1	0	1	1	0	1	0	0	1	0	0	0	2	0	0	0	1	1	1	1	0	0	0	0	2	2	1	1	0	1	1	0	0	1	2	2	2	1	1	0
K05886	sdh	serine 3-dehydrogenase (NADP+) [EC:1.1.1.276]	0	0	0	0	0	0	0	0	0	0	0	0	0	0	0	0	0	0	0	0	0	0	0	0	0	0	0	0	0	0	0	0	0	0	0	0	0	0	0	0	0	0	0	0	0	0	0
K05896	scpA	segregation and condensation protein A	0	0	0	0	1	1	1	1	1	0	0	0	0	0	0	0	0	0	0	0	0	0	0	0	0	0	0	0	0	0	0	0	0	0	0	1	1	0	0	0	0	0	0	0	0	0	0
K05898	kstD	3-oxosteroid 1-dehydrogenase [EC:1.3.99.4]	0	0	0	0	0	1	0	1	0	0	0	1	0	0	0	0	0	1	1	0	0	0	0	0	0	0	0	0	0	0	0	0	0	0	1	0	0	0	0	0	0	0	0	0	0	0	0
K05919	dfx	superoxide reductase [EC:1.15.1.2]	0	2	2	0	1	1	1	1	0	1	1	1	1	1	1	1	1	1	0	1	0	0	0	1	0	1	1	1	0	0	1	1	1	1	1	1	1	0	1	1	1	1	1	1	1	1	1
K05921	hpaG	5-oxopent-3-ene-1,2,5-tricarboxylate decarboxylase / 2-hydroxyhepta-2,4-diene-1,7-dioate isomerase [EC:4.1.1.68 5.3.3.-]	1	1	1	0	0	0	0	0	0	0	0	0	0	0	0	0	0	0	1	0	0	0	0	0	0	0	0	1	1	1	0	0	0	0	0	0	0	0	0	0	1	1	0	0	1	1	2
K05928	E2.1.1.95	tocopherol O-methyltransferase [EC:2.1.1.95]	0	0	0	0	0	0	0	0	0	0	0	0	0	0	0	0	0	0	0	0	0	0	0	0	0	0	0	0	1	0	0	0	0	0	0	0	0	0	0	0	0	0	0	0	0	0	0
K05929	E2.1.1.103, NMT	phosphoethanolamine N-methyltransferase [EC:2.1.1.103]	0	0	0	0	0	0	0	0	0	0	0	0	0	0	0	0	0	0	0	0	0	0	0	0	0	0	0	0	0	0	0	0	0	0	0	0	0	0	0	0	0	0	0	0	0	0	0
K05946	tagA, tarA	N-acetylglucosaminyldiphosphoundecaprenol N-acetyl-beta-D-mannosaminyltransferase [EC:2.4.1.187]	0	0	0	0	0	0	0	0	0	0	0	0	0	0	0	0	0	0	0	0	0	0	0	0	0	0	0	0	0	0	0	0	0	0	0	0	0	0	0	0	0	0	0	0	0	0	0
K05947	E2.4.1.217	mannosyl-3-phosphoglycerate synthase [EC:2.4.1.217]	0	0	0	0	0	0	0	0	0	0	0	0	0	0	0	0	0	0	0	0	0	0	0	0	0	0	0	0	0	0	0	0	0	0	0	0	0	0	0	0	0	0	0	0	0	0	0
K05957	stsC	L-glutamine:scyllo-inosose aminotransferase [EC:2.6.1.50]	0	0	0	0	0	0	0	0	0	0	0	0	0	0	0	0	0	0	0	0	0	0	0	0	0	0	0	0	0	0	0	0	0	0	0	0	0	0	0	0	0	0	0	0	0	0	0
K05962	: No such data.		0	0	0	0	0	0	0	0	0	0	0	0	0	0	0	0	0	0	0	0	0	0	0	0	0	0	0	0	0	0	0	0	0	0	0	0	0	0	0	0	0	0	0	0	0	0	0
K05964	citX	holo-ACP synthase [EC:2.7.7.61]	0	0	0	0	0	0	0	0	0	0	0	0	0	0	0	1	1	0	0	0	0	0	0	0	0	0	0	0	0	0	0	0	1	0	0	0	0	0	0	0	0	0	0	0	0	0	0
K05966	citG	triphosphoribosyl-dephospho-CoA synthase [EC:2.4.2.52]	1	1	1	0	0	1	0	1	1	2	2	1	1	0	0	2	2	1	0	2	0	0	0	0	2	2	2	0	0	0	1	2	2	1	0	0	0	1	1	1	1	1	1	1	1	1	1
K05967	K05967	uncharacterized protein	0	0	0	0	0	0	0	0	0	0	0	0	0	0	0	0	0	0	0	0	1	0	0	0	0	0	0	0	0	0	0	0	0	0	0	0	0	0	0	0	0	1	0	0	1	0	0
K05979	comB	2-phosphosulfolactate phosphatase [EC:3.1.3.71]	2	2	2	1	1	1	0	0	0	1	1	1	1	0	0	1	1	1	1	1	0	0	0	1	0	1	1	0	2	0	1	1	1	1	0	1	1	0	1	0	0	0	0	0	0	0	0
K05982	E3.1.21.7, nfi	deoxyribonuclease V [EC:3.1.21.7]	1	1	1	0	1	1	1	1	0	1	1	1	0	0	1	1	1	1	2	1	1	0	0	1	3	1	0	1	0	0	1	1	1	1	0	2	1	1	1	1	0	0	1	1	1	0	1
K05989	ramA	alpha-L-rhamnosidase [EC:3.2.1.40]	0	0	0	0	0	0	0	0	0	0	0	0	0	0	0	0	0	0	0	0	0	0	0	0	0	0	0	0	0	0	0	0	0	0	0	0	0	1	1	1	0	0	0	0	0	1	1
K05995	pepE	dipeptidase E [EC:3.4.13.21]	0	0	0	0	0	0	0	0	0	0	0	0	0	0	0	0	0	0	0	0	0	0	0	0	0	0	0	0	0	0	0	0	0	0	0	0	0	0	0	0	0	0	0	0	0	0	0
K05996	cpt	carboxypeptidase T [EC:3.4.17.18]	0	0	0	0	0	0	0	0	0	0	0	0	0	0	0	0	0	0	0	0	0	0	0	0	0	0	0	0	0	0	0	0	0	0	0	0	0	0	0	0	0	0	0	0	0	0	0
K06001	trpB	tryptophan synthase beta chain [EC:4.2.1.20]	0	2	2	1	0	1	1	1	0	0	1	1	0	0	0	0	0	1	0	0	0	0	0	0	0	0	0	0	2	2	1	0	0	0	1	1	1	1	1	1	1	1	0	0	1	1	1
K06013	STE24	STE24 endopeptidase [EC:3.4.24.84]	0	0	0	0	0	0	0	0	0	0	0	0	0	1	0	0	0	0	0	0	1	1	1	0	0	0	0	1	1	1	0	0	0	0	0	0	0	0	0	0	0	0	0	0	0	0	0
K06015	E3.5.1.81	N-acyl-D-amino-acid deacylase [EC:3.5.1.81]	1	1	1	0	0	0	1	0	0	0	0	1	0	0	0	1	1	1	0	1	0	0	0	0	0	0	1	0	1	0	0	1	1	1	1	0	0	1	2	4	0	1	1	0	1	7	7
K06019	ppaX	pyrophosphatase PpaX [EC:3.6.1.1]	1	0	1	0	1	0	0	0	1	0	1	1	0	2	1	1	0	1	0	1	1	0	0	1	1	1	0	1	1	1	1	1	1	1	2	0	0	0	1	0	1	0	0	1	0	0	0
K06024	scpB	segregation and condensation protein B	0	0	0	0	2	2	1	1	1	0	0	0	0	0	0	0	0	0	0	0	0	0	0	0	0	0	0	0	0	0	0	0	0	0	0	1	1	1	0	0	1	0	0	0	1	0	0
K06027	NSF, SEC18	vesicle-fusing ATPase [EC:3.6.4.6]	0	1	1	0	0	0	0	0	0	0	0	0	0	1	0	0	0	0	0	0	0	0	0	0	0	0	0	1	0	0	0	0	0	0	0	0	0	0	0	0	0	0	0	0	0	0	0
K06034	comD	sulfopyruvate decarboxylase subunit alpha [EC:4.1.1.79]	0	0	0	0	1	1	1	1	0	0	0	0	0	0	0	0	0	0	0	0	0	0	0	0	0	0	0	0	0	0	0	0	0	0	0	0	0	0	0	0	0	0	1	1	0	0	0
K06039	ychN	uncharacterized protein involved in oxidation of intracellular sulfur	0	0	0	0	0	0	0	0	0	0	0	0	0	1	1	1	0	0	0	0	0	0	0	0	0	0	1	1	2	1	0	1	1	1	0	0	0	0	0	0	0	0	0	0	0	0	0
K06041	kdsD, kpsF	arabinose-5-phosphate isomerase [EC:5.3.1.13]	0	0	0	0	0	0	0	0	0	0	0	0	0	0	0	0	0	0	0	0	0	0	0	0	0	0	0	0	0	0	0	0	0	0	0	0	0	0	0	0	1	0	0	0	0	0	0
K06046	luxE	long-chain-fatty-acid---luciferin-component ligase [EC:6.2.1.19]	0	0	0	0	0	0	1	0	0	0	0	0	0	0	0	0	0	0	0	0	0	0	0	0	0	0	0	0	0	0	0	0	0	0	0	0	0	0	0	0	0	0	0	0	0	0	0
K06048	gshA, ybdK	glutamate---cysteine ligase / carboxylate-amine ligase [EC:6.3.2.2 6.3.-.-]	0	0	0	0	0	0	0	0	0	0	0	0	0	0	0	0	0	0	0	0	0	0	0	0	0	0	0	0	0	0	0	0	0	0	0	0	0	1	1	1	1	1	1	1	0	1	1
K06075	slyA	MarR family transcriptional regulator, transcriptional regulator for hemolysin	0	0	0	0	0	0	0	0	0	0	0	0	0	0	0	0	0	0	0	1	0	0	0	0	0	0	0	0	0	0	0	0	0	0	0	0	0	0	0	0	0	0	0	0	0	0	0
K06108	RAB3B	Ras-related protein Rab-3B	0	0	0	0	0	0	0	0	0	0	0	0	0	0	0	0	0	0	0	0	0	0	0	0	0	0	0	0	0	0	0	0	0	0	0	0	0	0	0	0	0	0	0	0	0	0	0
K06109	RAB13	Ras-related protein Rab-13	0	0	0	0	0	1	1	0	0	0	0	0	0	1	0	0	0	0	0	0	0	1	0	0	0	0	0	0	0	1	0	0	0	0	0	2	1	1	0	1	1	1	0	0	1	0	0
K06118	SQD1, sqdB	UDP-sulfoquinovose synthase [EC:3.13.1.1]	0	2	2	1	0	0	0	0	0	0	0	0	0	0	0	0	0	0	0	0	0	0	0	0	0	0	0	0	0	0	0	0	0	0	0	0	0	0	0	1	0	0	0	0	0	0	1
K06123	AYR1	1-acylglycerone phosphate reductase [EC:1.1.1.101]	0	0	0	0	0	0	0	0	0	0	0	0	0	0	0	0	0	0	0	0	0	0	0	0	0	0	0	0	0	0	0	0	0	0	0	0	0	0	0	0	0	0	0	0	0	0	0
K06133	LYS5, acpT	4'-phosphopantetheinyl transferase [EC:2.7.8.-]	0	0	0	0	0	0	0	0	0	0	0	0	0	0	0	0	0	0	0	0	0	0	0	0	0	0	0	0	0	1	0	0	0	0	0	0	0	0	0	0	0	0	0	0	0	0	0
K06136	pqqB	pyrroloquinoline quinone biosynthesis protein B	0	0	0	0	0	0	0	0	0	1	0	0	0	0	0	1	1	0	0	0	0	0	0	0	0	0	0	0	1	1	0	1	1	1	0	0	0	0	0	1	0	0	0	0	0	0	0
K06137	pqqC	pyrroloquinoline-quinone synthase [EC:1.3.3.11]	0	0	0	0	0	0	0	0	0	0	0	0	0	0	0	0	0	0	0	0	0	0	0	0	0	0	0	0	1	2	0	0	0	0	0	0	0	0	0	0	0	0	0	0	0	0	0
K06139	pqqE	PqqA peptide cyclase [EC:1.21.98.4]	0	0	0	0	0	0	0	0	0	0	0	1	0	0	0	0	0	1	1	0	0	0	0	0	0	0	0	1	0	0	1	0	0	0	1	0	0	0	0	0	0	0	0	0	0	0	0
K06140	rnk	regulator of nucleoside diphosphate kinase	0	0	0	0	0	0	0	0	0	0	0	0	0	0	0	0	0	0	0	0	0	0	0	0	0	0	0	0	0	0	0	0	0	0	0	0	0	0	0	0	0	0	0	0	0	0	0
K06142	hlpA, ompH	outer membrane protein	0	0	0	0	0	0	0	0	0	0	0	0	0	0	0	0	0	0	0	0	0	0	0	0	0	0	0	0	0	0	0	0	0	0	0	0	0	0	0	0	0	0	0	0	0	0	0
K06147	ABCB-BAC	ATP-binding cassette, subfamily B, bacterial	2	1	2	0	0	0	0	0	0	8	11	9	6	6	10	10	8	10	6	13	6	5	7	4	8	12	7	14	14	7	10	13	13	5	12	0	0	0	0	1	7	4	2	2	6	2	0
K06148	ABCC-BAC	ATP-binding cassette, subfamily C, bacterial	0	0	0	0	0	0	0	0	0	1	0	0	0	1	0	2	3	0	0	1	0	0	0	0	0	0	1	1	0	0	0	1	1	1	0	0	0	0	0	0	0	0	0	0	0	0	0
K06149	uspA	universal stress protein A	0	0	0	0	1	0	1	1	1	0	0	0	0	0	0	0	0	0	0	0	0	0	0	0	0	0	0	0	0	0	0	0	0	0	0	1	1	0	0	1	0	0	0	1	1	0	0
K06153	bacA	undecaprenyl-diphosphatase [EC:3.6.1.27]	0	1	1	0	0	0	0	0	0	1	1	1	1	0	1	1	1	1	1	1	1	0	1	1	1	1	1	1	0	1	1	1	1	1	1	0	0	0	0	1	1	1	1	1	1	0	1
K06154	lysM	Lrp/AsnC family transcriptional regulator, involved in the regulation of lysine biosynthesis	1	1	1	0	0	0	0	0	0	0	0	0	0	0	0	0	0	0	0	0	0	0	0	0	0	0	0	0	1	0	0	0	0	0	0	0	0	0	0	0	0	0	1	0	0	0	0
K06167	phnP	phosphoribosyl 1,2-cyclic phosphate phosphodiesterase [EC:3.1.4.55]	1	2	2	2	1	1	0	2	0	0	0	0	0	0	0	0	0	0	0	0	0	0	0	0	0	0	0	0	0	0	0	0	0	0	0	0	0	0	1	0	0	0	0	0	0	0	0
K06168	miaB	tRNA-2-methylthio-N6-dimethylallyladenosine synthase [EC:2.8.4.3]	0	0	0	0	0	0	0	0	0	0	0	0	0	0	0	0	0	0	0	0	0	0	0	0	0	0	0	0	0	0	0	0	0	0	0	0	0	0	0	0	0	0	0	0	0	0	0
K06173	truA, PUS1	tRNA pseudouridine38-40 synthase [EC:5.4.99.12]	0	1	1	0	1	1	1	1	0	0	1	1	1	1	1	1	1	1	1	1	1	0	0	1	1	1	1	1	0	1	1	1	1	1	1	1	1	1	1	1	1	1	1	1	1	1	1
K06174	ABCE1, Rli1	ATP-binding cassette, sub-family E, member 1	1	1	1	1	0	1	1	1	0	2	2	1	2	1	2	2	2	1	1	2	2	0	1	1	1	2	2	2	1	1	0	2	2	1	1	0	1	1	1	1	2	1	0	1	1	1	1
K06176	truD, PUS7	tRNA pseudouridine13 synthase [EC:5.4.99.27]	1	1	1	1	1	1	1	1	1	1	1	1	1	1	1	1	1	1	1	1	0	0	0	0	1	1	1	1	0	1	1	1	1	1	1	0	1	1	1	1	1	1	1	1	1	1	1
K06178	rluB	23S rRNA pseudouridine2605 synthase [EC:5.4.99.22]	0	0	0	0	0	0	0	1	0	0	0	0	0	0	0	0	0	0	0	0	0	0	0	0	0	0	0	0	0	0	0	0	0	0	0	0	0	0	0	0	0	0	0	0	0	0	0
K06180	rluD	23S rRNA pseudouridine1911/1915/1917 synthase [EC:5.4.99.23]	0	0	0	0	0	0	0	0	0	0	0	0	0	0	0	0	0	0	0	0	0	0	0	0	0	1	0	0	0	0	0	0	0	0	0	0	0	0	0	0	0	0	0	0	0	0	0
K06188	aqpZ	aquaporin Z	0	0	0	0	0	0	0	0	0	0	0	0	0	0	0	0	0	0	0	0	0	0	0	0	0	0	0	0	0	0	0	0	0	0	0	0	0	0	0	0	0	0	0	0	0	0	0
K06189	corC	magnesium and cobalt transporter	0	0	0	0	0	0	0	0	0	0	0	0	0	0	0	0	0	0	0	0	0	0	0	0	0	0	0	0	0	0	0	0	0	0	0	0	0	0	0	0	0	0	0	0	0	0	0
K06191	nrdH	glutaredoxin-like protein NrdH	1	0	1	0	0	0	0	1	0	1	1	0	0	0	0	1	0	0	0	0	0	0	0	0	0	1	1	0	0	0	0	1	1	0	0	1	1	0	0	0	1	0	0	0	0	0	0
K06196	ccdA	cytochrome c-type biogenesis protein	0	0	0	0	0	0	0	0	0	0	0	0	0	0	0	0	0	0	0	0	1	1	1	0	0	0	0	1	0	0	0	0	0	0	0	0	0	0	0	0	1	0	2	0	0	1	0
K06199	crcB, FEX	fluoride exporter	0	0	0	0	0	0	0	0	0	0	0	0	0	1	0	0	0	0	0	0	0	0	0	0	0	0	0	0	1	0	0	0	0	0	0	0	0	0	0	0	0	0	0	0	0	0	0
K06200	cstA	carbon starvation protein	0	1	0	0	0	0	0	0	0	0	0	0	0	0	0	0	0	0	0	0	0	0	0	0	0	0	0	1	0	0	0	0	0	0	0	0	1	0	0	0	0	0	0	0	0	0	0
K06206	sfsA	sugar fermentation stimulation protein A	0	1	1	0	0	1	1	1	1	0	1	1	1	1	1	1	1	1	1	1	1	0	0	1	0	1	0	1	0	0	1	1	1	1	0	0	0	1	2	1	0	0	0	1	1	1	1
K06215	pdxS, pdx1	pyridoxal 5'-phosphate synthase pdxS subunit [EC:4.3.3.6]	1	1	1	0	1	0	0	0	0	1	1	0	1	0	0	1	1	0	0	1	0	1	1	0	1	1	1	0	1	1	0	1	1	0	0	0	0	0	0	1	0	0	0	0	0	0	0
K06218	relE, stbE	mRNA interferase RelE/StbE	1	1	1	0	0	0	1	0	1	0	0	1	0	0	0	0	0	1	1	0	0	0	0	0	0	0	0	0	0	1	1	1	1	1	1	2	2	1	0	0	1	0	0	0	0	0	0
K06219	smtA	S-adenosylmethionine-dependent methyltransferase	0	0	0	0	0	0	0	0	0	0	0	0	0	0	0	0	0	0	0	0	0	0	0	0	0	0	0	0	0	0	0	0	0	0	0	0	0	0	0	0	0	0	0	0	0	0	0
K06221	dkgA	2,5-diketo-D-gluconate reductase A [EC:1.1.1.346]	0	0	0	0	0	0	0	0	0	0	0	0	0	0	1	1	1	0	0	1	0	0	0	0	0	0	0	1	0	1	0	1	1	0	0	0	0	1	0	1	1	0	0	0	0	1	1
K06222	dkgB	2,5-diketo-D-gluconate reductase B [EC:1.1.1.346]	0	0	0	0	0	0	0	1	0	0	0	1	0	0	0	1	1	1	0	1	0	0	0	0	0	0	0	0	0	0	1	0	0	1	0	0	0	1	0	0	1	0	0	0	1	0	0
K06223	dam	DNA adenine methylase [EC:2.1.1.72]	0	0	0	0	0	0	0	0	0	0	1	1	0	0	0	0	0	1	0	0	0	1	1	0	0	2	0	0	0	0	0	0	1	0	1	1	1	2	0	1	1	0	0	0	0	1	1
K06234	RAB23	Ras-related protein Rab-23	0	0	0	0	0	0	0	0	0	0	0	0	0	0	0	0	0	0	0	0	0	0	0	0	0	0	0	1	0	0	0	0	0	0	0	0	0	0	0	0	0	1	0	4	4	0	1
K06269	PPP1C	serine/threonine-protein phosphatase PP1 catalytic subunit [EC:3.1.3.16]	0	0	0	0	0	0	0	0	0	0	0	0	0	0	0	0	0	0	0	0	0	0	0	0	0	0	0	0	1	0	0	0	0	0	0	0	0	0	1	0	1	0	1	0	0	2	1
K06284	abrB	AbrB family transcriptional regulator, transcriptional pleiotropic regulator of transition state genes	0	0	0	0	0	0	0	0	0	0	0	0	0	0	0	0	0	0	0	0	0	0	0	0	0	0	0	0	0	0	0	0	0	0	0	0	0	0	0	0	0	0	0	0	0	0	0
K06287	maf	septum formation protein	0	0	0	0	0	0	0	0	0	1	1	0	1	1	1	1	1	0	0	1	1	0	0	1	0	1	1	0	1	1	0	1	1	1	0	0	0	1	1	1	1	0	1	1	1	1	1
K06320	cgeB	spore maturation protein CgeB	0	0	0	0	0	0	0	0	0	0	0	0	0	0	0	0	0	0	0	0	0	0	0	0	0	0	0	0	0	0	0	0	0	0	0	0	0	0	0	1	0	0	0	0	0	0	0
K06324	cotA	spore coat protein A, manganese oxidase [EC:1.16.3.3]	0	0	0	0	0	0	0	0	0	0	0	0	0	0	0	0	0	0	0	0	0	0	0	0	0	0	0	0	0	0	0	0	0	0	0	0	0	0	0	0	0	0	0	0	0	0	0
K06348	kapD	sporulation inhibitor KapD	0	0	0	0	0	0	0	0	0	0	0	0	0	0	0	0	0	0	0	0	0	0	0	0	0	0	0	0	0	0	0	0	0	0	0	0	0	0	0	1	0	0	0	0	0	0	0
K06381	spoIID	stage II sporulation protein D	0	0	0	0	0	0	0	0	0	0	0	0	0	0	0	0	0	0	0	0	0	0	0	0	0	0	0	0	0	0	0	0	0	0	0	0	0	0	0	0	0	0	0	0	0	0	0
K06384	spoIIM	stage II sporulation protein M	0	0	0	0	0	0	0	0	0	0	0	0	0	0	0	0	0	0	0	0	0	0	0	0	0	0	0	0	0	0	0	0	0	0	0	1	0	0	0	0	0	0	0	0	0	0	0
K06400	spoIVCA	site-specific DNA recombinase	0	0	0	0	0	0	0	0	0	0	0	0	0	0	0	0	0	0	0	0	0	0	0	0	0	0	0	0	0	0	0	0	0	0	0	1	0	0	0	0	0	0	0	0	0	0	0
K06402	spoIVFB	stage IV sporulation protein FB [EC:3.4.24.-]	0	0	0	0	0	0	0	0	0	0	0	0	0	0	0	0	0	0	0	0	1	0	0	0	0	0	0	0	0	0	0	0	0	0	0	1	0	0	0	0	0	0	0	0	0	0	0
K06415	spoVR	stage V sporulation protein R	0	0	0	0	0	0	0	0	0	0	0	0	0	0	0	0	0	0	0	0	0	0	0	0	0	0	0	0	0	0	0	0	0	0	0	0	0	0	0	0	0	0	0	0	0	0	0
K06442	tlyA	23S rRNA (cytidine1920-2'-O)/16S rRNA (cytidine1409-2'-O)-methyltransferase [EC:2.1.1.226 2.1.1.227]	0	0	0	0	0	0	1	0	0	0	0	0	0	0	1	0	0	0	0	0	0	0	0	0	0	0	0	0	0	0	0	0	0	0	0	0	0	0	0	0	0	1	0	1	1	1	1
K06443	lcyB, crtL1, crtY	lycopene beta-cyclase [EC:5.5.1.19]	0	0	0	0	0	0	0	0	0	0	0	0	0	0	0	0	0	0	0	0	0	1	0	0	0	0	0	0	0	0	0	0	0	0	0	0	0	0	0	0	0	0	0	0	0	0	0
K06446	DCAA	acyl-CoA dehydrogenase [EC:1.3.99.-]	0	0	0	0	0	0	0	0	0	0	0	0	0	0	0	0	0	0	0	0	0	0	0	0	0	0	0	0	0	0	0	0	0	0	0	1	0	0	0	0	0	0	0	0	0	0	0
K06606	iolI	2-keto-myo-inositol isomerase [EC:5.3.99.11]	0	0	0	0	0	0	0	0	0	0	0	0	0	0	0	0	0	0	0	0	0	0	0	0	0	0	0	0	0	0	0	0	0	0	0	0	0	0	0	0	0	0	0	0	0	1	1
K06607	iolS	myo-inositol catabolism protein IolS [EC:1.1.1.-]	0	0	0	0	0	0	0	0	0	1	0	1	0	2	1	4	3	1	0	2	0	0	0	0	0	0	0	1	0	0	1	3	4	2	0	0	0	0	0	2	0	0	0	0	0	0	0
K06608	iolR	DeoR family transcriptional regulator, myo-inositol catabolism operon repressor	0	0	0	0	0	0	0	0	0	0	0	0	0	0	0	0	0	0	0	0	0	0	0	0	0	0	0	0	0	0	0	0	0	0	0	0	0	0	0	0	0	0	0	0	0	0	0
K06689	UBE2D, UBC4, UBC5	ubiquitin-conjugating enzyme E2 D [EC:2.3.2.23]	0	1	1	0	0	1	1	0	1	0	0	1	0	1	0	0	0	1	1	0	0	0	0	0	0	0	0	0	0	1	1	0	0	0	1	0	0	0	1	2	1	1	1	2	2	1	2
K06726	rbsD	D-ribose pyranase [EC:5.4.99.62]	0	0	0	0	0	0	0	0	0	0	0	0	0	0	0	0	0	0	0	0	0	0	0	0	0	0	0	0	0	0	0	0	0	0	0	0	0	0	0	0	0	0	0	0	0	0	0
K06857	tupC, vupC	tungstate transport system ATP-binding protein [EC:7.3.2.6]	1	1	1	0	0	0	0	0	0	0	0	0	0	0	0	0	0	0	0	0	0	0	0	0	0	0	0	0	1	1	0	0	0	0	0	0	1	0	0	0	0	0	1	1	0	0	0
K06859	pgi1	glucose-6-phosphate isomerase, archaeal [EC:5.3.1.9]	0	0	0	0	0	0	0	1	1	0	1	0	1	0	0	1	1	0	1	0	0	0	0	1	0	1	1	0	0	0	0	1	1	1	1	0	0	0	0	0	0	0	0	0	0	0	0
K06863	purP	5-formaminoimidazole-4-carboxamide-1-(beta)-D-ribofuranosyl 5'-monophosphate synthetase [EC:6.3.4.23]	1	2	2	0	0	0	0	0	0	2	2	2	0	1	0	2	1	2	0	2	0	0	0	2	1	2	0	0	0	0	2	2	2	2	2	0	0	0	0	0	0	0	0	0	0	0	0
K06864	larE	pyridinium-3,5-biscarboxylic acid mononucleotide sulfurtransferase [EC:4.4.1.37]	0	2	2	0	1	1	1	1	0	0	1	0	0	0	1	1	0	0	0	1	0	1	1	1	0	1	1	1	1	1	0	1	1	1	1	1	1	1	1	2	1	1	0	2	1	1	1
K06865	K06865	ATPase	0	1	1	1	1	1	1	1	0	1	1	1	1	0	1	1	1	1	1	1	1	1	1	1	2	1	1	1	1	0	0	1	1	1	1	0	1	0	1	1	1	1	1	1	1	1	1
K06867	K06867	uncharacterized protein	0	0	0	0	0	0	0	0	0	0	0	0	0	0	0	0	0	0	0	0	0	0	0	0	0	0	0	0	1	0	0	0	0	0	0	0	0	0	0	0	0	0	0	0	0	0	0
K06868	sepcysS	Sep-tRNA:Cys-tRNA synthetase [EC:2.5.1.73]	1	1	1	0	1	1	1	1	0	0	0	0	0	0	0	0	0	0	0	0	0	0	0	0	0	0	0	0	0	0	0	0	0	0	0	0	0	1	1	1	0	0	0	0	0	1	1
K06869	K06869	uncharacterized protein	2	2	2	0	2	2	2	1	1	2	1	1	2	1	3	2	2	1	1	2	2	2	2	0	1	1	2	3	1	2	1	2	2	1	2	2	2	2	2	2	1	0	1	0	1	2	1
K06871	K06871	uncharacterized protein	0	0	0	0	0	0	0	0	0	0	0	1	0	0	0	0	0	1	0	0	0	0	0	0	0	0	0	0	0	0	0	0	0	0	0	0	0	0	0	1	0	1	0	1	1	1	0
K06873	K06873	uncharacterized protein	1	1	1	1	0	1	1	1	1	0	0	0	0	0	1	0	0	0	0	0	0	0	0	0	0	0	0	1	1	1	0	0	0	0	0	1	1	1	0	1	1	1	1	1	1	1	1
K06874	K06874	zinc finger protein	0	1	1	1	1	1	1	1	1	0	0	1	0	0	0	0	0	1	0	0	0	1	1	0	0	0	0	0	1	0	1	0	0	0	1	1	1	0	1	1	1	1	1	1	1	1	1
K06875	PDCD5, TFAR19	programmed cell death protein 5	0	1	1	0	1	1	1	2	1	1	1	0	0	0	1	1	1	0	1	1	1	1	1	1	0	1	1	1	0	1	0	1	1	1	1	1	1	1	0	1	1	0	1	1	1	1	1
K06876	K06876	deoxyribodipyrimidine photolyase-related protein	0	0	0	0	0	0	0	0	0	0	0	0	0	0	0	0	0	0	0	0	0	1	1	0	0	0	0	0	0	0	0	0	0	0	0	0	0	0	0	0	0	0	0	0	0	0	0
K06877	K06877	DEAD/DEAH box helicase domain-containing protein	1	1	1	0	1	1	0	1	0	0	0	1	0	1	1	0	0	1	0	0	1	0	0	0	0	0	0	2	1	0	1	0	0	0	1	1	0	0	1	0	0	1	1	1	1	1	1
K06878	K06878	tRNA-binding protein	1	1	1	0	1	1	1	1	0	0	0	0	0	0	0	0	0	0	0	0	1	1	0	0	0	0	0	1	0	1	0	0	0	0	1	0	0	0	0	0	0	1	0	1	1	0	0
K06880	ereA_B	erythromycin esterase [EC:3.1.1.-]	0	0	0	0	0	0	0	0	0	0	0	0	0	0	0	0	0	0	0	0	0	0	0	0	0	0	0	0	0	0	0	0	0	0	0	0	0	0	0	0	0	0	0	0	0	0	0
K06881	nrnA	bifunctional oligoribonuclease and PAP phosphatase NrnA [EC:3.1.3.7 3.1.13.3]	0	0	0	0	0	0	0	0	0	0	0	0	0	0	0	0	0	0	0	0	0	0	0	0	1	0	0	0	0	0	0	0	0	0	0	0	0	0	0	0	0	0	0	0	0	0	0
K06883	K06883	uncharacterized protein	2	3	3	1	4	4	3	5	2	3	3	2	2	2	3	3	3	2	3	3	3	0	0	2	2	3	3	3	3	3	2	3	3	3	3	3	4	5	5	6	7	5	5	7	8	8	8
K06885	K06885	uncharacterized protein	0	0	1	0	0	0	1	2	0	2	1	2	1	0	0	2	2	2	2	2	0	1	1	1	2	1	2	0	2	0	2	2	2	2	4	1	1	0	0	1	1	0	0	0	0	0	0
K06886	glbN	hemoglobin	0	0	0	0	0	0	0	0	0	0	0	0	0	0	0	0	0	0	0	0	0	1	1	0	0	0	0	0	1	1	0	0	0	0	0	0	0	0	0	0	0	0	0	0	0	0	0
K06888	K06888	uncharacterized protein	1	1	1	0	1	0	1	0	0	0	1	1	0	1	1	1	1	1	0	1	0	0	1	1	0	1	0	1	1	1	0	0	0	1	0	0	1	1	1	1	1	1	1	1	1	1	1
K06889	K06889	uncharacterized protein	0	0	0	1	1	2	2	3	0	1	0	1	1	0	1	0	0	1	0	0	1	0	0	0	0	0	1	2	1	1	1	0	0	0	1	0	1	1	0	1	1	3	2	2	2	3	3
K06893	K06893	uncharacterized protein	0	0	0	0	0	0	0	0	0	0	0	0	0	0	1	0	0	0	0	0	0	0	0	0	0	0	0	0	0	0	0	0	0	0	0	0	1	0	0	0	0	0	0	0	0	0	0
K06897	K06897	7,8-dihydropterin-6-yl-methyl-4-(beta-D-ribofuranosyl)aminobenzene 5'-phosphate synthase [EC:2.5.1.105]	2	3	4	0	0	1	2	2	1	1	1	2	1	1	1	2	1	3	0	1	0	0	0	1	1	1	1	0	0	2	4	2	2	1	3	1	1	1	2	2	2	1	2	1	4	4	3
K06898	larB	pyridinium-3,5-biscarboxylic acid mononucleotide synthase [EC:2.5.1.143]	1	1	1	1	1	1	1	1	0	1	1	0	1	1	1	1	1	0	0	1	1	0	1	1	0	1	1	1	1	1	0	1	1	1	1	1	1	0	1	1	1	1	1	1	1	1	0
K06901	pbuG, azgA, ghxP, ghxQ, adeQ	adenine/guanine/hypoxanthine permease	0	0	0	0	0	0	0	0	0	0	0	0	0	0	0	0	0	0	0	0	0	0	0	0	0	0	0	0	0	0	0	0	0	0	0	0	0	0	0	0	1	0	0	0	0	0	0
K06902	UMF1	MFS transporter, UMF1 family	0	0	0	0	0	0	0	0	0	1	0	1	0	0	0	0	0	1	0	0	0	0	0	0	0	0	0	0	0	0	1	0	0	0	0	0	0	0	0	0	1	0	0	0	1	1	1
K06904	K06904	uncharacterized protein	0	0	0	0	0	0	0	0	0	0	0	0	0	0	0	0	0	0	0	0	0	0	0	0	0	0	0	0	0	0	0	0	0	0	0	0	0	0	0	0	0	0	0	0	0	0	0
K06905	K06905	uncharacterized protein	0	0	0	0	0	0	0	0	0	0	0	0	0	0	0	0	0	0	0	0	0	0	0	0	0	0	0	0	0	0	0	0	0	0	0	0	0	0	0	0	0	0	0	0	0	0	0
K06907	K06907	uncharacterized protein	0	0	1	0	0	0	0	0	0	0	0	0	0	0	0	0	0	0	0	0	0	0	0	0	0	0	0	0	0	0	0	0	0	0	0	0	0	0	0	0	0	0	0	0	0	0	0
K06909	xtmB	phage terminase large subunit	0	0	0	0	0	0	0	0	0	0	0	0	0	0	0	0	0	0	0	0	0	0	0	0	0	0	0	0	0	0	0	0	0	0	0	0	0	0	0	0	0	0	0	0	0	0	0
K06910	PEBP1, TFS1	phosphatidylethanolamine-binding protein	0	2	2	0	0	0	1	0	1	0	1	0	0	0	0	1	0	0	0	1	0	0	0	0	1	1	1	0	1	1	0	1	1	1	0	0	0	0	0	2	0	0	0	0	0	1	2
K06911	PIR	quercetin 2,3-dioxygenase [EC:1.13.11.24]	0	0	0	0	0	0	0	1	0	0	0	1	0	1	1	1	1	1	0	1	2	0	0	0	0	0	0	1	2	1	0	1	1	1	0	1	1	0	0	1	1	0	0	1	0	1	1
K06913	K06913	uncharacterized protein	1	1	1	0	0	1	0	1	1	1	0	0	0	0	0	0	1	0	0	1	0	0	0	0	0	0	1	0	0	0	0	1	1	1	0	0	1	0	1	1	0	1	1	0	1	1	1
K06914	mfnD	tyramine---L-glutamate ligase [EC:6.3.4.24]	0	1	1	0	1	0	0	1	0	0	0	0	1	0	0	1	1	0	0	1	0	0	0	0	0	0	1	0	0	0	0	0	0	1	0	1	0	1	1	1	0	1	0	0	1	1	1
K06915	K06915	uncharacterized protein	0	3	4	2	3	3	2	5	0	1	0	2	1	1	1	1	1	2	1	1	1	0	0	0	1	0	1	1	1	3	2	1	1	0	2	2	3	1	2	3	3	1	3	3	2	4	1
K06919	K06919	putative DNA primase/helicase	0	0	0	0	0	0	0	0	0	0	0	0	0	0	0	0	0	0	0	0	0	0	0	0	0	0	0	0	1	0	0	0	0	0	0	0	0	0	0	0	0	0	0	0	0	0	0
K06920	queC	7-cyano-7-deazaguanine synthase [EC:6.3.4.20]	0	0	0	0	1	1	1	1	0	1	1	1	2	1	0	1	1	1	1	1	0	1	0	1	1	1	0	0	1	2	1	1	1	1	1	1	0	0	0	2	0	0	0	0	0	0	0
K06921	K06921	uncharacterized protein	0	0	0	0	1	1	0	1	0	0	0	0	0	0	0	0	0	0	0	0	0	0	0	0	0	0	0	0	0	0	0	0	0	0	0	0	0	1	0	0	0	0	0	0	0	0	0
K06922	K06922	uncharacterized protein	0	0	0	0	0	0	0	0	0	0	0	0	0	0	0	0	0	0	0	0	1	0	0	0	0	0	0	0	0	1	0	0	0	0	0	0	0	0	0	0	0	0	0	0	0	0	0
K06926	K06926	uncharacterized protein	0	0	0	0	0	0	0	0	0	0	0	0	0	0	0	0	0	0	0	0	0	0	0	0	0	0	0	0	1	0	0	0	0	0	1	0	0	0	0	0	0	0	0	0	0	0	0
K06927	DPH6	diphthine-ammonia ligase [EC:6.3.1.14]	0	2	2	0	1	2	0	2	1	0	0	0	0	1	1	0	0	0	0	0	1	0	0	0	0	0	0	1	0	1	0	0	0	0	0	1	1	0	0	1	0	0	0	0	0	0	2
K06928	NTPCR	nucleoside-triphosphatase [EC:3.6.1.15]	0	1	1	0	1	1	1	1	1	1	1	1	1	0	1	1	1	1	0	1	1	0	0	0	0	1	0	0	0	0	1	1	1	1	1	1	1	1	1	1	0	0	0	1	0	0	0
K06929	K06929	uncharacterized protein	1	0	1	0	0	0	0	0	0	0	0	0	0	0	0	1	1	0	0	1	0	1	0	0	0	0	1	0	2	1	0	1	1	0	0	0	0	0	0	0	0	0	0	0	0	0	0
K06930	bat	HTH-type transcriptional regulator, bacterioopsin transcriptional activator and related proteins	1	0	1	0	0	0	0	0	0	0	0	0	0	0	0	0	0	0	0	0	0	0	0	0	0	0	0	0	0	0	0	0	0	0	0	0	0	0	0	0	0	0	0	0	0	0	0
K06932	tiaS	tRNA(Ile2)-agmatinylcytidine synthase [EC:6.3.4.22]	0	0	0	0	1	0	1	1	1	1	1	1	1	1	1	1	0	1	0	1	1	0	1	1	1	1	0	1	1	1	0	1	1	1	1	0	0	0	0	0	0	0	0	0	0	0	0
K06933	K06933	uncharacterized protein	0	0	1	0	0	0	0	0	0	0	3	0	1	0	0	1	1	0	0	0	0	0	0	1	3	1	0	1	0	0	0	0	0	0	0	1	1	0	1	1	0	1	0	0	1	1	1
K06934	K06934	uncharacterized protein	0	1	1	0	0	0	1	1	1	1	1	1	1	1	1	1	1	1	0	1	1	0	0	1	1	1	1	1	0	0	1	1	1	1	1	0	1	1	1	0	0	0	0	1	0	1	1
K06935	K06935	uncharacterized protein	0	0	0	0	1	1	0	0	0	1	1	0	1	0	0	0	0	0	0	1	0	0	0	0	0	0	1	0	0	0	0	1	1	1	0	1	1	1	1	1	1	1	1	1	1	1	1
K06936	raSEA	archaeosine synthase beta-subunit [EC:2.6.1.-]	0	0	0	0	1	1	1	1	0	1	1	1	1	0	1	1	1	1	1	1	1	1	0	1	0	1	1	1	1	1	1	1	1	1	1	0	0	0	0	0	1	1	1	1	1	1	1
K06937	K06937	7,8-dihydro-6-hydroxymethylpterin dimethyltransferase [EC:2.1.1.-]	1	1	1	0	1	1	0	1	0	0	0	0	0	0	1	0	0	0	0	0	0	0	0	0	0	0	0	0	1	1	0	0	0	0	0	0	0	3	2	4	1	2	1	1	2	2	2
K06939	K06939	uncharacterized protein	0	0	0	0	1	0	0	0	0	0	0	0	0	0	0	0	0	0	0	0	0	0	0	0	0	0	0	0	0	0	0	0	0	0	0	0	0	0	0	0	0	0	0	0	0	0	0
K06940	K06940	uncharacterized protein	0	0	0	0	0	1	2	2	2	1	0	2	1	0	1	1	1	2	2	1	1	1	1	0	0	1	1	1	3	0	2	1	1	1	1	0	2	1	1	2	2	3	3	1	4	4	4
K06941	rlmN	23S rRNA (adenine2503-C2)-methyltransferase [EC:2.1.1.192]	0	0	0	0	0	0	0	0	0	1	0	1	0	1	0	1	1	1	0	0	0	0	0	0	0	0	1	0	0	0	0	1	1	1	1	0	0	0	0	0	2	0	0	0	0	0	0
K06942	ychF	ribosome-binding ATPase	0	1	1	0	0	0	1	1	0	1	1	1	1	0	1	1	1	0	1	1	0	1	0	0	1	1	1	1	1	1	1	1	1	1	1	1	1	1	1	1	1	1	1	1	1	1	1
K06943	NOG1	nucleolar GTP-binding protein	0	1	1	1	1	1	0	1	0	0	1	0	1	0	1	1	1	1	1	1	1	1	1	0	1	0	1	1	1	1	1	1	1	1	1	1	1	0	1	1	1	1	1	1	1	1	1
K06944	K06944	uncharacterized protein	1	1	1	0	1	1	0	1	1	2	2	1	0	1	3	2	2	2	1	2	1	1	1	1	1	2	1	3	1	2	1	1	1	1	2	1	1	1	0	1	2	2	2	2	2	1	1
K06945	K06945	uncharacterized protein	1	1	1	0	1	2	2	3	1	1	1	0	1	0	0	1	1	0	0	1	0	0	0	0	1	1	0	0	0	0	0	1	1	1	0	0	1	2	2	1	0	1	1	1	1	1	1
K06947	GRC3, NOL9	polynucleotide 5'-hydroxyl-kinase GRC3/NOL9 [EC:2.7.1.-]	0	0	0	0	1	1	1	1	1	0	0	0	0	0	0	0	0	0	0	0	0	0	0	0	0	0	0	0	0	0	0	0	0	0	0	1	1	0	0	1	0	1	1	1	1	1	1
K06949	rsgA, engC	ribosome biogenesis GTPase / thiamine phosphate phosphatase [EC:3.6.1.- 3.1.3.100]	0	0	0	0	0	0	0	0	0	0	0	0	0	0	0	0	0	0	0	0	0	0	0	0	0	0	0	0	0	0	0	0	0	0	0	0	0	0	0	0	0	0	0	0	0	0	0
K06950	K06950	uncharacterized protein	2	2	2	0	1	2	3	2	0	1	0	2	0	0	1	1	2	2	2	1	1	0	0	0	0	0	1	1	0	0	2	1	1	0	2	3	3	1	0	2	2	1	1	3	2	2	3
K06951	K06951	uncharacterized protein	0	0	0	0	0	0	1	1	0	0	0	0	0	0	0	0	1	0	0	0	0	0	0	0	0	0	0	0	0	0	0	0	0	0	0	0	0	0	0	0	0	0	0	0	0	0	0
K06953	K06953	uncharacterized protein	1	1	1	0	2	0	1	1	0	1	0	1	1	0	0	1	0	1	0	1	0	0	0	0	0	0	0	0	0	0	0	1	1	0	1	1	1	2	0	1	0	0	0	0	0	0	0
K06955	: No such data.		0	0	0	0	0	0	0	0	0	0	0	0	0	0	0	0	0	0	0	0	0	0	1	0	0	0	0	0	0	0	0	0	0	0	0	0	0	0	0	0	0	0	0	0	0	0	0
K06957	tmcA	tRNA(Met) cytidine acetyltransferase [EC:2.3.1.193]	0	0	0	0	0	0	0	0	0	0	0	0	0	1	1	0	0	0	0	0	1	0	0	0	0	0	0	0	0	0	0	0	0	0	0	0	0	0	0	1	0	0	0	0	0	0	0
K06959	tex	protein Tex	0	0	0	0	0	0	0	0	0	0	0	0	0	1	0	0	0	0	0	0	0	0	0	0	0	0	0	1	1	1	0	0	0	0	0	0	0	0	0	0	1	0	0	0	0	0	0
K06960	K06960	uncharacterized protein	0	0	0	0	0	0	0	0	0	0	0	0	0	0	0	1	0	0	0	0	0	0	0	0	0	0	0	0	0	0	0	0	0	0	0	0	0	0	0	0	0	0	0	0	0	0	0
K06961	KRR1	ribosomal RNA assembly protein	0	1	1	0	1	1	1	1	0	1	1	1	1	0	1	1	1	1	0	1	1	1	1	1	0	1	1	1	1	1	1	1	1	1	1	1	1	1	0	1	1	0	0	1	1	1	1
K06963	TAN1, THUMPD1	tRNA acetyltransferase TAN1	1	1	1	0	0	0	1	1	0	0	0	0	0	0	0	0	0	0	0	0	1	0	0	0	0	0	0	0	1	0	0	0	0	0	0	1	1	1	1	1	1	1	1	1	1	1	1
K06965	PELO, DOM34, pelA	protein pelota	1	0	1	1	1	0	1	1	1	1	1	1	0	0	1	1	1	1	0	1	1	0	0	1	1	0	1	1	1	0	1	1	1	1	1	1	1	1	1	1	1	1	1	0	1	1	1
K06966	ppnN	pyrimidine/purine-5'-nucleotide nucleosidase [EC:3.2.2.10 3.2.2.-]	2	1	1	1	0	0	0	1	0	0	0	1	0	1	1	1	0	1	0	0	1	0	0	0	0	0	0	1	1	2	1	1	1	1	1	0	1	0	1	1	1	1	1	1	1	1	1
K06969	rlmI	23S rRNA (cytosine1962-C5)-methyltransferase [EC:2.1.1.191]	0	0	0	0	0	0	0	0	0	0	0	0	0	0	0	0	0	0	0	0	0	0	0	0	0	0	0	0	0	0	0	0	0	0	0	0	0	0	1	0	0	0	0	0	0	0	0
K06971	K06971	uncharacterized protein	1	1	1	0	0	0	1	0	0	1	1	0	0	1	2	0	1	0	0	0	2	1	1	0	0	1	1	1	1	1	0	0	0	1	0	0	0	0	0	0	0	0	0	0	0	0	0
K06974	amzA, AMZ2, AMZ1	archaemetzincin [EC:3.4.-.-]	1	2	1	0	0	0	1	2	1	0	0	2	0	0	0	0	0	1	0	0	1	0	0	0	0	0	0	0	0	0	1	0	0	0	1	0	1	1	1	1	0	2	1	2	2	1	1
K06976	K06976	uncharacterized protein	0	0	0	0	0	0	0	0	0	0	0	0	0	0	1	0	0	0	0	0	1	0	0	0	0	0	0	1	0	0	0	0	0	0	0	0	0	0	0	0	0	0	0	0	1	0	1
K06977	K06977	uncharacterized protein	0	0	0	0	0	0	0	0	0	0	0	0	0	0	0	0	0	0	0	0	0	0	0	0	0	0	0	0	0	0	0	0	0	0	0	0	0	0	0	0	0	0	0	0	0	0	1
K06978	K06978	uncharacterized protein	0	0	0	1	0	0	0	1	0	0	0	2	0	0	0	1	1	2	1	0	0	0	0	0	0	0	1	0	0	0	1	0	0	0	1	0	0	1	0	3	0	1	0	2	1	3	1
K06981	ipk	isopentenyl phosphate kinase [EC:2.7.4.26]	1	1	1	0	1	1	1	1	1	0	0	1	0	1	1	0	0	0	1	0	1	0	1	0	0	0	0	1	1	1	1	0	0	0	1	1	1	0	1	1	2	0	1	1	2	2	1
K06982	pok	pantoate kinase [EC:2.7.1.169]	1	1	1	0	1	1	1	1	0	1	1	1	1	1	1	1	1	1	1	1	1	1	0	0	1	1	1	1	0	1	1	1	1	0	1	1	1	0	1	1	1	1	1	1	1	1	1
K06983	K06983	uncharacterized protein	0	0	0	0	1	1	0	0	0	0	0	1	0	0	0	0	0	1	1	0	0	0	0	0	0	0	0	0	0	0	1	0	0	0	0	0	0	0	0	0	0	0	0	0	0	0	0
K06984	K06984	beta-ribofuranosylaminobenzene 5'-phosphate synthase [EC:2.4.2.54]	0	0	0	0	0	1	1	1	0	1	1	0	1	0	0	1	1	0	0	1	0	0	0	1	1	0	1	0	0	0	0	1	1	1	0	0	0	0	0	1	1	1	0	1	1	1	1
K06987	K06987	uncharacterized protein	0	0	0	0	0	0	0	1	0	0	1	0	0	0	1	1	1	0	0	1	0	0	0	1	0	1	0	1	0	0	0	1	1	0	0	0	0	0	0	0	0	0	0	0	0	0	0
K06988	fno	8-hydroxy-5-deazaflavin:NADPH oxidoreductase [EC:1.5.1.40]	3	4	4	0	0	0	0	0	0	0	1	0	0	1	1	1	1	0	0	1	0	0	0	1	0	1	1	1	1	1	0	1	1	1	0	0	0	0	0	0	0	0	0	1	0	2	0
K06989	nadX, ASPDH	aspartate dehydrogenase [EC:1.4.1.21]	0	1	1	0	1	1	0	0	0	0	0	1	0	0	0	0	0	1	0	0	0	0	0	0	0	0	0	0	0	0	1	0	0	0	1	0	0	0	0	0	0	0	0	0	0	0	0
K06990	MEMO1	MEMO1 family protein	0	1	1	0	0	1	0	1	0	1	1	1	2	0	1	1	0	1	0	1	1	0	0	1	2	1	1	1	1	1	1	1	1	1	1	1	1	0	1	1	1	2	1	1	1	1	0
K06994	K06994	putative drug exporter of the RND superfamily	0	0	0	0	0	0	0	0	0	0	0	0	0	0	0	0	0	0	0	0	0	1	0	0	0	0	0	0	0	0	0	0	0	0	0	0	0	0	0	0	0	0	0	0	0	0	0
K06995	K06995	uncharacterized protein	0	0	0	0	0	0	0	0	0	0	1	0	0	0	0	0	0	0	0	1	0	0	0	0	1	1	0	0	0	0	0	0	0	0	0	0	0	1	1	1	1	0	1	1	0	1	1
K06996	K06996	uncharacterized protein	0	0	0	0	0	0	0	0	0	0	0	0	1	1	1	2	1	0	1	1	0	0	0	0	0	0	0	1	1	5	0	1	1	1	0	2	2	0	0	0	0	0	0	1	1	1	1
K06997	yggS, PROSC	PLP dependent protein	0	0	0	0	0	0	0	0	0	0	0	1	0	0	1	0	0	1	1	0	1	1	1	0	0	0	0	1	1	1	1	0	0	0	1	0	0	0	0	0	1	0	0	0	0	0	0
K06998	phzF	trans-2,3-dihydro-3-hydroxyanthranilate isomerase [EC:5.3.3.17]	1	1	1	1	0	0	0	1	0	2	0	0	0	0	0	2	2	0	0	1	1	0	0	0	0	0	1	1	1	0	0	0	1	1	0	1	1	0	0	0	1	1	1	1	1	0	0
K07000	K07000	uncharacterized protein	0	0	0	0	0	0	0	0	0	0	0	0	0	0	0	0	0	0	0	0	0	0	0	0	0	0	0	1	0	0	0	0	0	0	0	0	0	0	0	0	0	0	0	0	0	0	0
K07001	K07001	NTE family protein	0	0	0	0	0	0	0	0	0	1	1	0	0	0	0	1	1	0	0	1	0	0	0	1	0	1	1	0	0	0	0	0	0	1	0	0	0	0	0	0	2	0	0	0	0	0	0
K07003	K07003	uncharacterized protein	0	0	0	0	0	0	0	0	0	0	0	0	0	0	0	0	0	0	0	0	0	0	0	0	0	0	0	0	0	0	0	0	0	0	0	0	0	0	0	0	0	0	0	0	0	0	0
K07005	K07005	uncharacterized protein	2	4	3	0	0	0	0	1	1	1	1	1	1	1	2	1	1	2	1	1	0	0	0	1	1	1	1	0	2	1	2	1	1	1	1	1	1	0	0	0	1	1	1	0	2	2	1
K07006	K07006	uncharacterized protein	0	1	1	0	0	0	0	1	1	0	0	0	0	0	1	0	0	0	0	0	1	0	0	0	0	0	0	1	0	0	0	0	0	0	0	2	1	0	0	0	0	0	0	0	1	0	0
K07011	: No such data.		0	0	0	0	1	0	1	2	1	0	0	0	0	0	0	0	0	0	0	0	0	0	0	0	0	0	0	0	0	0	0	0	0	0	0	4	0	0	2	2	0	0	0	0	0	0	2
K07012	cas3	CRISPR-associated endonuclease/helicase Cas3 [EC:3.1.-.- 3.6.4.-]	0	0	1	0	0	1	0	1	0	0	1	1	0	0	0	0	0	1	0	0	0	0	0	0	0	0	0	0	0	0	0	1	2	0	0	0	0	0	0	0	0	0	0	0	0	0	0
K07013	K07013	uncharacterized protein	1	1	1	0	0	0	0	0	0	0	0	0	0	0	0	0	0	0	0	0	0	0	0	0	0	0	0	0	0	0	0	0	0	0	0	0	0	0	0	0	0	0	0	0	0	0	0
K07016	csm1, cas10	CRISPR-associated protein Csm1	0	0	0	0	0	0	0	0	0	0	0	0	0	0	0	0	0	0	0	0	0	0	0	1	0	0	0	0	0	0	0	0	0	0	0	0	0	0	0	0	0	0	0	0	0	0	0
K07017	K07017	uncharacterized protein	0	0	0	0	0	0	0	0	0	0	0	0	0	0	0	0	0	0	0	0	0	0	0	0	0	0	0	0	0	0	0	0	0	1	0	0	0	0	0	0	0	0	0	0	0	0	0
K07018	K07018	uncharacterized protein	0	0	0	0	0	0	0	1	1	0	0	0	0	0	0	0	0	0	0	0	0	0	0	0	0	0	0	0	0	0	0	0	0	0	0	1	1	1	1	1	1	1	1	1	1	1	1
K07020	K07020	uncharacterized protein	0	0	0	0	0	0	0	0	0	0	0	0	0	0	0	0	0	0	0	0	0	0	0	0	0	0	0	0	0	1	0	0	0	0	0	0	0	0	0	0	0	0	0	0	0	0	0
K07022	K07022	uncharacterized protein	1	1	1	0	1	1	0	1	0	0	0	0	0	0	0	0	0	0	0	0	1	0	0	0	0	1	0	0	0	1	0	0	0	0	1	0	1	1	1	1	1	0	0	0	0	0	0
K07023	K07023	putative hydrolases of HD superfamily	1	2	2	0	0	0	0	0	1	0	1	1	1	0	0	1	1	1	0	1	1	0	0	0	1	1	1	0	0	0	1	1	1	0	1	1	1	0	0	1	0	0	0	0	0	0	0
K07025	K07025	putative hydrolase of the HAD superfamily	0	1	1	0	2	2	0	1	0	1	2	1	2	2	2	2	2	1	1	2	0	0	1	1	1	2	0	4	1	2	1	1	1	1	0	2	4	3	2	3	3	2	4	3	3	4	5
K07027	K07027	glycosyltransferase 2 family protein	0	1	1	0	0	0	0	0	0	0	0	0	0	0	0	0	0	0	0	0	0	0	0	0	0	0	0	0	0	0	0	0	0	0	0	0	0	0	0	0	0	0	0	0	2	0	1
K07028	K07028	uncharacterized protein	0	0	0	0	0	0	0	0	0	0	0	1	0	1	1	0	0	1	0	0	2	0	0	0	0	0	0	2	0	0	1	0	0	0	2	0	0	0	0	0	0	0	0	0	0	0	0
K07029	dagK	diacylglycerol kinase (ATP) [EC:2.7.1.107]	0	0	0	0	0	0	0	0	0	1	2	0	3	1	1	2	1	0	0	0	1	1	1	0	2	1	2	1	0	0	0	1	1	2	0	0	0	1	1	1	1	0	1	1	0	1	1
K07031	hddA	D-glycero-alpha-D-manno-heptose-7-phosphate kinase [EC:2.7.1.168]	0	0	0	0	0	0	0	0	0	0	0	0	0	0	0	0	0	0	0	0	0	0	0	0	0	0	0	1	0	0	0	0	0	0	0	0	0	0	1	0	0	1	0	1	1	2	3
K07032	K07032	uncharacterized protein	0	0	0	0	0	0	0	0	0	0	0	0	0	0	0	0	0	0	0	0	0	0	0	0	0	0	0	0	1	0	0	0	0	0	0	0	0	0	0	0	0	0	0	0	0	0	0
K07033	K07033	uncharacterized protein	0	1	1	0	1	1	0	1	0	0	0	0	0	0	0	0	0	0	0	0	1	0	0	0	0	0	0	0	0	0	0	0	0	0	1	0	0	1	1	0	1	0	0	0	1	1	1
K07034	K07034	uncharacterized protein	0	0	0	0	0	0	0	0	0	0	0	0	0	0	0	0	0	0	0	0	0	0	0	0	0	0	0	0	0	0	0	0	0	0	0	0	0	0	0	0	0	0	0	0	0	0	0
K07038	K07038	inner membrane protein	0	0	0	0	0	0	0	0	0	0	0	1	0	0	0	0	0	1	0	0	0	0	0	0	0	0	0	0	0	0	0	0	0	0	1	0	0	0	0	0	1	0	1	1	1	1	1
K07041	K07041	uncharacterized protein	2	2	2	1	2	1	2	2	1	0	1	1	2	0	1	1	1	1	1	2	1	2	2	1	1	1	1	2	2	3	1	2	2	1	1	1	1	1	1	1	1	1	1	1	1	1	1
K07042	ybeY, yqfG	probable rRNA maturation factor	0	0	0	0	0	0	0	0	0	0	0	0	0	0	0	0	0	0	0	0	0	0	0	0	0	0	0	0	0	0	0	0	0	0	0	0	0	0	0	0	0	0	0	0	0	0	0
K07043	upp	UTP pyrophosphatase [EC:3.6.1.-]	0	0	0	0	0	0	0	0	0	0	0	0	0	0	0	0	0	0	0	0	0	0	0	0	0	1	0	0	1	0	0	0	0	0	1	0	0	0	0	0	0	0	0	0	0	0	0
K07044	K07044	uncharacterized protein	0	0	0	0	0	0	0	0	0	0	0	0	0	0	0	0	0	0	0	0	0	0	0	0	0	0	0	0	0	0	0	0	0	0	0	0	0	0	0	0	0	0	0	0	0	0	0
K07045	K07045	uncharacterized protein	1	2	3	1	4	3	3	11	0	0	1	1	0	0	1	1	2	1	0	1	0	0	0	1	0	0	2	2	2	1	1	1	2	1	0	1	3	2	1	7	0	3	4	3	1	5	6
K07047	nfdA	N-substituted formamide deformylase [EC:3.5.1.91]	0	0	1	0	0	0	0	0	0	0	0	0	0	0	0	0	0	0	0	0	0	0	0	0	0	0	0	0	0	0	0	0	0	0	0	1	1	0	0	0	0	0	0	0	0	0	0
K07048	PTER, php	phosphotriesterase-related protein	0	0	0	0	0	0	0	0	0	1	0	1	1	0	0	1	0	1	0	0	0	0	0	0	0	0	0	0	0	0	1	1	0	1	1	0	0	0	0	0	0	0	0	0	0	0	0
K07049	K07049	TatD-related deoxyribonuclease	0	0	0	0	1	0	1	1	0	0	0	0	0	0	0	0	0	0	0	0	0	0	0	0	0	0	0	0	0	0	0	0	0	0	0	0	0	0	0	0	0	0	0	0	0	0	0
K07050	AARSD1, ALAX	misacylated tRNA(Ala) deacylase [EC:3.1.1.-]	0	1	1	0	0	0	0	0	0	2	1	2	0	2	2	2	2	2	2	2	2	0	1	0	1	1	2	2	2	1	1	2	2	1	1	0	0	0	0	0	1	1	0	1	1	0	1
K07051	K07051	uncharacterized protein	0	1	1	0	1	1	0	0	0	0	0	0	0	0	0	0	0	0	0	0	0	0	0	0	0	0	0	0	0	0	0	0	0	0	0	0	0	1	0	0	0	0	0	0	0	0	0
K07052	K07052	uncharacterized protein	1	2	2	0	0	0	0	1	0	0	0	1	0	1	1	0	1	1	0	1	0	0	0	0	0	0	0	1	0	0	1	0	0	1	2	0	0	0	0	0	4	4	2	5	5	4	5
K07053	E3.1.3.97	3',5'-nucleoside bisphosphate phosphatase [EC:3.1.3.97]	1	1	1	1	0	0	1	0	0	0	0	1	2	0	0	1	1	1	0	1	0	1	1	0	0	0	1	0	1	0	1	1	1	1	1	0	0	1	1	2	0	0	0	1	0	0	1
K07055	TRM12, TYW2	tRNA wybutosine-synthesizing protein 2 [EC:2.5.1.114]	1	1	1	0	0	0	1	1	1	1	1	1	1	0	1	1	1	1	1	1	1	0	0	0	0	1	1	1	0	1	0	1	1	1	1	0	0	0	1	1	1	1	0	1	1	1	0
K07056	rsmI	16S rRNA (cytidine1402-2'-O)-methyltransferase [EC:2.1.1.198]	0	0	0	1	0	0	0	0	0	0	0	0	0	0	0	0	0	0	0	0	0	0	0	0	0	0	0	0	0	0	0	0	0	0	0	0	0	0	0	0	0	0	0	0	0	0	0
K07057	bpsA	N4-bis(aminopropyl)spermidine synthase [EC:2.5.1.128]	0	0	0	0	1	0	0	0	0	1	1	1	1	1	1	1	1	1	1	1	1	0	0	1	0	1	1	1	0	1	1	1	1	1	1	0	0	0	0	0	1	0	1	1	1	0	0
K07059	K07059	uncharacterized protein	0	0	0	0	0	0	0	0	0	0	0	0	0	0	0	0	0	0	0	0	0	0	0	0	0	0	0	0	0	0	0	0	0	0	0	0	0	1	0	1	0	0	0	1	0	0	0
K07060	nob1	endoribonuclease Nob1 [EC:3.1.-.-]	1	1	1	0	1	1	1	1	0	1	1	1	1	1	1	1	1	1	0	1	1	1	0	1	1	0	1	1	1	1	1	1	1	1	1	1	1	1	1	0	1	0	1	1	0	1	1
K07061	cmr1	CRISPR-associated protein Cmr1	0	0	0	0	0	0	0	3	0	0	0	0	0	0	0	0	0	0	0	0	0	0	0	0	0	0	0	0	0	0	0	0	0	0	0	0	0	0	0	0	0	0	0	0	0	0	0
K07063	K07063	uncharacterized protein	1	1	1	0	0	0	0	0	0	0	0	0	0	0	0	0	0	0	0	0	0	0	0	0	0	0	0	0	0	0	0	0	0	0	0	1	1	0	0	0	0	0	0	0	0	0	0
K07064	K07064	uncharacterized protein	0	0	0	0	6	0	1	1	1	0	0	0	0	1	1	0	0	0	0	0	0	0	0	0	0	0	0	1	3	1	0	0	0	0	0	0	1	3	0	0	0	1	2	0	1	0	0
K07065	K07065	uncharacterized protein	0	0	1	0	0	1	1	0	0	0	0	0	0	1	1	0	0	0	0	0	1	0	0	0	0	0	0	2	0	2	0	0	0	0	1	0	0	2	1	0	0	0	0	0	0	0	0
K07066	K07066	uncharacterized protein	0	0	0	0	0	0	0	0	1	0	0	0	0	0	0	0	0	0	0	0	0	0	0	0	0	0	1	0	0	2	0	0	0	0	1	1	1	0	1	0	1	0	1	0	0	1	0
K07068	K07068	uncharacterized protein	1	1	1	1	4	5	9	14	2	1	1	1	0	0	0	1	1	1	0	1	0	3	3	1	1	1	1	0	3	3	1	1	1	1	1	1	6	5	6	7	2	7	4	5	8	8	8
K07071	K07071	uncharacterized protein	0	0	0	0	0	0	0	0	0	0	0	0	0	0	0	0	0	0	0	0	0	1	1	0	0	0	0	0	1	0	0	0	0	0	0	0	0	0	0	0	0	0	0	0	0	0	0
K07072	mfnF	(4-(4-[2-(gamma-L-glutamylamino)ethyl]phenoxymethyl)furan-2-yl)methanamine synthase [EC:2.5.1.131]	0	1	1	0	1	0	0	1	0	1	1	1	0	0	0	1	1	1	0	1	0	0	0	1	1	1	1	0	0	0	0	1	1	1	0	1	0	1	1	1	0	1	1	1	1	1	1
K07073	K07073	uncharacterized protein	0	1	2	0	2	1	1	2	1	1	1	0	1	1	1	1	1	0	0	1	1	0	0	0	0	1	1	1	0	1	0	1	1	1	0	1	0	1	1	1	1	1	1	1	1	1	1
K07074	K07074	uncharacterized protein	0	0	0	0	0	0	0	0	0	0	0	0	0	0	0	1	1	0	0	0	0	0	0	0	0	0	0	0	0	0	0	0	0	0	0	0	0	0	0	0	0	0	0	0	0	0	0
K07075	K07075	uncharacterized protein	0	0	0	0	1	0	0	1	1	0	0	0	0	0	4	0	0	1	1	0	0	0	0	0	0	0	0	0	0	0	0	1	2	0	6	3	4	0	3	1	0	0	3	1	1	3	0
K07076	K07076	uncharacterized protein	1	1	1	0	12	2	7	7	1	1	2	0	1	0	0	1	1	0	0	0	0	0	0	1	1	2	0	0	0	0	0	3	3	1	6	5	6	4	3	0	1	0	1	0	1	2	0
K07079	K07079	uncharacterized protein	0	0	0	0	0	0	0	1	0	4	1	0	5	0	1	9	5	0	0	5	0	0	0	0	0	1	2	0	0	0	0	10	11	9	0	1	1	0	0	1	1	2	2	1	3	2	0
K07080	K07080	uncharacterized protein	0	0	0	0	1	0	0	0	0	0	0	0	0	0	0	0	0	0	0	0	0	0	0	0	0	0	0	0	0	0	0	0	0	0	0	0	0	0	0	0	0	0	0	0	0	0	0
K07088	: No such data.		0	0	0	0	0	0	0	0	0	0	0	0	0	0	0	0	0	0	0	0	0	0	0	0	0	0	0	0	0	0	0	0	0	0	0	0	0	0	0	0	0	1	0	0	1	1	1
K07089	K07089	uncharacterized protein	1	1	1	0	0	0	0	0	0	0	0	1	0	0	0	0	0	1	0	0	1	0	0	0	0	0	0	2	0	0	1	0	0	0	1	0	0	1	0	0	0	0	0	0	0	0	0
K07090	K07090	uncharacterized protein	3	4	4	0	2	1	1	3	0	2	2	1	1	2	2	0	1	2	1	2	1	0	1	1	1	3	0	3	1	2	0	2	2	2	2	1	2	2	2	2	0	0	1	2	1	3	1
K07092	K07092	uncharacterized protein	1	1	1	0	0	0	0	0	0	0	0	1	0	0	1	0	0	1	0	0	1	0	0	0	0	0	0	0	0	0	0	0	0	0	1	1	0	1	0	1	1	1	1	2	1	0	1
K07095	K07095	uncharacterized protein	0	2	2	0	2	2	1	1	0	1	0	1	1	1	1	1	1	1	1	1	1	0	0	0	0	0	0	1	0	0	1	1	1	0	1	0	0	2	2	2	2	5	4	4	4	5	5
K07096	K07096	uncharacterized protein	3	4	4	0	1	0	2	1	2	1	1	1	1	0	0	1	1	1	1	1	1	0	0	1	1	1	1	0	0	0	1	1	1	1	1	1	3	0	2	1	1	0	0	1	0	0	1
K07098	K07098	uncharacterized protein	0	0	0	0	0	0	0	0	0	0	0	0	0	0	0	0	0	0	0	0	0	0	0	0	0	0	0	0	0	0	0	0	0	0	0	0	0	0	0	0	0	0	0	0	0	0	0
K07099	K07099	uncharacterized protein	0	0	0	0	0	1	0	0	0	0	0	0	0	0	0	0	0	0	0	0	0	0	0	0	0	0	0	0	0	0	0	0	0	0	0	0	0	0	0	0	0	0	0	0	0	0	0
K07100	K07100	putative phosphoribosyl transferase	0	1	1	0	0	1	1	1	1	1	0	0	0	0	0	1	1	0	0	1	0	0	0	0	0	0	1	0	0	1	0	1	1	1	0	1	1	1	1	1	0	0	0	1	0	1	1
K07101	K07101	uncharacterized protein	1	1	1	1	1	1	0	1	1	1	1	1	1	1	2	1	1	1	1	0	2	0	1	0	0	1	1	2	0	1	1	1	1	1	1	2	2	1	0	1	0	0	0	0	0	0	0
K07103	K07103	uncharacterized protein	0	0	0	0	0	1	1	1	0	0	0	0	0	0	0	0	0	0	0	0	0	0	0	0	0	0	0	0	0	0	0	0	0	0	0	0	0	1	1	0	0	0	0	0	0	0	0
K07107	ybgC	acyl-CoA thioester hydrolase [EC:3.1.2.-]	0	0	0	0	0	0	0	0	0	0	0	0	0	0	1	0	0	0	0	0	0	0	0	0	0	0	0	0	1	1	0	0	0	0	0	0	1	0	0	0	1	1	0	0	2	0	0
K07108	K07108	uncharacterized protein	1	1	1	2	2	2	0	1	1	1	0	0	0	1	1	0	0	0	0	0	1	0	0	0	1	0	0	1	0	1	0	0	0	0	0	0	0	1	0	1	0	0	0	0	0	0	0
K07112	K07112	uncharacterized protein	0	0	0	0	0	0	0	0	0	0	0	0	0	0	1	0	0	0	0	0	0	0	0	0	0	0	0	1	1	2	0	0	0	0	0	0	0	0	0	0	1	1	2	1	1	1	0
K07114	yfbK	Ca-activated chloride channel homolog	1	1	1	0	1	1	0	0	0	0	0	1	0	1	1	0	0	1	1	0	0	0	0	0	0	0	0	1	1	0	1	0	0	0	1	0	0	0	1	3	2	1	1	2	2	1	2
K07117	K07117	uncharacterized protein	0	0	0	0	0	0	0	0	0	0	0	0	0	0	0	1	0	0	0	0	0	0	0	0	0	0	0	0	0	0	0	0	0	0	0	0	0	0	0	0	0	1	1	2	1	1	1
K07118	K07118	uncharacterized protein	0	0	0	0	0	0	0	0	0	0	0	0	0	0	0	0	0	0	0	0	0	0	0	0	0	0	0	0	0	0	0	0	0	0	0	0	0	0	0	0	0	0	0	0	0	0	0
K07119	PTGR3, ZADH2	prostaglandin reductase 3 [EC:1.3.1.48]	0	0	0	0	0	0	0	0	0	0	0	0	0	0	0	0	0	0	0	0	1	0	0	0	0	0	0	1	0	0	0	0	0	0	0	0	0	0	0	0	0	0	0	0	0	0	0
K07123	K07123	uncharacterized protein	1	2	2	1	1	1	1	0	0	0	0	0	0	0	0	0	0	0	0	0	0	0	0	0	0	0	0	0	0	0	0	0	0	0	0	0	1	1	1	1	1	0	1	1	1	1	1
K07124	K07124	uncharacterized protein	0	0	0	0	0	0	0	0	0	0	0	3	0	0	0	3	2	4	3	3	1	0	0	0	0	0	0	0	0	1	2	3	2	1	3	0	0	1	1	0	2	1	3	0	0	0	0
K07129	K07129	uncharacterized protein	0	1	1	0	1	0	1	1	1	1	1	1	1	1	1	1	1	1	0	1	1	0	0	1	0	0	1	1	1	1	1	1	1	1	1	0	0	1	1	0	1	1	1	1	1	1	1
K07130	kynB	arylformamidase [EC:3.5.1.9]	0	1	1	1	0	0	0	0	0	0	0	0	0	0	1	0	0	0	0	0	1	0	0	0	0	0	0	1	0	0	0	0	0	0	0	0	0	0	1	1	1	0	0	0	0	0	1
K07131	K07131	uncharacterized protein	4	7	7	1	5	5	5	5	3	3	2	3	3	3	4	4	2	3	1	4	3	0	0	0	3	3	3	4	2	5	3	4	4	3	3	7	8	8	6	7	6	6	7	9	8	8	10
K07133	K07133	uncharacterized protein	0	0	0	0	0	0	2	1	0	0	0	0	0	0	0	0	0	0	0	0	0	0	0	0	0	0	0	0	1	1	0	0	0	0	0	0	0	0	2	0	0	0	0	0	0	0	0
K07134	K07134	uncharacterized protein	0	0	0	0	0	0	0	0	0	0	0	0	0	0	0	0	0	0	0	0	0	0	0	0	0	0	0	0	0	0	0	0	0	0	0	0	0	0	0	0	0	0	0	0	0	0	0
K07135	K07135	uncharacterized protein	0	0	0	0	0	0	0	0	0	0	0	0	0	0	0	0	0	0	0	0	0	0	0	0	0	0	0	0	0	0	0	0	0	0	0	0	0	1	1	1	0	0	0	0	0	0	0
K07137	K07137	uncharacterized protein	0	1	1	0	1	1	1	1	1	1	1	0	1	0	1	1	1	0	0	1	0	0	0	1	0	1	1	1	0	0	0	1	1	1	0	0	1	1	1	1	0	0	0	0	0	0	1
K07138	K07138	uncharacterized protein	1	3	3	1	0	0	0	1	0	2	0	1	1	1	1	2	2	1	1	1	0	0	0	0	0	1	2	0	0	1	1	1	2	1	1	0	1	5	2	2	1	2	2	1	1	0	3
K07140	K07140	uncharacterized protein	0	0	0	0	0	0	0	0	0	0	0	0	0	0	0	0	0	0	0	0	0	0	0	0	0	0	0	0	2	0	0	0	0	0	0	0	0	0	0	0	0	0	0	0	0	0	0
K07141	mocA	molybdenum cofactor cytidylyltransferase [EC:2.7.7.76]	0	0	0	0	0	0	0	0	0	0	0	1	0	1	1	0	0	1	0	0	0	0	0	0	0	0	0	1	2	1	1	0	0	0	0	0	0	0	0	0	0	0	0	0	0	0	0
K07142	mptE	2-amino-4-hydroxy-6-hydroxymethyldihydropteridine diphosphokinase [EC:2.7.6.3]	0	0	0	0	1	1	0	1	1	1	1	1	0	0	1	1	0	1	1	1	1	0	1	1	1	1	0	1	0	1	1	1	1	1	1	1	1	1	1	1	1	1	1	0	1	1	1
K07143	K07143	UPF0148 protein	1	1	1	0	1	1	1	1	1	0	0	0	0	1	0	0	0	0	0	0	1	0	0	0	0	0	0	1	0	0	0	0	0	0	0	1	1	0	1	1	1	1	0	1	0	1	1
K07144	mfnE	5-(aminomethyl)-3-furanmethanol phosphate kinase [EC:2.7.4.31]	0	1	1	0	1	1	1	0	0	1	1	0	0	0	0	1	1	0	0	1	0	0	0	1	1	0	1	0	0	0	0	1	1	1	0	1	1	1	1	1	0	1	0	1	1	1	1
K07148	K07148	uncharacterized protein	0	0	0	0	0	0	0	0	0	0	0	0	0	0	0	0	0	0	0	0	0	1	1	0	0	0	0	0	0	0	0	0	0	0	0	0	0	0	0	0	0	0	0	0	0	0	0
K07150	K07150	uncharacterized protein	0	0	0	0	0	0	0	0	0	0	0	0	0	1	1	0	0	0	0	0	1	0	0	0	0	0	0	1	0	0	0	0	0	0	0	0	0	0	0	0	0	0	0	0	0	0	0
K07151	STT3	dolichyl-diphosphooligosaccharide---protein glycosyltransferase [EC:2.4.99.18]	1	1	1	0	0	0	1	0	0	0	0	1	1	1	1	0	1	1	0	1	1	1	1	0	0	0	1	1	1	1	1	1	1	1	1	0	0	0	0	0	1	1	1	1	1	1	1
K07152	SCO1	protein SCO1	0	0	0	0	0	0	0	0	0	0	0	0	0	0	0	0	0	0	0	0	0	0	0	0	0	0	0	0	0	1	0	0	0	0	0	0	0	0	0	0	0	0	0	0	0	0	0
K07157	K07157	uncharacterized protein	0	0	0	0	0	0	0	0	0	0	0	0	0	0	0	0	0	0	0	0	0	0	1	0	0	0	0	0	0	0	0	0	0	0	0	0	0	0	0	0	0	0	0	0	0	0	0
K07158	K07158	uncharacterized protein	1	1	1	0	1	1	1	1	0	1	1	1	1	1	1	1	1	1	0	1	0	0	0	0	0	1	1	0	0	0	1	1	1	1	1	1	1	0	1	1	1	1	1	1	1	1	1
K07159	K07159	uncharacterized protein	1	3	3	1	2	3	0	0	0	1	1	0	0	0	1	1	1	0	0	0	1	0	0	1	0	1	1	1	0	0	0	0	0	1	0	1	1	2	0	3	1	2	3	2	2	2	2
K07161	K07161	uncharacterized protein	0	0	0	0	0	0	0	0	0	0	0	0	0	0	0	0	0	0	0	0	0	0	0	0	0	0	0	0	1	0	0	0	0	0	0	0	0	0	0	0	0	0	0	0	0	0	0
K07166	K07166	ACT domain-containing protein	1	0	1	0	0	0	0	0	0	0	0	0	0	0	0	0	0	0	0	0	0	0	0	0	0	0	0	0	0	0	0	0	0	0	0	0	0	0	0	0	0	0	0	0	0	0	0
K07168	K07168	CBS domain-containing membrane protein	0	0	0	0	0	0	0	0	0	0	0	0	0	1	0	0	0	0	0	0	0	0	0	0	0	0	0	0	0	0	0	0	0	0	0	0	0	0	0	0	0	0	0	0	0	0	0
K07171	mazF, ndoA, chpA	mRNA interferase MazF [EC:3.1.-.-]	0	0	0	0	0	0	0	0	0	0	0	0	0	0	0	0	0	0	0	0	0	0	0	0	0	0	0	0	3	2	0	0	0	0	1	0	0	0	0	0	1	0	0	0	0	0	0
K07172	mazE, chpAI	antitoxin MazE	0	0	0	0	0	0	0	0	0	0	0	0	0	0	0	0	0	0	0	0	0	0	0	0	0	0	0	0	0	0	0	0	0	0	0	0	0	0	0	0	1	0	0	0	0	0	0
K07176	K07176	putative serine/threonine protein kinase	0	0	0	0	0	0	0	0	0	0	0	0	0	0	0	0	0	0	0	0	0	0	0	0	0	0	0	0	0	0	0	0	0	0	0	0	0	0	0	0	0	0	0	0	0	0	0
K07177	K07177	Lon-like protease	0	0	0	0	0	0	0	0	0	0	0	0	0	0	0	0	0	0	0	0	0	0	0	0	0	0	0	0	0	0	0	0	0	0	0	0	0	0	0	0	0	0	0	0	0	0	0
K07178	RIOK1	RIO kinase 1 [EC:2.7.11.1]	0	1	1	0	1	0	1	1	0	1	1	1	2	1	1	1	1	1	0	2	1	1	1	1	0	1	1	1	2	1	1	1	1	1	1	1	1	1	0	1	1	1	1	1	1	1	1
K07179	RIOK2	RIO kinase 2 [EC:2.7.11.1]	0	1	1	0	1	1	1	1	1	1	1	1	0	1	1	1	1	1	1	1	1	1	1	1	0	1	1	1	1	1	1	1	1	1	1	0	0	1	1	1	1	1	1	1	1	1	1
K07180	prkA	serine protein kinase	0	0	0	0	0	0	0	0	0	0	0	0	0	0	0	0	0	0	0	0	0	0	0	0	0	0	0	0	0	0	0	0	0	0	0	0	0	0	0	0	0	0	0	0	0	0	0
K07182	K07182	CBS domain-containing protein	0	0	0	0	0	0	0	1	0	0	0	0	0	0	0	0	0	0	0	0	0	0	0	0	0	0	0	0	0	0	0	0	0	0	0	0	0	0	0	0	0	0	0	0	0	0	0
K07184	ygiM	SH3 domain protein	0	0	0	0	0	0	0	0	0	0	0	0	0	0	0	0	0	0	0	0	0	0	0	0	0	0	0	0	0	0	0	0	0	0	0	0	0	0	0	0	0	0	0	0	0	0	0
K07213	ATOX1, ATX1, copZ, golB	copper chaperone	0	0	0	0	0	0	0	0	0	0	1	1	0	0	0	1	1	1	1	1	0	0	0	0	0	1	0	0	0	0	1	1	1	0	0	0	0	0	0	0	0	0	0	0	0	0	0
K07214	fes	iron(III)-enterobactin esterase [EC:3.1.1.108]	0	0	0	0	0	0	0	0	0	0	0	0	0	0	0	0	1	0	0	0	0	0	0	0	0	0	0	0	0	0	0	0	0	0	0	0	0	0	0	0	0	0	0	0	1	0	0
K07216	hr	hemerythrin	0	0	0	0	0	0	0	0	0	0	0	0	0	0	0	0	0	0	0	0	0	0	0	0	0	0	0	0	0	0	0	0	0	0	0	0	0	0	0	0	0	0	0	0	0	0	0
K07218	nosD	nitrous oxidase accessory protein	0	0	0	0	0	0	0	0	0	0	0	0	0	0	0	0	0	0	0	0	0	0	0	0	0	0	1	0	0	0	0	2	2	0	0	0	0	0	0	0	0	0	0	0	0	0	0
K07220	K07220	uncharacterized protein	0	2	1	0	0	0	0	0	0	0	0	0	0	0	0	0	0	0	0	0	0	0	0	0	0	0	0	0	0	0	0	0	0	0	0	0	1	1	1	0	0	1	2	2	2	2	0
K07232	CHAC, chaC	glutathione-specific gamma-glutamylcyclotransferase [EC:4.3.2.7]	0	0	0	0	0	0	0	0	0	0	0	0	0	0	0	0	0	0	0	0	0	0	0	0	0	0	0	0	0	0	0	0	0	0	0	0	0	0	0	0	0	0	0	0	0	0	0
K07235	tusD, dsrE	tRNA 2-thiouridine synthesizing protein D [EC:2.8.1.-]	2	2	2	0	2	2	2	2	1	1	1	0	2	0	0	1	1	0	0	1	0	0	0	1	1	0	0	0	0	0	0	1	1	1	0	1	1	1	1	3	1	2	4	4	2	3	1
K07236	tusC, dsrF	tRNA 2-thiouridine synthesizing protein C	1	1	1	0	1	1	0	1	0	1	1	0	1	0	1	1	1	0	0	0	0	0	0	1	1	0	0	0	0	0	0	1	1	1	0	0	0	0	0	1	1	1	2	1	1	1	0
K07237	tusB, dsrH	tRNA 2-thiouridine synthesizing protein B	0	0	0	0	0	0	0	1	0	0	0	0	0	0	0	0	0	0	0	0	0	0	0	0	0	0	0	0	0	0	0	0	0	0	0	0	0	0	0	1	0	0	0	0	0	0	0
K07238	TC.ZIP, zupT, ZRT3, ZIP2	zinc transporter, ZIP family	0	1	1	0	1	1	0	1	0	1	1	1	0	1	2	1	1	1	0	1	0	0	0	1	1	1	0	2	0	0	1	0	0	1	1	1	1	1	0	1	1	0	1	1	1	1	1
K07240	chrA	chromate transporter	0	0	0	0	0	0	0	0	0	0	0	0	0	0	0	0	0	0	0	1	0	0	0	0	0	0	0	0	0	0	0	0	0	0	0	0	0	0	0	0	0	0	0	0	0	0	0
K07243	FTR, FTH1, efeU	high-affinity iron transporter	0	0	0	0	0	0	0	0	0	1	0	1	0	0	0	1	1	1	0	0	1	0	0	0	0	0	0	0	1	1	1	1	1	1	1	0	0	0	0	0	1	1	1	0	0	1	0
K07244	K07244	mgtE-like transporter	0	0	1	0	1	1	0	2	2	1	1	1	1	0	0	1	1	1	0	0	0	0	0	1	1	1	1	0	1	0	0	0	0	0	0	0	0	1	1	1	0	1	0	0	1	0	1
K07248	aldA	lactaldehyde dehydrogenase / glycolaldehyde dehydrogenase [EC:1.2.1.22 1.2.1.21]	0	0	0	0	0	0	0	0	0	0	0	0	0	0	0	0	0	0	0	0	0	0	0	0	0	0	0	0	0	0	0	0	0	0	0	0	0	0	0	0	0	0	0	0	0	0	0
K07250	gabT	4-aminobutyrate aminotransferase / (S)-3-amino-2-methylpropionate transaminase / 5-aminovalerate transaminase [EC:2.6.1.19 2.6.1.22 2.6.1.48]	0	0	0	0	0	0	0	1	0	0	0	0	0	0	0	0	0	0	0	0	0	0	0	0	0	0	1	0	0	0	0	0	0	0	1	0	0	0	0	0	0	0	0	0	0	0	0
K07253	MIF	phenylpyruvate tautomerase [EC:5.3.2.1]	0	0	0	0	0	0	0	0	0	0	0	0	0	0	0	0	0	0	0	0	0	0	0	0	0	0	0	0	0	0	0	0	0	0	0	0	0	0	0	0	0	0	0	0	0	0	0
K07254	atrm56	tRNA (cytidine56-2'-O)-methyltransferase [EC:2.1.1.206]	1	1	1	1	1	1	0	1	1	0	0	1	0	1	1	0	0	1	1	0	1	0	1	0	0	0	0	1	1	0	1	0	0	0	1	1	1	1	1	1	0	0	0	0	0	0	0
K07257	spsF	spore coat polysaccharide biosynthesis protein SpsF	0	0	0	0	0	0	0	0	0	0	0	0	0	0	0	0	0	0	0	0	0	0	0	0	0	0	0	1	0	0	0	0	0	0	0	0	0	0	0	0	1	0	0	0	0	0	0
K07262	pbpG	serine-type D-Ala-D-Ala endopeptidase (penicillin-binding protein 7) [EC:3.4.21.-]	0	0	0	0	0	0	0	0	0	0	0	0	0	0	0	0	0	0	0	0	0	0	0	0	0	0	0	0	0	0	0	0	0	0	0	0	0	0	0	0	0	0	0	0	0	0	0
K07281	ipct	1L-myo-inositol 1-phosphate cytidylyltransferase [EC:2.7.7.74]	0	0	0	0	0	0	0	0	0	0	0	0	0	0	0	0	0	0	0	0	0	0	0	0	0	0	0	0	0	1	0	0	0	0	0	0	0	0	0	0	0	0	0	0	0	0	0
K07282	capA, pgsA	gamma-polyglutamate biosynthesis protein CapA	0	0	0	0	1	0	0	0	0	0	0	0	0	0	0	0	0	0	0	0	0	0	0	0	0	0	0	0	0	0	0	0	2	0	0	0	0	0	0	0	0	0	0	0	0	0	0
K07291	dipps	CDP-L-myo-inositol myo-inositolphosphotransferase [EC:2.7.8.34]	0	0	0	0	0	0	1	0	0	0	0	0	0	0	0	0	0	0	0	0	0	0	0	0	0	0	0	0	1	1	0	0	0	0	0	0	0	0	0	0	0	0	1	0	0	0	0
K07301	yrbG	cation:H+ antiporter	0	0	0	0	0	0	0	0	0	0	0	0	0	0	0	0	0	0	0	0	0	0	0	0	0	0	0	0	0	0	0	0	0	0	0	0	0	0	1	1	0	2	1	1	2	2	0
K07303	iorB	isoquinoline 1-oxidoreductase subunit beta [EC:1.3.99.16]	0	0	0	0	0	0	0	0	0	0	0	0	0	0	0	0	0	0	0	0	0	0	0	0	0	0	0	0	0	0	0	0	0	0	0	0	0	0	0	0	0	0	0	0	0	0	0
K07304	msrA	peptide-methionine (S)-S-oxide reductase [EC:1.8.4.11]	0	0	0	0	0	0	0	0	0	1	0	1	2	0	1	1	0	1	1	0	1	0	0	0	0	0	1	1	2	1	1	0	0	1	0	1	1	0	0	0	1	0	1	1	1	1	1
K07305	msrB	peptide-methionine (R)-S-oxide reductase [EC:1.8.4.12]	0	0	0	0	0	0	0	0	0	1	0	1	0	0	0	1	1	1	0	0	1	0	0	0	0	0	1	1	1	1	0	0	0	1	0	1	1	0	0	0	1	1	1	1	1	1	1
K07306	dmsA	anaerobic dimethyl sulfoxide reductase subunit A [EC:1.8.5.3]	0	0	0	0	0	0	0	0	0	0	0	0	0	0	0	0	0	0	0	0	0	0	0	0	0	0	0	0	0	0	0	0	0	0	0	0	0	0	0	1	0	0	1	1	2	2	1
K07307	dmsB	anaerobic dimethyl sulfoxide reductase subunit B	0	0	0	0	0	0	0	0	0	0	0	0	0	0	0	0	1	0	0	0	0	0	0	0	0	0	1	0	0	0	0	1	1	0	0	0	0	1	0	1	0	0	0	1	1	2	1
K07313	pphA	serine/threonine protein phosphatase 1 [EC:3.1.3.16]	0	0	0	0	0	0	0	0	0	0	0	0	0	0	0	0	0	0	0	0	0	0	0	0	0	0	0	0	0	0	0	0	0	0	0	0	0	0	0	0	0	0	0	0	0	0	0
K07316	mod	adenine-specific DNA-methyltransferase [EC:2.1.1.72]	0	0	0	0	0	0	0	0	0	0	0	0	0	0	1	1	0	0	0	0	0	0	0	0	0	0	0	1	0	0	0	0	0	2	0	1	1	0	0	1	1	0	2	1	1	2	1
K07317	K07317	adenine-specific DNA-methyltransferase [EC:2.1.1.72]	0	0	0	0	0	0	0	0	0	0	0	1	0	0	0	0	0	1	1	0	0	0	0	0	0	0	0	0	1	0	1	0	0	0	1	0	0	1	0	1	0	0	0	0	0	0	0
K07318	K07318	adenine-specific DNA-methyltransferase [EC:2.1.1.72]	0	0	0	0	0	0	0	0	0	0	0	0	0	0	0	0	0	0	0	0	0	0	0	0	0	0	0	0	0	0	0	0	0	0	0	0	0	0	0	0	0	0	0	0	0	0	0
K07319	yhdJ	adenine-specific DNA-methyltransferase [EC:2.1.1.72]	0	0	0	0	0	0	0	0	0	0	0	0	0	0	0	0	0	0	0	0	0	0	0	0	0	0	0	0	0	0	0	0	0	0	0	0	0	0	0	1	0	0	0	0	1	0	0
K07321	cooC	CO dehydrogenase maturation factor	2	2	2	1	2	1	4	4	2	0	0	0	0	0	0	0	0	0	0	0	0	0	0	0	0	0	0	0	0	0	0	0	0	0	0	0	2	4	2	4	0	3	1	4	3	5	3
K07325	flaB	archaeal flagellin FlaB	0	0	0	0	0	0	0	0	0	0	0	0	0	0	0	0	1	0	0	0	0	0	0	0	0	0	0	0	0	0	0	0	0	0	0	0	0	0	0	0	0	0	0	0	0	0	0
K07332	flaI	archaeal flagellar protein FlaI	1	1	2	0	0	0	0	0	0	0	1	1	1	1	1	1	0	1	1	0	1	0	0	0	0	1	1	1	1	2	1	1	1	1	1	1	1	0	0	1	1	1	0	0	1	1	1
K07333	flaJ	archaeal flagellar protein FlaJ	0	1	1	0	0	0	0	0	0	1	1	1	1	0	1	2	0	1	1	1	0	0	0	0	0	1	2	1	0	1	1	1	1	2	1	0	0	0	0	0	0	0	0	0	0	0	0
K07335	bmpA, bmpB, tmpC	basic membrane protein A and related proteins	0	0	0	0	0	0	0	0	0	0	0	0	0	1	0	0	0	0	0	0	1	0	0	0	0	1	0	1	1	1	0	0	0	0	0	0	0	0	0	0	0	0	0	0	0	0	0
K07339	hicA	mRNA interferase HicA [EC:3.1.-.-]	0	0	0	0	0	0	0	0	0	0	0	0	0	0	0	0	0	0	0	0	0	0	0	0	0	0	0	0	0	0	0	0	0	0	0	0	0	1	0	0	0	0	0	0	0	0	0
K07341	doc	death on curing protein	0	0	0	0	0	0	0	0	0	0	0	0	0	0	0	0	0	0	0	0	1	0	0	0	0	0	0	0	0	0	0	0	0	0	0	0	0	0	0	0	0	0	0	0	0	0	0
K07375	TUBB	tubulin beta	0	0	0	0	0	0	0	0	0	0	0	0	0	0	0	0	0	0	0	0	0	0	0	0	0	0	0	0	0	0	0	0	0	0	0	0	0	0	0	0	0	0	0	0	0	0	0
K07386	pepO	putative endopeptidase [EC:3.4.24.-]	0	0	0	0	0	0	0	0	0	0	0	0	0	0	0	0	0	0	0	0	0	0	0	0	0	0	0	0	0	1	0	0	0	0	0	0	0	0	0	0	0	0	0	0	0	0	0
K07387	K07387	metalloprotease [EC:3.4.24.-]	0	0	0	0	0	0	1	0	0	0	0	0	0	0	0	0	0	0	0	0	0	0	0	0	0	0	0	0	0	0	0	0	0	0	0	0	0	0	0	0	0	0	0	0	0	0	0
K07388	K07388	hydrogenase expression/formation protein	0	0	0	0	0	1	0	1	1	0	0	0	0	0	0	0	0	0	0	0	0	0	0	0	0	0	0	0	0	0	0	0	0	0	0	0	0	1	1	1	1	1	0	2	1	2	1
K07391	comM	magnesium chelatase family protein	0	0	0	1	0	0	0	0	0	0	0	0	0	0	0	0	0	0	0	0	0	0	0	0	0	0	0	0	0	0	0	0	0	0	0	0	0	0	0	0	0	0	0	0	0	0	0
K07392	PRS2	AAA family ATPase	1	0	1	0	1	0	0	0	0	0	0	0	0	1	1	0	0	0	0	0	1	0	0	0	0	0	0	1	0	1	0	0	0	0	0	1	1	1	0	1	1	0	0	0	0	0	0
K07397	yhfA	putative redox protein	0	0	0	0	0	0	0	0	0	0	1	0	0	0	1	0	0	0	0	0	0	0	0	0	1	1	0	1	0	0	0	0	0	0	0	0	0	0	0	0	0	0	0	0	0	0	0
K07398	K07398	conserved protein with predicted RNA binding PUA domain	1	1	1	0	1	1	1	1	1	1	1	1	1	0	0	1	1	1	1	1	0	1	0	0	1	1	1	0	1	0	0	1	1	1	1	1	1	1	1	1	1	1	1	1	1	1	1
K07400	nfuA	Fe/S biogenesis protein NfuA	0	0	0	0	0	0	0	0	0	0	0	0	0	1	0	0	0	0	0	0	0	0	0	0	0	0	0	0	0	0	0	0	0	0	1	0	0	0	1	1	1	0	0	0	0	0	0
K07402	xdhC	xanthine dehydrogenase accessory factor	0	0	0	0	0	0	0	0	0	0	0	1	0	0	1	0	0	1	0	0	0	0	0	0	0	0	0	1	3	0	1	0	0	0	1	0	0	0	0	0	0	0	0	0	0	0	0
K07403	nfeD	membrane-bound serine protease (ClpP class)	0	0	0	0	1	1	1	1	0	0	0	0	0	0	0	0	1	0	0	0	0	0	0	0	0	0	0	0	0	0	0	0	0	0	0	1	0	0	0	0	0	0	0	0	0	0	0
K07405	E3.2.1.1A	alpha-amylase [EC:3.2.1.1]	0	1	1	0	0	0	0	0	0	0	1	0	0	1	1	1	1	0	0	1	1	0	0	1	1	1	0	1	0	0	0	1	1	1	0	0	0	1	1	1	0	1	1	1	0	1	0
K07406	melA	alpha-galactosidase [EC:3.2.1.22]	0	0	0	0	0	0	0	0	0	0	0	0	0	1	1	0	0	0	0	0	2	0	0	0	1	0	0	1	0	1	0	0	0	0	0	1	2	1	0	6	0	3	3	1	4	7	6
K07407	E3.2.1.22B, galA, rafA	alpha-galactosidase [EC:3.2.1.22]	0	0	0	0	0	0	0	0	0	0	0	0	0	0	0	0	0	0	0	0	0	0	0	0	0	0	0	0	0	0	0	0	0	0	0	1	0	0	0	0	0	0	0	0	0	0	0
K07432	ALG13	beta-1,4-N-acetylglucosaminyltransferase [EC:2.4.1.141]	0	0	0	0	0	0	0	0	0	0	0	0	0	0	0	0	0	0	0	0	0	0	0	0	0	0	0	0	0	0	0	0	0	0	0	0	0	0	0	0	0	0	0	0	0	0	0
K07441	ALG14	beta-1,4-N-acetylglucosaminyltransferase [EC:2.4.1.141]	0	0	0	0	0	0	0	0	0	0	0	0	0	0	0	0	0	0	0	0	0	0	0	0	0	0	0	0	0	0	0	0	0	0	0	0	0	0	0	0	0	0	0	0	0	0	0
K07442	TRM61, GCD14	tRNA (adenine57-N1/adenine58-N1)-methyltransferase catalytic subunit [EC:2.1.1.219 2.1.1.220]	1	1	1	0	0	1	0	1	0	1	1	1	1	1	1	1	0	1	1	1	1	1	0	1	0	1	1	1	1	1	1	1	1	1	1	1	1	1	1	1	0	1	1	1	1	1	1
K07443	ybaZ	methylated-DNA-protein-cysteine methyltransferase related protein	0	0	0	0	0	0	0	0	0	0	0	0	0	0	0	0	0	0	0	0	1	0	0	0	0	0	0	0	1	0	0	0	0	0	0	0	0	0	0	0	1	1	1	1	0	1	0
K07445	K07445	putative DNA methylase	0	0	0	0	1	0	0	0	0	0	0	0	0	1	3	0	0	0	0	0	3	0	0	0	0	0	0	3	0	0	0	0	0	0	0	1	0	0	0	0	0	0	0	0	0	0	0
K07446	trm-G10	tRNA (guanine10-N2)-dimethyltransferase [EC:2.1.1.213]	1	1	1	0	1	0	1	1	0	0	1	1	1	1	1	1	1	1	1	1	1	0	0	0	0	0	1	1	0	1	1	1	1	1	1	1	1	1	0	1	0	0	0	0	0	0	0
K07448	mrr	restriction system protein	0	0	0	0	0	0	0	0	0	0	0	0	0	0	0	0	0	0	0	0	0	0	0	0	0	0	0	0	0	0	0	0	0	0	0	0	0	0	0	0	0	0	0	0	0	0	0
K07450	K07450	putative resolvase	0	0	0	0	0	0	0	1	0	0	0	0	0	0	2	0	0	0	0	0	0	0	0	0	0	0	0	0	0	0	0	2	2	0	3	0	0	0	0	0	0	0	0	0	0	0	0
K07451	mcrA	5-methylcytosine-specific restriction enzyme A [EC:3.1.21.-]	0	0	0	0	0	0	0	0	0	0	0	0	0	0	0	0	0	0	0	0	0	0	0	0	0	0	0	0	1	0	0	0	0	0	0	0	0	0	0	0	0	0	0	0	0	0	0
K07452	mcrB	5-methylcytosine-specific restriction enzyme B [EC:3.1.21.-]	0	0	0	0	0	0	0	0	0	0	0	0	0	0	0	0	0	0	0	0	0	0	0	0	0	0	0	0	1	0	0	0	0	0	0	0	0	0	0	0	0	0	0	0	0	0	0
K07454	K07454	putative restriction endonuclease	0	0	0	0	0	0	0	0	0	0	0	0	0	0	0	0	0	0	0	0	0	0	0	0	0	0	0	0	0	0	0	0	0	0	0	0	0	0	0	0	0	0	0	0	0	0	0
K07455	recT	recombination protein RecT	0	0	0	0	0	0	0	0	0	0	0	0	0	0	0	0	0	0	0	0	0	0	0	0	0	0	0	0	0	0	0	0	0	0	0	0	0	0	0	0	0	0	0	0	0	0	0
K07456	mutS2	DNA mismatch repair protein MutS2	0	1	1	1	1	1	0	0	1	0	0	0	0	0	1	0	0	0	0	0	1	0	0	0	0	0	0	1	0	1	0	0	0	0	0	1	1	0	1	1	2	0	0	0	0	0	0
K07457	K07457	endonuclease III related protein	0	0	0	0	0	0	0	0	0	1	1	0	1	1	1	1	1	1	1	1	1	0	0	0	1	1	1	1	0	1	1	1	1	1	1	0	0	0	0	0	1	0	0	0	0	0	0
K07458	vsr	DNA mismatch endonuclease, patch repair protein [EC:3.1.-.-]	0	0	0	0	0	0	0	0	0	0	0	0	0	0	0	0	0	0	0	0	0	0	0	0	0	0	0	0	0	0	0	0	0	0	0	0	0	0	0	0	0	0	0	0	0	0	0
K07459	ybjD	putative ATP-dependent endonuclease of the OLD family	0	0	0	0	0	0	0	0	0	0	0	0	0	0	0	0	0	0	0	0	0	0	0	0	0	0	0	0	0	0	0	0	0	0	0	0	0	0	0	0	1	0	0	0	0	0	1
K07460	yraN	putative endonuclease	0	0	0	0	0	0	0	0	0	0	0	0	0	0	0	0	0	0	0	0	0	0	0	0	0	0	0	0	0	0	0	0	0	0	0	0	0	0	0	0	0	0	0	0	0	0	0
K07461	K07461	putative endonuclease	0	1	1	0	0	0	0	0	0	1	0	0	1	0	0	1	1	0	0	0	0	0	0	1	1	1	1	0	1	1	0	1	1	1	0	0	0	1	0	1	1	2	0	1	1	1	1
K07463	K07463	archaea-specific RecJ-like exonuclease	1	1	1	1	1	1	0	0	0	1	3	1	1	1	2	3	3	1	1	3	2	0	0	0	2	3	2	1	0	0	1	3	3	2	1	1	1	1	0	2	3	2	2	2	2	2	2
K07464	cas4	CRISPR-associated exonuclease Cas4 [EC:3.1.12.1]	0	0	1	0	2	1	0	0	0	0	0	0	0	0	0	0	0	1	0	0	0	0	0	0	0	1	0	0	0	0	0	1	1	0	0	0	0	0	0	0	1	0	0	0	0	0	0
K07465	K07465	putative RecB family exonuclease	0	0	0	0	0	0	0	0	0	0	0	0	0	0	0	0	0	0	0	0	0	0	0	0	0	0	0	0	0	0	0	0	0	0	0	0	0	0	0	0	0	0	0	0	0	0	0
K07466	RFA1, RPA1, rpa	replication factor A1	0	1	1	1	1	0	1	4	1	1	2	1	1	0	0	2	2	1	0	1	2	0	0	1	0	2	2	0	1	3	0	2	2	1	0	2	2	2	2	2	1	1	0	1	1	1	1
K07472	TIP49	TBP-interacting protein	0	0	0	0	1	1	0	0	0	0	0	0	0	0	0	0	0	0	0	0	0	0	0	0	1	0	0	0	0	0	0	0	0	0	0	0	0	0	0	0	0	0	0	0	0	0	0
K07474	xtmA	phage terminase small subunit	0	0	0	0	0	0	0	0	0	0	0	0	0	0	0	0	0	0	0	0	0	0	0	0	0	0	0	0	0	0	0	0	0	0	0	0	0	0	0	0	0	0	0	0	0	0	0
K07475	cas3	CRISPR-associated endonuclease Cas3-HD [EC:3.1.-.-]	0	0	0	0	0	1	0	0	0	0	0	0	0	0	0	0	0	0	0	0	0	0	0	0	0	0	0	0	0	0	0	0	0	0	0	0	0	0	0	0	0	0	0	0	0	0	0
K07477	K07477	translin	0	1	1	0	1	1	1	1	1	1	1	0	1	1	1	1	1	1	1	1	1	0	0	0	0	0	1	1	0	1	0	1	1	1	1	1	1	1	1	1	1	1	1	1	1	1	1
K07481	K07481	transposase, IS5 family	0	0	0	0	0	0	0	0	0	0	1	0	0	0	0	0	0	0	0	0	0	0	0	0	0	0	0	0	0	0	0	0	0	0	0	0	0	0	0	0	0	0	0	0	0	0	0
K07483	K07483	transposase	0	0	0	1	0	0	0	0	0	0	0	0	0	0	0	0	0	0	0	0	0	0	0	0	0	0	0	1	0	0	0	0	0	0	0	0	0	0	0	0	0	0	0	0	0	0	0
K07484	K07484	transposase	0	0	0	0	0	0	0	0	0	0	0	0	0	0	0	0	0	0	0	0	0	0	0	0	1	0	0	0	0	0	0	0	0	0	0	0	0	0	0	0	0	0	0	0	0	0	0
K07485	K07485	transposase	0	0	0	0	0	0	0	0	0	0	0	0	0	0	0	0	0	0	0	0	0	0	0	0	2	0	0	0	0	0	0	0	0	0	0	0	0	0	0	0	0	0	0	0	0	0	0
K07486	K07486	transposase	0	0	0	0	0	0	0	0	0	0	0	0	0	0	0	0	0	0	0	0	0	0	0	0	0	0	0	0	0	0	0	0	0	0	0	0	2	0	0	0	0	0	0	0	0	0	0
K07487	K07487	transposase	0	0	0	1	0	0	0	0	0	0	0	0	0	0	0	0	0	0	0	0	0	0	0	0	0	0	0	0	0	0	0	0	0	0	0	0	0	0	0	0	0	0	0	0	0	0	0
K07488	K07488	transposase	0	0	0	0	0	0	0	0	0	0	0	0	0	0	0	0	0	0	0	0	0	0	0	0	0	0	0	0	0	0	0	0	0	0	0	1	0	0	0	0	0	0	0	0	0	0	0
K07489	K07489	transposase	0	0	0	0	0	0	0	0	0	0	0	0	0	0	0	0	0	0	0	0	0	0	0	0	0	0	0	0	0	0	0	0	0	0	0	0	0	0	0	0	0	0	0	0	0	0	0
K07491	K07491	putative transposase	0	1	1	1	0	0	0	0	0	0	0	0	0	0	0	0	0	0	0	0	0	0	0	0	0	0	0	0	0	0	0	0	0	0	2	0	1	0	0	0	0	0	0	0	0	0	0
K07493	K07493	putative transposase	0	0	0	0	0	0	0	0	0	0	0	0	0	0	0	0	0	0	0	0	0	0	0	0	0	0	0	0	0	0	0	0	0	0	0	0	0	0	0	0	0	0	0	0	0	0	0
K07494	K07494	putative transposase	0	0	0	0	0	0	0	1	0	0	1	0	0	0	0	0	0	0	0	0	0	0	0	0	0	0	0	0	0	0	0	0	0	0	0	0	0	0	0	0	0	0	0	0	0	0	0
K07495	K07495	putative transposase	0	0	0	1	0	0	0	1	0	0	0	0	0	0	0	0	0	0	0	0	0	0	0	0	0	0	0	0	0	0	0	0	0	0	0	0	0	0	0	0	0	0	0	0	0	0	0
K07496	K07496	putative transposase	4	21	31	0	2	1	2	2	5	0	0	5	0	6	10	0	0	7	10	0	1	0	0	0	1	1	3	14	2	1	3	4	6	7	24	9	12	0	0	3	0	5	0	0	0	2	7
K07497	K07497	putative transposase	0	0	0	1	0	0	0	0	0	0	0	0	0	0	0	0	0	0	0	0	0	0	0	0	0	0	0	1	1	0	0	0	0	0	0	0	0	0	0	0	0	0	0	0	0	0	0
K07499	K07499	putative transposase	0	0	0	0	0	0	0	0	0	0	0	0	0	0	0	0	0	0	0	0	0	0	0	0	0	0	0	0	0	0	0	0	0	0	0	0	0	0	0	0	0	0	0	0	0	0	0
K07500	K07500	DNA endonuclease	0	0	0	0	0	0	0	0	0	0	0	0	0	0	0	0	0	0	0	0	0	0	0	0	0	0	0	0	0	0	0	0	0	0	0	1	0	0	0	0	0	0	0	0	0	0	0
K07501	K07501	3'-5' exonuclease	0	0	0	0	0	0	0	0	0	0	0	0	0	0	0	0	0	0	0	0	0	0	0	0	0	0	0	0	0	0	0	0	0	0	0	0	0	0	0	0	0	0	0	0	0	0	0
K07502	yprB	uncharacterized protein	0	1	1	0	0	0	0	1	0	0	0	0	0	0	0	0	0	0	0	0	0	0	0	0	0	0	0	0	0	0	0	0	0	0	0	0	0	0	0	0	2	1	1	1	1	1	1
K07503	nucS	endonuclease [EC:3.1.-.-]	0	0	0	0	0	1	0	1	0	1	1	1	1	1	1	0	1	1	0	1	0	0	0	0	0	1	1	1	0	2	1	1	1	1	1	1	1	0	0	0	0	0	0	0	0	0	0
K07504	K07504	predicted type IV restriction endonuclease	0	0	0	0	0	0	0	0	0	0	0	0	0	0	0	0	0	0	0	0	0	0	0	0	0	0	0	0	0	0	0	0	0	0	0	0	0	0	0	0	0	0	0	0	0	0	0
K07511	ECHS1	enoyl-CoA hydratase [EC:4.2.1.17]	0	0	0	0	0	0	0	0	0	0	0	0	0	0	0	0	0	0	0	0	0	0	0	0	0	0	0	0	0	0	0	0	0	0	0	0	0	0	0	0	0	0	0	0	0	1	0
K07512	MECR, NRBF1	mitochondrial enoyl-[acyl-carrier protein] reductase / trans-2-enoyl-CoA reductase [EC:1.3.1.- 1.3.1.38]	0	0	0	0	0	0	0	0	0	0	0	0	0	0	0	0	0	0	0	0	0	0	0	0	0	0	0	0	3	1	0	0	0	0	0	0	0	0	0	0	0	0	0	0	0	0	0
K07533	prsA	foldase protein PrsA [EC:5.2.1.8]	1	1	1	0	0	0	0	0	0	1	1	0	0	0	0	0	1	1	0	1	0	1	1	1	1	1	1	0	0	0	0	1	1	1	0	0	0	1	0	0	0	0	0	0	0	1	0
K07535	badH	2-hydroxycyclohexanecarboxyl-CoA dehydrogenase [EC:1.1.1.-]	0	0	0	0	0	0	0	0	0	0	0	0	0	0	0	0	0	0	0	0	0	0	0	0	0	0	0	0	0	0	0	0	0	0	0	0	0	0	0	0	0	0	1	0	0	0	0
K07537	dch	cyclohexa-1,5-dienecarbonyl-CoA hydratase [EC:4.2.1.100]	0	0	0	0	0	0	0	0	0	0	0	0	0	0	1	0	1	0	0	0	0	0	0	0	0	0	0	1	0	1	0	0	0	0	0	0	0	0	0	0	0	0	0	1	0	0	0
K07538	had	6-hydroxycyclohex-1-ene-1-carbonyl-CoA dehydrogenase [EC:1.1.1.368]	0	0	0	0	0	0	0	0	0	0	0	0	0	0	0	0	0	0	0	0	0	0	0	0	0	0	0	0	0	0	0	0	0	0	0	0	0	0	0	0	0	0	0	0	0	0	0
K07539	oah	6-oxocyclohex-1-ene-carbonyl-CoA hydrolase [EC:3.7.1.21]	0	0	0	0	0	0	0	0	0	0	0	0	0	0	1	0	0	0	0	0	0	0	0	0	0	0	0	1	0	0	0	0	0	0	0	0	0	0	0	0	0	0	0	0	0	0	0
K07557	tgtA2, arcS	archaeosine synthase alpha-subunit [EC:2.6.1.97 2.6.1.-]	0	0	0	0	1	1	1	1	0	1	1	1	1	1	1	1	1	1	1	1	1	0	0	0	1	0	1	1	0	1	1	1	1	1	1	0	0	0	0	0	1	1	1	1	0	1	1
K07558	K07558, cca	tRNA nucleotidyltransferase (CCA-adding enzyme) [EC:2.7.7.72]	1	1	1	1	1	1	1	0	1	1	1	0	1	0	0	1	1	0	0	1	0	0	0	1	0	1	0	0	0	0	0	0	1	1	0	1	1	1	1	1	1	1	1	1	1	1	1
K07559	kptA	putative RNA 2'-phosphotransferase [EC:2.7.1.-]	0	0	0	0	0	0	0	1	0	0	0	0	0	0	0	0	0	0	0	0	0	0	0	0	0	0	0	0	0	0	0	0	0	0	0	0	0	1	1	1	0	0	0	0	0	0	0
K07561	DPH1, dph2	2-(3-amino-3-carboxypropyl)histidine synthase [EC:2.5.1.108]	0	0	0	0	1	0	0	1	1	0	0	0	0	1	1	0	0	0	0	0	1	0	0	0	0	0	0	1	0	1	0	0	0	0	0	1	1	0	0	0	0	0	0	0	0	0	0
K07562	NMD3	nonsense-mediated mRNA decay protein 3	0	0	0	0	1	0	0	0	0	0	0	0	0	0	0	0	0	0	0	0	0	0	0	0	0	0	0	0	0	0	0	0	0	0	0	0	0	0	0	0	0	1	1	1	1	1	1
K07565	NIP7	60S ribosome subunit biogenesis protein NIP7	0	0	0	0	0	0	0	0	0	0	1	0	1	0	0	0	0	0	0	1	0	0	0	0	1	1	1	0	0	0	0	1	1	1	0	1	1	0	0	0	0	1	1	0	1	1	0
K07566	tsaC, rimN, SUA5	L-threonylcarbamoyladenylate synthase [EC:2.7.7.87]	1	1	1	1	1	1	1	1	1	1	1	0	1	0	0	1	0	0	0	1	1	1	0	1	0	1	1	0	0	1	0	0	0	1	0	0	0	1	1	1	1	1	1	1	1	1	1
K07568	queA	S-adenosylmethionine:tRNA ribosyltransferase-isomerase [EC:2.4.99.17]	0	0	0	0	0	0	0	0	0	0	0	0	0	0	0	0	0	0	0	0	0	0	0	0	0	0	0	0	1	1	0	0	0	0	0	0	0	1	0	1	0	0	0	0	0	0	0
K07569	gar1	RNA-binding protein	0	1	0	0	1	1	1	1	1	0	0	1	1	0	0	1	1	1	1	1	0	0	0	0	0	0	0	0	0	0	1	0	0	0	0	0	0	1	0	0	0	1	1	1	0	1	0
K07571	K07571	S1 RNA binding domain protein	0	0	0	0	0	0	0	0	0	0	0	0	0	0	0	0	0	0	0	0	0	0	0	0	0	0	0	0	0	0	0	0	0	0	0	0	0	0	0	0	0	0	0	0	0	0	0
K07572	K07572	putative nucleotide binding protein	1	1	1	0	1	0	0	1	1	1	1	1	1	1	1	1	1	1	1	1	1	0	1	1	1	1	1	1	1	1	0	1	1	1	1	1	1	1	1	1	1	1	1	1	1	1	1
K07573	CSL4, EXOSC1	exosome complex component CSL4	1	1	1	0	1	0	0	1	1	1	0	1	1	1	1	1	0	1	1	1	1	1	1	0	1	1	1	1	1	1	0	1	1	1	1	1	1	0	1	1	1	1	1	1	1	1	1
K07574	yhbY	RNA-binding protein	0	0	0	0	0	0	1	0	1	0	1	1	0	0	0	0	1	1	1	1	0	0	1	0	1	1	0	0	0	0	1	0	0	1	1	0	0	1	0	1	0	0	1	1	1	1	1
K07575	MCTS, TMA20	malignant T-cell-amplified sequence	1	1	1	0	1	1	1	1	0	1	1	1	1	0	1	1	1	1	1	1	1	1	1	1	1	1	1	1	1	0	1	1	1	1	1	1	1	0	1	1	1	1	0	1	1	2	0
K07576	K07576	metallo-beta-lactamase family protein	0	0	0	0	0	0	1	1	0	1	1	0	1	0	0	1	1	0	0	1	0	0	0	0	1	1	1	0	0	0	0	1	1	0	0	0	0	0	0	0	0	0	0	0	0	0	0
K07577	K07577	putative mRNA 3-end processing factor	1	2	2	0	2	2	3	3	2	2	3	2	1	0	0	3	1	2	1	2	0	0	0	1	3	3	3	0	0	0	1	2	2	3	2	1	1	2	3	1	1	1	1	1	1	1	1
K07579	K07579	putative methylase	0	0	0	0	1	0	0	1	1	1	0	1	1	1	0	1	1	1	1	1	1	1	1	1	1	1	1	0	1	1	0	1	1	1	1	1	1	0	1	1	1	0	1	1	1	1	1
K07580	K07580	Zn-ribbon RNA-binding protein	0	0	0	0	0	0	0	0	0	0	1	1	0	1	0	0	0	1	0	1	0	0	1	1	0	0	0	0	0	0	1	0	0	0	0	0	0	0	1	1	0	0	0	1	1	0	0
K07581	K07581	RNA-binding protein	1	0	1	0	1	1	1	1	1	1	1	1	1	0	0	1	1	1	1	0	0	0	0	1	1	1	1	0	0	0	1	1	1	1	0	0	1	1	0	0	0	0	0	0	0	0	0
K07583	PUS10	tRNA pseudouridine synthase 10 [EC:5.4.99.25]	1	1	1	0	0	1	1	1	1	1	1	1	1	0	1	1	1	1	1	1	1	1	1	1	1	1	0	1	1	1	0	1	1	1	1	1	1	1	1	1	1	1	1	1	1	1	1
K07587	sepRS	O-phosphoseryl-tRNA synthetase [EC:6.1.1.27]	0	1	1	1	1	1	1	1	1	0	0	0	0	0	0	0	0	0	0	0	0	0	0	0	0	0	0	0	0	0	0	0	0	0	0	0	0	1	1	1	0	0	0	0	0	1	1
K07588	argK	LAO/AO transport system kinase [EC:2.7.-.-]	1	1	1	0	0	0	1	1	0	0	0	0	0	0	1	0	0	0	0	0	0	0	1	0	0	0	0	1	1	1	0	0	0	0	0	1	1	2	1	1	1	1	0	2	2	2	0
K07636	phoR	two-component system, OmpR family, phosphate regulon sensor histidine kinase PhoR [EC:2.7.13.3]	1	0	0	0	0	0	0	0	0	0	0	0	0	0	0	0	0	0	0	0	0	0	0	0	0	0	0	0	0	0	0	0	0	0	0	0	0	0	0	0	0	0	1	2	0	0	1
K07658	phoB1, phoP	two-component system, OmpR family, alkaline phosphatase synthesis response regulator PhoP	0	0	0	0	0	0	0	0	0	0	0	0	0	1	0	0	0	0	0	0	0	0	0	0	0	0	0	0	0	0	0	0	0	0	0	0	0	2	1	0	0	0	0	0	0	0	0
K07662	cpxR	two-component system, OmpR family, response regulator CpxR	0	0	0	0	0	0	0	0	0	0	0	0	0	0	0	0	0	0	0	0	0	0	0	0	0	0	0	0	0	0	0	0	0	0	0	1	0	0	0	0	0	0	0	0	0	0	0
K07668	vicR	two-component system, OmpR family, response regulator VicR	0	0	0	0	0	0	0	0	0	0	0	0	0	0	0	0	0	0	0	0	0	0	0	0	0	0	0	0	0	0	0	0	0	0	0	0	0	0	1	0	0	0	0	0	0	0	0
K07689	uvrY, gacA, varA	two-component system, NarL family, invasion response regulator UvrY	0	0	0	0	0	0	0	0	0	0	0	0	0	0	0	0	0	0	0	0	0	0	0	0	0	0	0	0	0	0	0	0	0	0	0	0	0	0	0	0	0	0	0	0	0	0	0
K07692	degU	two-component system, NarL family, response regulator DegU	0	0	0	0	0	0	0	0	0	0	0	0	0	0	0	0	0	0	0	0	0	0	0	0	0	0	0	0	0	0	0	0	0	0	0	0	0	0	0	0	0	0	0	0	0	0	0
K07708	glnL, ntrB	two-component system, NtrC family, nitrogen regulation sensor histidine kinase GlnL [EC:2.7.13.3]	0	0	0	0	0	0	0	0	0	0	0	0	0	0	0	0	0	0	0	0	0	0	0	0	0	0	0	0	0	0	0	0	0	0	0	0	0	0	0	0	0	0	0	0	0	0	0
K07713	zraR, hydG	two-component system, NtrC family, response regulator HydG	0	0	0	0	0	0	0	0	0	0	0	0	0	0	0	0	0	0	0	0	0	0	0	0	0	0	0	0	0	0	0	0	0	0	0	0	0	0	0	0	0	0	0	0	0	0	0
K07714	atoC	two-component system, NtrC family, response regulator AtoC	0	0	0	0	0	0	0	0	0	0	1	0	0	0	0	0	0	0	0	0	0	0	0	0	0	0	0	0	0	0	0	0	0	0	0	0	0	0	0	0	0	0	0	0	0	0	0
K07716	pleC	two-component system, cell cycle sensor histidine kinase PleC [EC:2.7.13.3]	0	0	0	0	0	0	0	0	0	0	0	0	0	0	0	0	0	0	0	0	0	0	0	0	0	0	0	0	0	0	0	0	0	0	0	0	0	0	0	0	0	0	0	0	0	0	0
K07721	K07721	ArsR family transcriptional regulator	1	1	1	0	0	1	0	0	0	0	0	0	0	0	0	0	1	0	0	0	0	0	0	0	0	0	0	0	0	0	0	0	0	0	0	0	0	1	1	1	0	0	0	0	0	0	0
K07722	nikR	CopG family transcriptional regulator, nickel-responsive regulator	1	2	2	1	2	1	3	2	1	0	1	0	0	0	1	0	0	0	0	1	0	0	0	0	0	1	0	0	0	1	0	0	0	0	0	3	3	1	2	2	2	2	2	2	2	2	1
K07723	ndoAI	CopG family transcriptional regulator / antitoxin EndoAI	0	0	0	0	0	0	0	0	0	0	0	0	0	0	0	0	0	0	0	0	0	0	0	0	0	0	0	0	0	0	0	0	0	0	0	1	1	0	0	0	0	0	0	0	0	0	0
K07725	csa3	CRISPR-associated protein Csa3	0	0	0	0	0	1	0	0	0	0	0	1	0	0	0	0	0	1	0	0	0	0	0	0	0	0	0	0	0	0	0	0	0	0	0	0	0	1	0	0	0	0	0	0	0	0	0
K07728	K07728	putative transcriptional regulator	0	1	1	0	1	1	1	1	0	0	1	1	0	0	0	1	0	1	1	1	0	0	0	0	1	1	0	0	0	0	1	1	1	1	1	1	1	1	0	1	0	1	2	1	1	1	1
K07729	K07729	putative transcriptional regulator	0	0	0	1	0	0	0	0	0	0	0	0	0	0	0	1	1	0	0	0	0	0	0	0	0	0	0	1	0	2	0	0	0	0	0	1	1	0	0	1	1	0	0	0	2	1	1
K07731	K07731	putative transcriptional regulator	0	0	0	0	2	2	1	2	1	0	0	0	0	0	0	0	0	0	0	0	0	0	0	0	0	0	0	0	0	0	0	0	0	0	0	1	2	0	0	0	0	0	0	0	0	0	0
K07732	rfk	riboflavin kinase, archaea type [EC:2.7.1.161]	0	1	1	0	1	1	1	1	1	1	1	1	1	1	1	1	1	1	1	1	1	1	0	1	1	1	1	1	1	1	1	1	1	1	1	1	1	1	1	1	1	1	1	1	1	1	1
K07738	nrdR	transcriptional repressor NrdR	0	0	0	0	0	0	0	0	0	0	0	0	0	0	0	0	0	0	0	0	0	0	0	0	0	0	0	0	0	0	0	0	0	0	0	0	0	0	0	0	0	0	0	0	0	0	0
K07739	ELP3, KAT9	elongator complex protein 3 [EC:2.3.1.48]	1	1	1	0	1	1	1	1	1	1	1	1	1	1	1	1	0	1	1	1	1	1	1	1	1	1	1	1	1	1	1	1	1	1	1	1	1	0	1	1	1	1	1	1	1	1	1
K07743	K07743	transcriptional regulator	1	0	1	0	1	0	1	1	1	0	0	0	0	0	1	0	0	0	0	0	1	1	1	0	0	0	0	1	1	0	0	0	0	0	0	0	1	0	1	1	0	0	0	0	0	0	1
K07744	K07744	transcriptional regulator	0	1	1	0	0	0	0	0	0	0	0	0	0	0	0	0	0	0	0	0	0	0	0	0	0	0	0	0	0	0	0	0	0	0	0	0	0	0	0	0	0	0	0	0	0	0	0
K07745	K07745	transcriptional regulator	0	0	0	0	0	0	0	0	0	0	0	0	0	0	0	0	0	0	0	0	0	0	0	0	0	0	0	0	0	0	0	0	0	0	0	0	0	0	0	0	0	0	0	0	0	0	0
K07748	NSDHL, ERG26	sterol-4alpha-carboxylate 3-dehydrogenase (decarboxylating) [EC:1.1.1.170]	0	0	0	0	0	0	0	0	0	0	0	0	0	0	0	0	1	0	0	1	0	0	0	0	0	0	1	0	0	0	0	1	1	1	0	0	0	0	0	0	0	0	0	0	0	0	0
K07749	frc	formyl-CoA transferase [EC:2.8.3.16]	0	1	1	1	1	1	0	1	0	0	0	0	0	0	0	0	0	0	0	0	0	0	0	0	0	0	0	0	0	0	0	0	0	0	0	1	0	3	1	3	0	1	2	1	2	1	1
K07755	AS3MT	arsenite methyltransferase [EC:2.1.1.137]	0	0	0	0	0	0	0	0	0	0	0	1	0	1	0	0	0	1	0	1	0	0	0	0	0	0	0	0	0	0	1	1	1	0	0	1	1	0	0	0	0	0	0	0	0	0	0
K07767	KATNA1	katanin p60 ATPase-containing subunit A1 [EC:5.6.1.1]	0	0	0	0	0	0	0	0	0	0	0	0	0	0	0	0	0	0	0	0	0	0	0	0	0	0	0	0	0	0	0	0	0	0	0	0	0	0	0	0	0	0	0	0	0	0	0
K07777	degS	two-component system, NarL family, sensor histidine kinase DegS [EC:2.7.13.3]	0	0	0	0	0	0	0	0	0	0	0	0	0	0	0	0	0	0	0	0	0	0	0	0	0	0	0	0	0	0	0	0	0	0	0	0	0	0	0	0	0	0	0	0	0	0	0
[truncated: 1,055 more rows]
[truncated: 92 more columns]

## Sheet: S6
Table S6 | Summary of annotated Pfam homologs in Asgardarchaeota MAGs. All hits are based on enrichM (https://github.com/geronimp/enrichM) annotations against the Pfam database.
ID	Sifarchaeia				Jordarchaeia					Heimdallarchaeia																										ALCG		Lokiarchaeia
	lw40_2019reseq_gm2_55	lw_55_reseq_mb2.7	lw60_2018_gm2_56	CR1378_bin_28	JZ_bin_1113	LHC_bin_1308	SRR6301444.bin_183	EB_bin_7	ERP013176_bin.4	SRR3715733.bin.66	SRR6301445.bin_147	superspecific.25	P326769_299	P326769_bin385	P326769_bin8	Asgard_ASM1136624v1_unclassified	Asgard_ASM1136629v1_unclassified	ERR1299386.bin.8	Heimdallarchaeota_AB125	Heimdallarchaeota_archaeon_ASM1136494v1	Heimdallarchaeota_archaeon_ASM1136496v1	Heimdallarchaeota_archaeon_ASM1152520v1	Heimdallarchaeota_archaeon_ASM272827v1	Heimdallarchaeota_archaeon_ASM366287v1	Heimdallarchaeota_archaeon_ASM366288v1	Heimdallarchaeota_archaeon_ASM366293v1	Heimdallarchaeota_archaeon_ASM437645v1	Heimdallarchaeota_B3-JM-08	Heimdallarchaeota_LC2	Heimdallarchaeota_LC3	Heimdallarchaeota_UBA460	hikurangi1519_12F4_80.64m_bin9	hikurangi1519_12R2_mb2_bin1_280.17m	hikurangi1519_12R2_mb2_bin15_280.17m	hikurangi1520D_18H4_mb2_bin34_160.76m	lc20_2019reseq_max107_027	lc30_2019_mb2_34	Hel_GB_A	Hel_GB_B	lw55_2018reseq_mb2_61_Hel	Candidatus_Prometheoarchaeum_syntrophicum_MK-D1	2020hybrid_loki02mtb2	2020hybrid_loki03mtb2	2020hybrid_loki05mtb2	2020hybrid_loki11mtb2	2020hybrid_loki15mtb2	lw40_2019reseq_gm2_45	lw40_2019reseq_max40_021	lw40_2019reseq_max40_040
PF10417.8	0	1	1	0	0	1	1	1	0	0	1	1	1	0	0	0	0	1	0	1	0	0	0	0	1	1	0	0	0	0	0	1	1	0	1	1	1	1	0	0	0	0	0	0	1	0	1	1	1
PF09847.8	1	1	1	0	0	0	0	0	0	0	0	0	0	0	0	0	0	0	0	0	0	0	0	0	0	0	0	0	0	0	0	0	0	0	0	1	1	0	0	0	2	3	0	0	2	0	0	0	2
PF00244.19	0	0	0	0	0	0	0	0	0	0	0	0	0	0	0	0	0	0	0	0	0	0	0	0	0	0	0	0	0	0	0	0	0	0	0	0	0	0	0	1	0	0	0	0	0	0	0	0	0
PF00389.29	5	7	7	2	0	2	2	7	1	3	3	2	1	0	3	4	3	4	1	3	2	2	1	0	1	0	4	5	2	3	3	4	5	4	2	4	4	4	4	3	2	2	3	1	4	1	1	4	4
PF02826.18	8	10	10	3	4	4	4	8	2	6	4	5	2	1	4	5	6	6	2	5	4	3	2	2	1	3	7	8	4	5	5	5	5	6	4	5	5	6	6	5	4	4	4	5	6	3	4	4	6
PF00198.22	1	2	2	0	0	0	0	0	0	4	4	5	2	1	0	6	5	5	4	6	2	1	1	2	3	4	5	1	1	1	4	6	5	5	0	1	1	1	1	1	4	0	0	2	0	0	1	0	1
PF04029.13	2	2	2	1	1	1	0	1	0	1	1	1	1	0	0	1	1	1	1	1	0	0	0	1	0	1	1	0	2	0	1	1	1	1	1	1	1	0	1	0	0	0	0	0	0	0	0	0	1
PF05635.10	0	0	0	0	0	0	0	0	0	0	0	0	0	0	0	0	0	0	0	0	0	0	0	0	0	0	0	2	0	0	0	0	0	0	0	0	0	0	0	0	0	0	0	0	0	0	0	0	0
PF01257.18	0	0	0	0	0	0	0	0	0	1	1	0	0	0	2	1	1	0	0	2	0	0	0	0	0	1	0	2	2	1	0	1	1	1	1	0	0	0	0	0	2	0	0	0	0	0	0	0	0
PF08975.9	0	0	0	0	0	0	0	0	0	0	0	0	0	0	0	0	0	0	0	0	0	0	0	0	0	0	0	0	0	0	0	0	0	0	0	0	0	0	0	0	0	0	0	0	0	0	0	0	0
PF13532.5	0	0	0	2	0	0	0	0	0	0	0	0	0	0	0	0	0	0	0	0	0	0	0	0	0	0	0	0	1	0	0	0	0	0	0	0	0	0	0	0	0	0	0	0	0	0	0	0	0
PF13640.5	0	0	0	0	0	0	0	0	0	0	0	0	0	0	0	0	0	0	0	0	0	1	1	0	0	0	0	0	0	0	0	0	0	0	0	0	0	0	0	0	0	0	0	0	0	0	0	0	0
PF13661.5	0	0	0	0	0	0	0	0	0	0	0	0	0	0	0	0	0	0	0	0	0	1	1	0	0	0	0	0	0	0	0	0	0	0	0	0	0	0	0	0	0	0	0	0	0	0	0	0	0
PF10014.8	0	0	0	0	0	0	0	0	0	0	0	0	0	0	0	0	0	0	0	0	0	0	0	0	0	0	0	0	1	0	0	0	0	0	0	0	0	0	0	0	0	0	0	0	0	0	0	0	0
PF13239.5	0	0	0	0	0	0	0	0	0	0	0	0	0	0	0	0	0	0	0	0	0	0	0	0	0	0	0	0	0	0	0	0	0	0	0	0	0	1	0	2	3	2	1	1	1	4	3	2	3
PF13563.5	1	1	1	0	1	1	1	1	1	1	1	2	1	1	1	1	1	2	1	1	1	0	0	1	0	1	0	0	1	1	2	2	2	1	1	1	1	1	1	1	1	1	1	3	2	1	1	3	2
PF03475.13	0	0	0	0	0	0	0	0	0	0	0	0	0	0	0	0	0	0	0	0	0	0	0	0	0	0	0	0	0	1	0	0	0	0	0	0	0	0	0	0	0	0	0	0	0	0	0	0	0
PF06983.12	0	0	0	0	0	0	0	0	0	0	0	0	0	0	0	0	0	0	0	0	0	0	1	0	0	0	0	0	0	0	0	0	0	0	0	0	0	0	0	0	0	0	0	0	0	0	0	0	0
PF06052.11	0	0	0	0	0	0	0	0	0	0	1	0	0	1	0	0	0	0	0	1	0	1	1	0	1	1	0	0	2	1	0	0	0	0	0	0	0	0	0	0	0	0	0	0	0	0	0	0	0
PF01073.18	3	10	14	4	5	5	1	6	1	9	11	10	5	5	6	20	13	12	6	16	6	5	8	3	4	10	13	12	15	6	7	17	19	14	12	11	9	10	14	14	16	5	4	5	8	4	10	21	10
PF06725.10	0	0	0	0	0	0	0	0	0	0	0	0	0	0	0	0	0	0	0	0	0	0	0	0	0	0	0	0	0	0	0	0	0	0	0	0	0	0	0	0	0	0	0	0	0	0	0	0	0
PF00725.21	0	1	1	1	3	4	2	6	1	0	0	1	1	2	3	0	0	1	1	0	2	1	1	0	0	0	0	2	3	1	1	0	0	0	1	4	5	1	0	1	1	7	5	4	9	9	9	5	9
PF02737.17	0	1	2	1	3	4	3	6	0	0	1	1	1	2	3	0	0	1	1	0	2	1	1	2	0	1	0	2	4	1	1	0	0	0	2	4	3	1	0	1	1	7	6	4	10	9	9	5	9
PF03061.21	0	1	1	0	0	0	1	3	1	0	0	1	0	3	3	0	0	1	1	0	1	1	1	0	0	0	0	2	6	5	0	1	1	0	1	0	1	2	0	4	3	4	2	3	6	6	7	2	6
PF13279.5	0	0	0	0	0	0	0	0	0	0	0	0	0	1	1	0	0	0	0	0	0	1	1	0	0	0	0	0	3	1	0	0	0	0	0	0	1	0	0	0	1	2	0	0	2	1	1	0	0
PF13622.5	0	0	0	0	0	0	1	2	0	0	0	0	0	0	0	0	0	0	0	0	0	0	0	0	0	0	0	0	0	0	0	0	0	0	0	0	0	0	0	0	0	0	0	0	0	2	1	1	1
PF12729.6	0	0	0	0	0	0	0	0	0	0	0	0	0	0	0	0	0	0	0	0	0	0	0	0	0	0	0	0	0	2	0	0	0	0	0	0	0	0	0	0	0	0	0	1	0	0	0	0	0
PF04476.12	0	1	1	0	0	1	1	1	0	1	1	0	1	0	0	1	1	0	0	1	0	0	0	0	1	1	1	0	0	0	0	1	1	1	0	1	1	1	1	1	0	1	1	1	2	1	1	1	0
PF01812.19	0	1	1	0	1	1	0	1	0	0	0	0	0	0	0	0	0	0	0	0	0	0	0	0	0	0	0	0	0	0	0	0	0	0	0	1	1	2	0	1	1	0	0	0	0	0	0	0	0
PF07694.11	0	0	0	0	0	0	0	0	0	0	0	0	0	0	0	0	0	0	0	0	0	0	0	0	0	0	0	0	0	0	0	0	0	0	0	0	0	0	1	0	0	1	0	0	0	0	1	0	0
PF01367.19	1	1	2	0	1	0	0	1	1	1	1	1	1	1	1	1	0	1	1	1	0	0	0	1	1	1	1	1	0	0	1	1	1	1	1	1	1	2	1	1	3	0	2	2	2	2	2	1	4
PF02739.15	0	0	1	0	0	0	0	0	0	0	0	0	0	0	0	0	0	0	0	0	0	0	0	0	1	0	0	0	0	0	0	0	0	0	0	0	0	0	0	0	0	0	0	0	0	0	0	0	0
PF02872.17	0	0	0	0	1	1	1	1	0	0	0	1	0	0	0	0	0	1	0	0	1	0	0	0	0	0	0	0	0	0	1	0	0	0	0	0	0	0	0	0	1	0	0	0	0	0	0	0	0
PF02096.19	0	0	0	0	0	0	0	0	0	0	0	0	0	0	0	0	0	0	0	0	0	0	0	0	0	0	0	0	0	0	0	0	0	0	0	0	0	0	0	0	1	0	0	0	0	0	0	0	0
PF01591.17	0	0	0	0	0	0	0	1	0	0	0	1	0	0	0	0	0	1	0	0	1	0	0	0	0	0	0	0	0	0	0	0	0	0	0	0	0	0	0	0	0	0	0	0	1	0	0	0	0
PF00393.18	0	0	0	0	0	0	0	0	0	0	0	0	0	0	0	0	0	0	0	0	0	0	0	0	0	0	0	2	1	0	0	0	0	0	0	0	0	0	0	0	0	0	0	0	0	0	0	0	0
PF07698.10	0	0	0	0	0	0	0	0	0	0	0	0	0	0	0	0	0	0	0	0	0	0	0	0	0	0	0	0	0	0	0	0	0	0	0	0	0	1	0	0	0	0	0	0	0	0	0	0	0
PF07695.10	0	0	0	0	0	0	0	0	0	0	0	0	0	0	0	0	0	0	0	1	0	0	0	0	0	0	0	0	0	0	0	0	0	0	0	0	0	0	0	0	0	0	0	0	0	0	0	0	0
PF08395.11	0	0	0	0	0	0	0	0	0	0	0	0	1	0	0	0	0	0	0	0	0	0	0	0	0	0	0	0	0	0	0	0	0	0	0	0	0	0	0	0	0	0	0	0	0	0	0	0	0
PF10317.8	0	0	0	0	0	0	0	0	0	0	0	0	0	0	0	0	0	0	0	0	0	0	0	0	0	0	0	0	0	0	0	0	0	0	1	0	0	0	0	0	0	0	0	0	0	0	0	0	0
PF14402.5	0	0	0	0	0	0	0	0	0	0	0	0	0	0	0	0	0	0	0	0	0	0	0	0	0	0	0	0	0	0	0	0	0	0	0	0	0	0	0	0	0	0	0	0	0	0	0	0	0
PF08792.9	0	0	0	0	0	0	0	0	0	0	1	0	0	0	0	0	1	0	0	0	0	0	0	1	0	1	1	0	0	0	0	0	0	2	0	0	0	1	0	0	0	1	0	0	0	0	0	0	0
PF00207.21	0	0	0	0	0	0	0	1	0	0	0	0	0	0	1	1	0	0	0	1	0	0	0	0	0	0	1	1	0	2	0	0	0	0	0	0	0	0	0	1	1	0	0	0	0	0	0	0	0
PF07678.13	0	0	0	0	0	0	0	1	0	0	0	0	0	0	1	1	0	0	0	1	0	0	0	0	0	0	0	1	0	2	0	0	0	0	0	0	0	0	0	1	1	0	0	0	0	0	0	0	1
PF01835.18	0	0	0	0	0	0	0	1	0	0	0	0	0	0	1	1	0	0	0	1	0	0	0	0	0	0	1	1	0	2	0	0	0	0	0	0	0	0	0	1	1	0	1	0	0	0	0	0	0
PF07703.13	0	0	0	0	0	0	0	1	0	0	0	0	0	0	0	0	0	0	0	1	0	0	0	0	0	0	1	0	0	0	0	0	0	0	0	0	0	0	0	1	1	0	0	0	0	0	0	0	0
PF00004.28	7	18	20	9	9	9	8	14	6	8	10	10	9	13	15	11	11	12	8	11	17	12	11	1	7	12	8	19	14	21	11	9	10	8	10	11	12	13	19	17	17	13	14	15	16	16	16	8	17
PF12846.6	0	0	1	0	1	0	0	0	0	0	0	0	0	0	0	0	0	0	0	0	0	0	0	0	0	0	0	0	0	0	0	0	0	0	0	0	0	0	1	0	0	0	0	0	0	0	0	0	0
PF13086.5	0	2	2	0	0	0	0	0	0	2	2	2	2	1	0	1	1	2	0	1	1	2	1	0	2	1	1	0	3	1	1	3	2	0	2	0	0	0	0	1	4	0	0	0	0	0	0	0	3
PF13087.5	0	2	2	1	0	0	0	0	0	1	2	2	1	1	0	1	0	2	0	1	1	2	1	0	2	1	1	0	2	1	1	2	2	0	2	0	0	0	0	1	4	0	0	1	1	0	0	0	3
PF13166.5	0	0	0	0	0	0	0	0	0	1	0	0	1	0	0	0	0	0	0	0	0	0	0	0	1	0	1	0	0	0	0	1	1	0	0	1	1	1	1	0	0	1	1	0	1	0	0	1	0
PF13173.5	0	1	1	1	1	1	2	2	0	0	1	1	0	0	1	0	0	1	0	0	2	2	0	0	1	1	0	2	2	2	1	1	1	0	0	1	1	2	3	1	4	2	3	4	2	4	2	2	4
PF13175.5	0	2	2	1	1	2	4	3	2	4	3	4	1	2	4	3	1	5	0	2	2	3	3	3	1	3	3	9	6	7	2	2	4	4	14	2	1	4	3	3	7	1	0	3	2	4	6	5	14
PF13191.5	5	8	7	4	8	6	3	7	3	4	4	6	3	6	10	3	4	8	9	3	9	6	4	2	3	5	3	9	8	11	6	6	5	2	10	7	8	9	9	10	8	5	3	3	5	8	5	3	7
PF13207.5	2	3	3	0	5	4	5	5	3	3	3	5	3	2	4	4	3	5	4	3	5	3	3	2	2	3	4	5	5	2	4	4	4	4	5	2	4	4	2	4	4	3	2	4	4	6	3	2	4
PF13238.5	4	5	8	2	4	3	5	7	3	4	5	9	6	4	3	10	6	8	7	9	6	4	5	2	2	4	8	5	8	8	7	9	9	6	10	3	5	4	6	7	8	6	4	8	8	6	6	3	4
PF13245.5	0	2	2	0	0	0	0	0	0	1	3	2	1	1	0	1	0	2	0	1	1	2	1	0	2	2	1	0	3	3	1	2	3	0	2	1	0	0	0	0	5	1	0	1	1	2	3	2	4
PF07724.13	2	3	4	1	3	4	2	3	1	2	3	2	2	5	6	2	2	2	1	1	4	5	3	1	2	3	1	6	6	7	2	2	2	2	2	4	6	7	5	7	8	5	4	6	6	7	6	2	7
PF13304.5	8	10	12	3	8	10	9	11	2	14	20	13	14	13	20	18	15	13	8	18	12	8	10	12	15	17	11	30	23	38	10	21	21	21	30	15	15	19	9	13	24	20	17	15	20	8	24	12	32
PF13401.5	4	10	10	3	5	2	3	3	1	4	7	5	2	3	6	6	6	5	4	4	6	5	5	3	2	7	5	5	6	6	3	5	5	2	6	2	3	8	6	6	4	3	3	4	4	4	4	2	2
PF13476.5	0	5	7	1	3	4	3	4	2	3	8	3	2	3	3	4	1	4	2	2	3	3	4	4	5	7	5	10	7	19	3	5	7	3	13	5	4	4	5	1	8	4	5	3	3	4	6	3	9
PF13479.5	2	1	2	3	0	1	1	0	1	1	1	1	1	0	0	2	2	1	0	2	1	0	0	1	1	1	1	0	0	0	1	1	1	1	1	2	1	2	1	2	0	0	0	1	1	1	1	1	1
PF13481.5	5	5	7	3	1	7	4	4	3	4	4	5	3	4	7	4	6	5	4	6	8	2	2	4	3	5	5	5	6	4	5	8	9	4	5	8	6	5	4	6	4	3	2	2	3	3	2	3	3
PF13500.5	1	1	1	1	0	1	1	2	1	0	0	0	0	1	1	0	0	0	0	0	0	0	0	0	0	0	0	1	2	1	0	0	0	0	0	2	2	1	0	2	1	1	1	1	1	1	1	1	3
PF13514.5	0	1	1	0	0	1	1	0	0	0	0	0	0	0	0	0	0	0	0	0	0	0	1	0	0	0	0	0	1	0	0	0	1	0	2	0	0	0	0	1	0	0	0	0	0	1	0	0	0
PF13521.5	1	1	1	0	2	5	2	3	2	1	1	0	1	0	3	1	0	0	0	1	1	1	1	1	2	1	1	1	2	0	0	1	1	1	2	0	1	1	1	1	0	0	0	1	1	0	1	0	1
PF13555.5	2	4	5	0	2	3	1	4	2	4	7	5	4	6	5	6	1	6	5	3	5	5	8	5	4	6	5	10	6	14	5	2	2	9	4	3	2	4	3	0	5	2	1	3	3	2	2	0	4
PF07726.10	2	7	7	2	4	2	2	2	1	3	4	4	2	4	5	3	3	5	4	3	5	5	5	2	2	4	3	5	7	5	5	3	3	3	5	1	1	1	2	3	4	3	4	5	7	6	5	2	4
PF13604.5	0	3	3	1	2	1	1	2	0	1	2	2	1	3	1	2	0	2	0	1	2	2	2	0	1	1	1	1	2	0	1	2	2	0	2	1	0	0	0	1	4	1	1	2	1	3	2	1	2
PF13614.5	2	9	8	5	4	3	8	7	5	2	4	4	4	4	4	5	5	4	2	4	3	3	2	1	2	2	3	8	5	10	4	3	3	2	9	7	10	13	10	12	4	6	4	11	7	10	8	5	7
PF13654.5	1	1	1	0	0	1	1	1	0	3	2	1	2	1	1	2	2	1	1	2	1	1	1	2	1	2	1	1	1	1	1	2	1	2	1	1	1	0	0	0	0	0	0	0	0	0	0	0	0
PF13671.5	4	4	6	1	2	3	2	3	0	2	3	6	2	2	4	4	2	5	6	0	4	2	1	1	1	3	4	4	3	2	5	3	3	3	6	2	3	2	2	5	2	2	1	4	2	3	3	2	3
PF13872.5	0	0	0	0	0	0	0	0	0	0	0	0	0	0	0	0	0	0	0	0	0	0	0	0	1	0	0	0	0	0	0	0	0	0	0	0	0	0	0	0	0	0	0	0	0	0	0	0	0
PF14516.5	0	0	0	0	0	0	0	0	0	0	0	0	0	0	0	0	0	0	0	0	0	0	0	0	0	0	0	0	0	0	0	0	0	0	0	0	0	0	0	0	0	0	0	0	0	0	0	0	0
PF07728.13	6	10	12	3	6	4	5	5	2	6	9	4	8	7	7	7	7	5	4	7	7	11	9	5	4	7	6	7	13	9	5	6	6	5	6	3	3	8	5	7	12	9	4	11	8	10	8	3	7
PF16193.4	0	0	0	0	0	0	1	1	0	0	0	0	1	1	1	0	0	0	0	0	0	1	1	0	0	1	0	0	0	1	0	0	0	0	0	0	0	0	0	1	0	0	0	0	0	0	0	0	0
PF09821.8	0	0	0	0	0	0	0	0	0	0	0	0	0	0	0	1	0	0	0	0	0	0	0	0	0	0	1	0	0	0	0	1	1	1	0	0	0	0	0	0	0	0	0	0	0	0	0	0	0
PF08298.10	0	2	2	0	0	0	0	0	0	0	0	0	0	0	0	0	0	0	0	0	0	0	0	0	0	0	0	0	0	0	0	0	0	0	1	0	0	0	0	0	0	0	0	0	0	0	0	0	0
PF05282.10	0	0	0	0	0	0	0	0	0	1	0	0	1	0	0	1	0	0	0	0	0	0	0	0	0	0	1	0	0	0	0	0	0	1	0	0	0	0	0	1	0	0	0	0	0	0	0	0	0
PF03417.15	0	0	0	0	1	1	0	1	0	0	0	2	1	0	0	6	4	3	1	1	2	0	0	0	0	0	1	1	1	1	2	1	1	2	0	0	0	2	1	3	2	1	2	1	1	1	3	2	6
PF07247.11	0	0	0	0	0	0	0	0	0	1	3	2	0	0	0	2	2	3	0	2	1	0	0	2	2	3	1	0	0	0	2	3	3	4	0	0	0	0	0	0	0	1	0	0	1	0	0	0	2
PF00696.27	6	8	8	2	5	5	9	10	3	3	3	3	4	5	5	3	3	2	3	3	4	3	3	2	2	2	3	4	6	5	2	3	3	3	4	4	4	4	8	6	4	7	7	4	7	8	8	5	5
PF00324.20	3	3	4	0	0	1	0	2	1	1	2	1	1	1	1	1	1	1	0	0	1	0	1	1	1	2	0	1	1	1	1	1	1	1	1	2	3	0	0	1	1	3	2	2	2	4	4	2	0
PF13520.5	3	3	4	0	0	1	0	2	1	1	2	1	1	1	1	1	1	1	0	0	1	0	1	2	2	2	0	1	1	1	1	2	2	1	1	2	4	0	0	1	1	3	2	2	2	4	4	2	0
PF13906.5	1	1	1	0	0	0	0	0	0	0	0	0	0	0	0	0	0	0	0	0	0	0	0	0	0	0	0	0	0	0	0	0	0	0	0	0	0	0	0	0	0	0	0	0	0	0	0	0	0
PF01490.17	0	0	0	0	0	0	0	0	0	0	0	0	0	0	0	0	0	0	0	0	0	0	0	0	1	0	0	0	0	0	0	0	0	0	0	0	0	0	0	0	0	0	0	0	0	0	0	0	0
PF00950.16	1	2	2	0	0	2	1	1	0	1	2	1	0	1	1	1	1	1	1	1	0	1	2	1	1	2	1	0	2	0	1	1	1	1	1	1	1	1	0	0	1	1	0	0	0	0	0	0	2
PF03109.15	0	1	1	1	0	0	0	0	0	0	0	0	0	0	0	0	0	0	0	0	0	0	0	0	0	0	0	0	0	0	0	0	0	0	0	0	0	0	0	0	0	0	0	0	0	0	0	0	0
PF01061.23	2	8	8	0	2	2	4	5	0	7	5	6	5	2	8	9	6	6	3	11	6	1	0	2	3	3	9	7	4	6	5	10	11	7	11	9	10	11	6	7	3	6	7	5	4	3	11	8	9
PF12679.6	3	4	4	1	2	2	1	2	0	5	6	4	1	6	10	9	6	4	1	5	3	2	1	3	5	5	6	11	6	9	3	9	9	7	6	9	7	8	3	4	5	8	7	2	3	2	5	3	9
PF12698.6	3	5	5	1	3	3	4	5	0	8	5	5	4	3	9	12	5	5	2	11	7	2	1	3	3	3	8	8	9	6	4	14	13	8	9	10	10	13	7	6	4	7	7	5	3	4	8	4	10
PF12730.6	0	0	0	0	0	0	0	0	0	4	3	2	2	3	4	6	4	2	1	3	0	0	0	3	2	3	5	6	2	4	2	5	5	5	4	2	1	2	1	0	1	1	3	2	3	0	2	1	2
PF13346.5	0	0	0	0	0	0	0	0	0	2	0	1	1	1	1	1	1	1	0	0	0	0	0	0	1	0	1	2	0	1	1	0	0	1	1	0	0	0	1	0	2	1	0	1	1	0	0	0	0
PF09819.8	0	0	0	0	0	0	0	0	0	1	1	0	1	2	1	1	1	0	0	1	1	0	0	1	0	1	1	2	0	0	0	1	1	1	0	0	0	0	0	1	1	0	0	0	1	1	1	1	1
PF16962.4	0	0	0	0	0	0	0	0	0	0	0	0	0	0	0	0	0	0	0	0	0	0	0	0	0	0	0	0	0	0	0	0	0	0	0	0	0	0	0	0	0	0	0	0	0	0	0	0	0
PF00664.22	2	1	2	0	0	0	0	0	0	9	11	10	6	8	11	12	12	11	7	14	6	6	9	4	8	12	9	17	16	8	11	14	14	7	12	0	0	0	0	2	9	6	6	4	11	4	0	4	8
PF04392.11	0	0	0	0	0	0	0	0	0	0	0	0	0	0	0	0	0	0	0	0	0	0	0	0	0	0	0	0	0	0	0	0	0	0	0	0	0	0	0	0	0	0	0	0	0	0	0	0	0
PF00005.26	19	32	39	10	12	14	12	14	1	49	60	48	35	53	60	64	53	53	34	56	50	28	36	33	39	56	47	87	76	89	39	73	74	58	64	31	35	32	24	31	52	33	32	25	45	24	30	31	57
PF09822.8	1	2	3	0	1	1	0	1	0	0	0	2	0	3	1	1	1	2	2	1	0	1	1	0	1	0	0	3	1	0	1	1	1	0	2	0	0	2	1	4	2	0	1	0	1	0	1	0	0
PF16949.4	0	0	0	0	0	0	0	0	0	0	0	0	0	0	0	0	0	0	0	0	0	0	0	0	0	0	0	0	0	0	0	0	0	0	0	0	0	0	0	0	0	0	0	0	0	0	0	0	0
PF00561.19	1	2	2	3	6	8	5	12	4	14	3	7	6	12	9	18	7	9	11	10	9	3	5	1	2	2	4	13	22	17	5	12	12	13	11	12	14	20	11	22	26	25	16	19	28	37	24	29	34
PF02230.15	0	0	0	0	0	0	0	0	0	0	0	0	1	0	0	1	1	0	0	0	0	1	1	0	0	0	1	0	1	1	0	1	0	0	0	1	1	2	1	1	0	0	1	1	1	2	1	0	1
PF07859.12	0	0	0	1	2	2	0	2	0	1	2	3	0	1	0	3	1	3	0	2	1	0	0	1	1	2	1	0	0	0	3	1	1	4	0	1	1	3	3	7	1	2	7	2	6	10	6	4	7
PF08386.9	0	0	0	1	1	1	1	1	1	0	0	1	0	1	0	0	0	1	1	0	0	0	0	0	0	0	0	1	0	1	1	0	0	0	1	1	2	4	0	3	0	0	1	1	1	5	0	3	5
PF12695.6	0	0	0	0	0	0	1	0	0	1	0	0	0	0	0	1	2	0	0	0	0	1	0	0	0	0	1	0	0	0	0	0	0	0	0	0	0	1	2	3	1	4	0	1	2	2	1	0	2
PF12697.6	2	3	3	3	6	7	5	14	2	12	5	6	4	13	7	18	6	8	8	9	13	2	4	2	3	4	3	15	17	12	5	10	10	10	8	12	12	17	10	19	21	18	14	14	25	32	18	25	26
PF12715.6	0	0	0	0	0	0	0	0	0	0	0	0	0	0	0	0	0	0	0	0	0	0	0	0	0	0	0	0	0	0	0	0	0	0	0	0	0	0	0	0	0	0	0	0	0	0	0	0	0
PF02517.15	2	6	5	1	0	0	0	2	0	3	1	4	1	5	5	5	3	6	1	4	5	1	1	0	0	1	2	7	2	6	2	3	3	3	7	1	1	6	2	7	11	8	6	8	9	6	11	14	20
PF08843.10	0	0	0	0	0	0	1	0	1	0	0	0	0	0	0	0	0	0	0	0	1	0	0	0	0	1	0	0	0	0	0	0	0	0	0	0	0	1	0	0	0	0	0	0	0	0	0	0	0
PF09407.9	0	0	0	0	0	0	0	0	1	0	0	0	0	0	0	0	0	0	0	0	0	0	0	0	0	0	0	0	0	0	0	0	0	0	0	1	1	0	0	0	0	0	0	0	0	0	0	0	0
PF09952.8	0	0	0	0	0	0	0	0	0	0	0	0	0	0	0	0	0	0	0	0	0	0	0	0	0	1	0	0	0	0	0	0	0	0	0	0	0	0	0	0	0	0	0	0	0	0	0	0	0
PF11459.7	0	0	0	0	0	0	0	0	0	0	0	0	0	0	0	0	0	0	0	0	0	0	0	0	0	0	0	0	0	0	0	0	0	0	0	0	0	0	0	0	0	0	0	0	0	0	0	0	0
PF17194.3	0	0	0	0	0	0	0	0	0	0	0	0	0	0	0	0	0	0	0	0	0	0	0	0	0	0	0	0	0	0	0	0	0	0	0	0	0	0	0	0	0	0	0	0	0	0	0	0	0
PF13338.5	0	0	0	0	1	0	1	0	1	0	0	0	0	0	0	0	0	0	0	0	0	0	0	0	0	0	0	0	0	0	0	0	0	0	0	1	1	0	0	0	0	0	0	0	0	0	0	0	0
PF14253.5	0	0	0	0	0	0	0	0	0	0	0	0	0	0	0	0	0	0	1	0	0	0	0	0	0	0	0	0	0	0	0	0	0	0	0	0	0	0	0	0	0	0	0	0	0	0	0	0	0
PF07751.10	0	0	0	0	0	0	0	0	0	0	0	0	0	0	0	0	0	0	0	0	0	0	0	0	0	0	0	0	0	0	0	0	0	0	0	0	0	0	0	0	0	0	0	0	0	0	0	0	0
PF14355.5	0	0	0	0	0	0	0	0	0	0	0	0	0	0	0	0	0	0	0	0	0	0	0	0	0	0	0	0	0	0	0	0	0	0	0	0	0	0	0	0	0	0	0	0	0	0	0	0	0
PF03992.15	0	0	0	0	0	0	0	0	0	1	1	0	0	0	0	0	1	0	0	1	0	0	0	1	0	1	0	0	1	5	0	2	1	1	0	1	1	0	1	1	0	1	1	0	1	1	1	1	1
PF16177.4	1	1	1	0	0	0	0	0	0	0	0	0	0	1	3	0	0	0	0	0	1	1	1	0	0	0	0	2	2	2	0	0	0	0	0	0	1	2	0	1	2	1	0	1	3	2	1	1	2
PF13000.6	0	0	0	0	0	0	0	0	0	0	0	0	0	0	0	0	0	0	0	0	0	0	0	0	0	0	0	0	0	0	0	0	0	0	0	0	0	0	0	0	0	2	0	1	0	1	1	1	0
PF00871.16	0	0	0	0	0	0	1	1	0	0	0	0	0	0	0	0	0	0	0	0	0	0	0	0	0	0	0	1	0	0	0	0	0	0	0	0	0	0	0	0	0	0	1	0	0	1	0	0	1
PF08882.10	0	0	0	0	0	0	0	1	0	0	0	0	0	0	0	0	0	0	0	0	0	0	0	0	0	0	0	0	0	0	0	0	0	0	0	0	0	0	0	0	0	0	0	0	1	1	1	0	1
PF02550.14	1	1	1	0	0	0	0	0	0	0	0	0	0	1	1	0	0	0	0	0	0	0	0	0	0	0	0	2	0	0	0	0	0	0	0	0	0	0	0	0	2	2	1	2	4	4	2	1	2
PF13336.5	1	1	1	0	0	0	0	0	0	0	1	0	0	2	1	2	2	0	0	0	0	0	0	0	1	1	0	2	0	0	0	1	2	0	0	0	0	0	0	0	3	3	1	2	4	4	2	2	2
PF00583.24	4	14	15	10	6	6	10	21	11	33	21	33	18	18	26	50	32	33	25	49	29	7	8	10	9	22	25	28	30	33	25	35	37	36	21	17	20	26	21	38	43	27	19	33	26	23	32	19	29
PF13673.6	4	13	13	8	3	3	9	16	8	21	14	22	12	13	18	34	22	21	19	32	22	6	5	7	5	17	15	19	19	20	18	25	26	24	19	14	18	19	18	37	23	14	12	17	13	19	24	14	18
PF13720.5	0	0	0	0	0	0	0	0	0	0	0	0	0	0	0	0	0	0	0	0	0	0	0	0	0	1	0	0	0	0	0	0	0	0	0	0	0	0	0	0	0	0	0	0	0	0	0	0	0
PF13880.5	0	0	0	0	0	0	0	0	0	0	0	0	0	0	1	0	0	0	0	0	0	0	0	0	0	0	0	0	0	0	0	0	0	0	0	0	0	0	0	0	0	0	0	0	0	0	0	0	0
PF17013.4	0	1	1	0	0	0	0	0	0	0	0	0	0	0	0	0	1	0	0	1	2	0	0	0	0	0	0	0	0	0	0	1	1	1	0	0	0	0	1	1	0	0	0	0	0	0	0	0	0
PF13302.6	1	6	5	3	1	1	4	8	1	8	4	10	5	1	6	14	10	11	4	15	9	1	1	3	3	5	6	7	8	4	6	10	10	9	6	4	7	7	8	6	20	6	6	15	8	4	5	8	9
PF13420.6	2	5	5	5	1	3	2	6	3	9	6	9	5	2	6	10	6	9	4	10	5	1	1	3	5	8	4	6	6	4	8	7	7	6	9	5	5	11	11	15	18	9	4	14	8	6	10	8	8
PF13444.5	0	0	0	0	0	0	0	0	0	0	0	0	0	0	0	0	0	0	0	0	0	0	0	0	0	0	0	0	0	0	0	0	0	0	0	0	0	0	0	0	0	0	0	0	0	0	0	0	0
PF13480.6	0	0	0	1	0	0	2	0	0	0	0	0	0	0	0	1	0	0	0	0	0	0	0	0	0	0	0	0	0	0	0	0	0	0	0	0	0	1	0	0	0	1	0	0	1	0	0	1	0
PF13508.6	3	12	12	8	3	3	9	16	9	23	16	20	13	12	17	37	23	21	18	37	21	5	3	7	5	18	20	17	20	23	17	27	29	25	19	13	17	22	17	34	25	15	12	18	12	17	22	15	16
PF13523.5	0	0	0	1	0	1	0	0	0	1	0	1	0	0	0	0	2	1	0	0	0	0	0	1	0	0	1	0	1	0	1	1	1	0	1	2	2	1	0	0	3	1	2	1	3	0	0	0	0
PF13527.6	0	5	5	3	0	1	4	6	3	9	9	9	6	4	7	10	7	9	4	10	6	0	0	2	2	6	4	8	2	4	7	9	10	9	6	5	4	8	2	10	6	1	1	2	4	1	3	4	2
PF14542.5	0	0	0	0	0	0	1	0	0	0	0	0	0	0	1	0	0	0	0	0	0	0	0	0	0	0	0	0	0	0	2	0	1	1	0	2	2	2	2	2	0	0	0	0	0	0	1	0	0
PF03767.13	0	0	0	0	0	0	0	1	0	0	0	0	0	0	0	0	0	0	0	0	0	0	0	0	0	0	0	0	1	0	0	0	0	0	0	0	0	0	1	0	1	0	0	0	0	0	0	0	0
PF12689.6	0	0	0	0	1	0	0	1	0	0	0	0	0	0	0	0	0	0	0	0	0	0	0	0	0	0	0	0	0	0	0	0	0	0	0	0	1	0	0	0	0	0	0	0	0	0	0	0	0
PF00330.19	1	4	4	0	3	2	2	3	0	3	2	2	2	3	5	4	3	2	0	3	1	1	1	2	1	2	4	5	4	4	2	3	3	4	2	1	1	1	3	4	2	2	2	1	3	4	4	2	4
PF06434.12	0	0	0	0	1	1	1	0	0	0	0	0	0	0	0	0	0	0	0	0	0	0	0	0	0	0	0	0	1	1	0	0	0	0	0	0	0	0	0	0	0	0	0	0	1	1	0	0	0
PF11791.7	0	0	0	0	0	0	0	0	0	0	0	0	0	0	0	0	0	0	0	0	0	0	0	0	0	0	0	0	0	0	0	0	0	0	0	0	0	0	0	0	0	0	0	0	0	0	1	0	0
PF00694.18	2	4	4	0	3	2	2	3	1	3	2	2	2	4	6	4	4	2	0	3	1	1	1	2	1	2	4	4	4	5	2	3	3	4	2	1	1	1	3	3	2	2	2	1	3	4	4	1	4
PF06857.10	0	0	0	0	0	0	0	0	0	0	1	0	1	0	0	2	2	0	0	2	0	0	0	0	0	1	0	0	0	0	0	2	2	0	0	0	0	0	0	0	0	0	0	0	0	0	0	0	0
PF01648.19	0	0	0	0	0	0	0	0	0	2	1	1	1	0	0	3	2	1	0	2	0	1	0	0	0	1	1	0	0	1	1	1	1	2	1	0	0	0	0	1	1	0	0	0	0	0	0	0	0
PF08545.9	0	0	0	1	0	1	0	2	0	1	1	0	0	1	0	1	1	0	0	2	0	1	0	1	1	1	1	1	0	1	0	1	1	2	1	0	0	1	1	0	1	2	0	1	2	1	1	0	2
PF08541.9	0	1	1	1	1	2	4	4	1	0	1	1	0	1	1	1	1	1	0	1	0	1	0	0	1	1	1	0	1	2	1	1	1	2	1	0	2	1	1	0	0	1	0	1	1	0	0	0	0
PF00873.18	0	0	0	0	0	0	0	0	0	0	1	0	1	0	0	1	0	0	0	2	0	0	0	1	0	1	0	0	0	0	0	0	0	0	0	0	0	0	0	0	0	0	0	0	0	0	0	0	0
PF01842.24	2	4	5	2	4	6	6	6	3	2	2	0	0	0	0	2	1	0	0	1	0	0	0	1	1	2	1	0	1	1	0	1	1	2	0	0	0	4	6	5	0	3	4	1	3	3	3	8	1
PF00022.18	1	1	2	0	0	0	1	3	0	4	3	2	3	0	1	2	2	2	0	2	1	0	0	4	2	3	4	1	2	7	2	3	3	4	3	1	1	2	2	4	6	6	9	6	4	4	6	4	4
PF10000.8	0	0	0	0	0	0	0	0	0	0	0	0	0	0	0	0	0	0	0	0	0	0	0	0	0	0	0	0	0	0	0	0	0	0	0	0	0	0	0	0	0	0	0	0	0	0	0	0	0
PF13291.5	1	2	2	0	0	4	1	0	0	0	0	0	0	0	0	0	0	0	0	0	0	0	0	0	0	0	0	0	0	0	0	0	0	0	0	0	0	0	1	1	0	0	0	0	0	1	1	2	0
PF13710.5	0	2	2	0	1	1	0	0	0	0	0	0	0	0	0	0	0	0	0	0	0	0	0	0	0	0	0	0	0	0	0	0	0	0	0	0	0	0	0	0	0	0	0	0	0	0	0	0	0
PF13740.5	1	0	1	0	0	1	1	1	0	0	0	0	0	0	0	0	0	0	0	0	0	0	0	0	0	0	0	0	0	0	0	0	0	0	0	0	0	0	1	1	0	0	0	0	0	0	0	1	0
PF13840.5	0	1	1	0	1	1	3	4	2	0	0	0	0	0	0	0	0	0	0	0	0	0	0	0	0	0	0	0	2	1	0	0	0	0	0	0	0	3	2	3	1	1	2	0	2	1	2	3	0
PF01643.16	0	0	0	0	0	0	0	0	0	1	1	1	0	0	0	1	1	1	1	1	0	0	0	0	0	1	0	0	0	0	1	1	1	0	0	0	0	0	0	0	1	0	0	0	0	0	0	0	0
PF00441.23	0	2	2	0	7	7	11	13	0	0	0	1	0	4	7	0	0	1	0	0	6	4	4	0	0	1	1	8	8	7	1	0	0	0	1	9	9	13	10	14	9	14	10	12	16	20	12	14	16
PF08028.10	0	2	2	0	7	7	10	13	0	0	0	1	0	4	6	0	0	1	0	0	5	4	4	0	0	1	0	7	7	7	1	0	0	0	1	9	8	10	9	13	4	5	4	5	6	9	4	7	7
PF02770.18	0	2	2	0	7	6	11	13	0	0	0	1	0	3	7	0	0	1	0	0	6	4	4	0	0	1	1	8	8	7	1	0	0	0	1	9	9	13	10	14	9	14	10	12	16	18	12	14	16
PF02771.15	0	2	2	0	6	7	10	13	0	0	0	1	0	2	6	0	0	1	0	0	5	4	4	0	0	1	0	7	7	6	1	0	0	0	1	9	8	11	9	13	4	4	4	5	6	9	5	7	7
PF00708.17	1	2	2	1	2	2	2	1	0	2	1	2	1	1	2	2	2	2	2	2	2	0	0	0	1	1	2	2	2	2	2	2	2	1	2	1	2	2	1	2	2	3	1	2	2	2	2	1	2
PF01553.20	0	0	0	0	0	0	0	0	0	0	0	0	0	3	2	0	0	0	0	0	1	0	0	0	0	0	0	3	3	4	0	0	0	0	0	0	0	1	1	1	2	1	1	2	1	1	0	2	3
PF00698.20	0	0	0	0	0	0	0	0	0	1	1	1	0	0	0	1	0	1	0	0	0	0	0	0	0	1	0	0	0	0	1	1	1	1	1	0	0	0	0	0	0	0	0	0	0	0	0	0	0
PF02273.14	0	0	0	0	0	0	0	0	0	0	0	0	0	0	0	0	0	0	0	0	0	1	1	0	0	0	0	1	0	0	0	0	0	0	0	0	0	0	0	0	0	0	0	0	0	0	0	0	0
PF01757.21	0	1	1	0	0	0	0	0	0	3	0	3	0	2	1	1	1	3	1	1	2	2	2	0	0	0	0	1	1	1	1	0	0	2	0	1	1	1	4	4	8	5	6	2	10	6	4	7	4
PF01602.19	2	3	4	0	3	3	1	7	0	0	1	1	1	0	0	0	0	2	0	0	0	0	0	1	0	2	1	0	0	0	1	0	0	0	0	0	0	1	0	5	2	1	1	1	0	1	3	1	0
PF00928.20	0	0	0	0	0	0	0	0	0	0	0	0	0	0	0	0	0	0	0	0	0	0	0	0	0	0	0	0	0	0	0	0	0	0	0	0	0	0	0	1	0	0	0	0	0	0	0	0	0
PF02805.15	0	0	0	0	0	0	0	0	0	0	0	0	0	1	1	0	0	0	0	0	1	0	0	0	0	0	0	1	1	1	0	0	0	0	0	0	0	0	0	0	1	0	0	0	0	0	0	0	0
PF06314.10	0	0	0	0	1	1	2	3	0	0	0	0	0	0	0	1	0	0	0	0	0	0	0	0	0	0	0	0	0	0	0	0	0	0	0	0	0	3	0	2	0	2	2	0	1	1	1	1	2
PF13382.5	1	1	1	1	0	1	1	1	0	0	0	1	0	1	1	0	0	1	1	0	1	0	0	0	0	0	0	1	1	1	0	0	0	0	1	1	1	0	0	0	1	0	0	0	0	0	0	0	0
PF03352.12	1	1	1	0	0	0	0	0	0	1	0	2	0	0	1	1	2	2	1	1	1	0	0	0	0	0	1	1	3	2	2	2	2	2	0	1	1	0	0	0	1	1	2	1	1	1	0	1	1
PF04008.13	1	1	1	0	0	0	1	1	1	1	1	0	1	0	0	1	0	0	0	1	1	0	0	1	0	1	1	0	0	0	0	1	1	1	0	0	1	1	0	1	0	0	0	0	0	0	0	0	0
PF01696.16	0	0	0	0	1	1	0	0	0	0	0	0	0	0	0	0	0	0	0	0	0	0	0	0	0	0	0	0	0	0	0	0	0	0	0	0	0	0	0	0	0	0	0	0	0	0	0	0	0
PF02456.14	0	0	0	0	0	0	0	0	0	0	0	0	0	0	0	0	0	0	0	0	0	0	0	0	0	0	0	0	0	0	0	1	1	0	0	0	0	0	0	0	0	0	0	0	0	0	0	0	0
PF00709.20	0	1	1	0	1	1	1	1	1	1	1	1	1	0	0	1	1	1	0	1	1	1	0	1	0	1	1	1	1	1	1	1	1	1	1	1	1	1	1	1	1	2	2	1	1	1	1	1	1
PF04439.11	0	0	0	0	0	0	0	0	0	0	0	0	0	0	0	0	0	0	0	0	0	0	0	0	0	0	0	0	0	0	0	0	0	0	0	0	0	1	0	0	0	0	0	0	0	0	0	0	0
PF08240.11	2	4	5	0	1	1	2	7	0	2	0	4	0	5	8	3	4	6	1	4	5	1	1	0	1	0	1	8	13	12	3	4	4	4	2	2	6	9	4	9	4	7	5	6	8	15	7	9	11
PF16884.4	0	0	0	0	0	0	0	0	0	0	0	0	0	0	0	0	0	0	0	0	1	0	0	0	0	0	0	1	0	0	0	0	0	0	0	0	0	0	0	0	0	0	0	0	0	0	0	0	0
PF13823.5	0	0	0	0	0	0	0	0	0	0	0	0	0	0	0	0	0	0	0	0	0	0	0	0	0	0	0	0	0	0	0	0	0	0	0	0	0	0	0	0	0	0	1	0	0	0	0	0	0
PF00106.24	3	10	11	5	5	6	1	10	1	7	8	21	4	7	9	17	10	22	13	13	9	8	10	6	5	7	8	10	19	19	17	17	15	11	9	6	7	15	11	26	24	13	16	8	24	27	25	21	30
PF13561.5	2	6	7	2	3	4	1	9	1	6	3	18	2	5	9	12	7	19	13	9	9	8	9	3	3	3	6	9	18	19	17	14	12	8	6	3	5	13	9	23	18	13	14	8	23	26	23	17	27
PF00107.25	2	4	4	1	2	0	2	6	0	2	0	7	0	7	10	3	4	6	2	4	7	1	2	0	1	0	1	9	14	15	5	4	4	6	2	3	6	9	4	9	5	8	6	6	9	15	8	9	15
PF13602.5	2	3	3	1	0	0	1	4	0	1	0	6	0	6	8	2	2	5	1	2	7	1	2	0	0	0	0	8	13	12	4	3	3	4	1	3	5	2	2	3	4	2	5	4	3	11	2	4	7
PF11559.7	0	0	0	0	0	0	0	1	0	0	0	0	0	0	0	0	0	0	0	0	0	0	0	0	0	0	0	0	0	0	0	0	0	0	0	0	0	0	0	0	0	1	0	0	0	0	0	0	0
PF00406.21	1	1	1	0	1	1	0	0	1	0	0	2	0	1	1	0	0	2	0	0	1	1	0	0	0	0	0	1	1	0	1	0	0	1	0	0	2	2	1	3	1	1	0	1	1	1	1	0	1
PF05191.13	0	0	0	0	0	0	0	0	0	0	0	0	0	1	1	0	0	0	0	0	1	0	0	0	0	0	0	1	0	0	0	0	0	0	0	0	1	1	1	2	1	1	0	1	1	1	1	0	1
PF05221.16	1	1	1	1	1	1	1	2	0	1	0	1	1	1	1	1	1	1	1	1	1	1	1	1	0	1	1	1	1	1	1	1	1	1	1	2	2	1	1	1	1	1	1	1	1	1	1	0	3
PF00670.20	1	1	1	1	2	2	0	1	0	2	0	1	1	1	1	2	1	1	1	2	1	1	1	1	0	1	3	1	2	1	1	2	2	2	1	1	1	2	2	2	1	1	1	1	2	2	2	0	3
PF02675.14	0	0	0	0	1	1	0	0	0	1	1	0	1	1	1	0	1	0	0	1	1	0	0	1	1	0	1	1	0	1	0	1	1	1	0	0	0	0	0	0	1	0	1	1	1	0	0	0	2
PF07757.12	0	1	1	1	0	0	0	0	0	0	0	0	0	0	0	0	0	0	0	0	0	0	0	0	0	0	0	0	0	0	0	0	0	0	0	0	0	0	0	0	0	0	0	0	0	0	0	0	0
PF01941.18	0	2	2	1	2	2	1	2	0	1	1	0	1	0	0	1	1	0	0	1	0	0	0	2	0	1	1	0	0	0	0	1	1	1	0	1	1	1	1	1	1	1	2	1	1	1	1	0	1
PF04587.14	0	0	0	0	1	1	0	1	0	1	1	1	1	0	0	1	1	1	1	1	0	0	0	1	1	1	1	0	0	1	1	1	1	1	1	0	0	0	0	1	0	0	0	0	0	0	0	0	0
PF03747.13	1	1	1	0	0	1	3	4	1	0	0	0	0	0	0	0	0	0	0	0	0	0	0	0	0	0	0	0	0	0	0	0	0	0	1	1	1	3	2	3	0	2	1	1	3	2	2	2	2
PF10397.8	0	0	0	0	1	1	1	1	0	1	1	1	0	0	0	1	1	1	0	1	0	0	0	1	1	1	1	0	0	1	1	1	1	1	1	1	1	1	1	1	1	1	1	1	1	1	1	1	1
PF01314.17	3	6	7	0	4	6	9	12	0	6	4	7	1	4	9	7	5	8	6	4	4	1	1	2	1	4	4	8	2	1	8	9	9	6	6	3	5	15	13	15	7	10	7	11	13	17	11	11	20
PF02730.14	1	4	7	0	4	6	7	10	0	6	4	5	0	4	9	7	5	7	5	4	4	1	1	2	1	4	4	8	2	1	5	8	8	6	6	3	4	13	13	15	7	9	7	10	13	17	11	10	19
PF12249.7	0	0	0	0	0	0	0	0	0	0	0	0	0	0	0	0	0	0	0	0	0	0	0	0	0	0	0	0	0	0	0	0	0	0	0	0	0	0	0	0	0	0	0	0	0	0	1	0	0
PF12250.7	0	0	0	0	0	0	0	0	0	0	0	0	0	0	0	0	0	0	0	0	0	0	0	0	0	0	0	0	0	0	0	0	0	0	0	0	0	0	0	0	0	0	0	0	0	0	3	0	0
PF09171.9	0	0	0	0	0	0	0	0	0	0	0	0	0	0	0	0	0	0	0	0	0	0	0	0	0	1	0	0	0	0	0	0	0	0	0	1	0	0	0	0	0	0	0	0	0	0	0	0	0
PF00578.20	1	4	4	1	0	1	1	2	0	4	7	3	3	5	4	7	5	3	0	9	2	4	6	6	7	7	1	7	17	14	2	6	6	7	5	3	7	2	1	2	4	0	6	4	5	4	6	3	5
PF13911.5	0	0	0	0	0	0	0	0	0	0	0	0	0	0	2	1	1	0	0	1	0	0	0	0	0	0	0	2	0	2	0	0	0	0	0	0	0	0	0	0	1	0	1	0	0	0	0	1	1
PF08327.10	0	0	0	0	0	0	0	1	0	0	0	0	0	0	0	2	1	0	2	1	0	0	0	0	0	0	0	1	4	6	0	1	1	0	0	0	2	0	0	0	2	1	0	0	1	1	0	0	3
PF01808.17	1	1	1	0	1	1	1	1	1	0	0	0	0	0	0	0	0	0	0	0	0	0	0	0	0	0	0	0	0	0	0	0	0	0	0	0	0	1	0	1	1	1	4	1	1	1	1	1	0
PF14721.5	0	0	0	0	0	0	0	0	0	0	0	0	0	0	0	0	0	0	0	0	0	0	0	0	0	0	0	0	0	0	0	0	0	0	0	0	0	0	0	0	0	0	0	0	0	0	0	0	1
PF04548.15	0	0	0	1	0	0	0	0	0	0	1	1	3	0	1	1	1	1	0	2	0	0	0	2	1	1	2	1	0	1	1	2	2	1	1	0	0	1	1	0	1	0	0	0	0	1	0	0	0
PF13772.5	0	0	0	0	0	0	0	2	0	0	0	0	0	0	0	0	0	0	0	0	0	0	0	0	0	0	0	0	0	0	0	0	0	0	0	0	0	0	0	0	0	0	0	0	0	0	0	0	0
PF01987.16	0	1	1	0	0	0	0	0	0	0	0	0	0	1	1	0	0	0	0	0	1	0	0	0	0	0	0	1	0	1	0	0	0	0	0	0	0	1	1	1	1	0	0	0	1	0	0	0	0
PF03915.12	0	0	0	0	0	0	0	0	0	0	0	0	0	0	0	0	0	0	0	0	0	0	0	0	0	0	0	0	0	0	0	0	0	0	0	0	0	0	0	0	0	0	0	2	0	0	0	0	0
PF10592.8	0	0	0	0	0	0	0	0	0	0	0	0	0	0	0	0	0	0	0	0	0	0	0	0	0	0	0	0	0	0	0	0	0	0	0	0	0	0	0	0	0	0	0	0	0	0	0	0	0
PF00731.19	1	2	2	1	2	2	2	2	0	2	2	1	1	1	1	2	1	1	0	2	1	0	1	1	1	2	2	1	1	1	1	2	2	2	2	2	2	1	2	2	2	2	2	2	2	2	1	2	3
PF00586.23	5	9	9	3	5	7	6	7	3	4	6	4	2	0	2	5	4	5	1	5	3	1	1	4	4	5	3	3	2	3	5	5	5	4	5	4	7	8	7	8	5	6	7	9	7	6	6	5	6
PF02769.21	6	9	9	3	6	8	8	8	3	3	5	4	1	0	2	4	3	4	2	4	3	0	0	4	4	4	3	2	1	3	4	4	4	3	5	4	7	7	7	8	6	7	6	8	6	7	6	5	7
PF10469.8	1	1	1	0	1	1	1	1	1	1	1	1	1	1	1	0	1	1	0	1	1	0	0	1	0	1	0	0	1	1	1	1	1	1	1	0	1	1	1	1	1	1	1	2	1	0	0	2	1
PF00490.20	0	0	0	0	0	0	0	0	0	0	0	0	0	1	0	0	0	0	0	0	0	0	0	0	0	0	0	0	1	1	0	0	0	0	0	0	0	0	0	1	0	0	0	0	0	0	0	0	0
PF01262.20	0	1	0	1	0	0	1	5	0	1	0	0	0	1	1	1	0	0	1	0	1	0	0	0	0	0	0	1	1	6	0	0	1	1	2	1	2	1	1	2	2	0	1	1	0	1	3	0	0
PF05222.14	0	0	0	0	0	0	0	0	0	0	1	0	0	1	1	1	1	0	0	1	1	0	0	0	0	1	0	1	0	1	0	1	1	0	0	0	0	0	0	0	1	0	0	1	0	0	1	0	0
PF11839.7	0	0	0	0	0	0	0	0	0	0	0	0	0	0	0	0	0	0	0	0	0	0	0	0	0	0	0	0	0	0	0	0	0	0	0	0	0	0	0	0	0	0	0	0	0	0	0	0	1
PF00842.20	0	0	0	0	0	0	0	0	0	0	0	0	0	0	0	0	0	0	0	0	0	0	0	0	0	0	0	0	0	0	0	0	0	0	0	0	0	0	0	0	0	0	0	0	0	0	0	0	0
PF01168.19	0	0	0	0	0	1	0	0	0	1	1	2	0	0	1	1	1	2	1	1	1	1	1	0	1	1	1	2	1	3	1	1	1	1	3	0	0	1	1	2	1	4	1	0	1	3	2	2	1
PF01918.20	3	4	5	2	2	2	3	4	2	2	2	2	0	1	2	2	2	2	0	2	1	0	0	2	2	2	2	2	0	2	2	1	1	2	2	3	4	3	2	3	1	3	4	3	2	4	2	2	4
PF04326.13	1	0	1	0	0	0	0	0	0	0	0	1	1	0	0	1	0	1	1	0	0	0	1	0	0	0	0	2	2	6	1	2	4	2	5	1	2	0	0	5	0	0	0	0	0	0	3	1	3
PF00171.21	1	1	1	0	0	0	0	3	0	0	0	1	0	1	0	1	0	2	0	1	0	2	5	0	0	0	1	3	7	7	1	0	0	0	2	3	2	1	1	1	0	1	4	3	2	2	1	2	1
PF01081.18	0	0	0	0	0	0	0	0	0	0	0	0	0	0	0	0	0	0	0	0	0	0	0	0	0	0	0	0	0	0	0	0	0	0	0	0	0	0	0	0	1	0	0	0	1	1	0	2	1
PF00596.20	1	1	1	0	2	2	0	1	0	1	1	1	0	1	1	1	0	1	0	0	1	0	0	0	1	1	0	1	1	1	1	1	1	1	1	1	1	2	2	3	1	0	1	1	2	3	2	1	4
PF01263.19	0	0	0	0	0	0	0	0	0	0	0	0	0	0	0	0	0	0	0	0	0	1	0	0	0	0	0	0	0	0	0	0	0	0	0	0	0	1	0	0	0	0	0	0	0	0	0	0	1
PF00248.20	2	2	2	0	0	0	0	2	0	9	2	7	5	4	5	21	12	7	5	13	4	3	3	1	0	2	3	4	6	8	6	21	23	16	3	2	1	2	0	7	5	2	6	2	6	7	3	5	7
PF01315.21	0	0	0	0	0	0	0	0	0	0	0	1	0	3	3	0	0	2	1	0	2	0	0	0	0	0	0	4	3	2	2	0	0	0	2	0	0	0	0	0	0	0	0	0	0	0	0	0	0
PF02738.17	0	0	0	0	0	0	0	0	0	0	0	2	0	3	3	0	0	2	1	0	2	0	0	0	0	0	0	4	4	2	2	0	0	0	3	0	0	0	0	0	0	0	0	0	0	0	0	0	0
PF08660.10	0	0	0	0	0	0	0	0	0	0	0	0	0	0	0	0	0	0	0	0	0	0	0	0	0	0	0	0	0	0	0	0	0	0	0	0	0	0	0	0	0	0	0	0	0	0	0	0	0
PF03155.14	0	0	0	0	0	0	0	0	0	0	0	0	0	0	0	0	0	0	0	0	0	0	0	0	0	0	0	0	0	0	0	0	0	0	0	0	0	0	0	0	0	0	0	0	0	0	0	0	0
PF13372.5	0	0	0	0	0	0	0	0	0	0	0	0	0	0	0	0	0	0	0	0	0	0	0	0	0	0	0	0	0	0	0	0	0	0	0	0	0	0	0	0	0	0	0	0	0	0	0	0	0
PF14864.5	0	0	0	0	0	2	0	0	0	1	0	0	1	1	0	2	0	0	0	1	0	0	0	0	0	0	0	0	0	0	0	0	0	0	0	1	2	3	1	1	0	1	1	2	3	2	1	0	1
PF14863.5	0	0	0	0	0	0	1	1	0	0	0	0	1	0	0	0	0	0	0	0	0	0	0	0	0	0	0	0	0	0	0	0	0	0	0	0	0	0	0	4	0	1	2	1	2	6	2	4	1
PF00245.19	0	0	0	0	0	0	0	0	0	1	0	1	0	0	0	1	2	1	1	1	0	0	0	0	0	0	0	0	1	0	1	1	1	1	0	0	0	0	0	1	0	0	0	0	0	0	0	0	0
PF03561.14	0	0	0	0	0	0	0	0	0	0	0	0	0	0	0	0	0	0	0	0	0	0	1	0	0	0	0	0	0	0	0	0	0	0	0	0	0	0	0	0	0	0	0	0	0	0	0	0	0
PF04864.12	1	1	1	0	1	1	2	1	1	0	1	0	1	1	1	1	0	0	0	0	0	1	1	0	0	1	0	1	1	0	0	0	0	0	0	1	1	0	1	1	1	0	0	0	2	0	0	1	1
PF00128.23	0	0	0	0	0	0	0	1	0	0	0	0	0	1	4	0	0	0	0	1	2	1	2	0	0	0	0	2	0	3	0	0	0	0	0	0	0	1	0	1	3	2	1	1	3	1	0	1	2
PF02806.17	0	0	0	0	0	0	0	1	0	0	0	0	0	0	0	0	0	0	0	0	0	0	0	0	0	0	0	0	0	0	0	0	0	0	0	0	0	0	0	0	0	0	0	0	0	0	0	0	0
PF06964.11	0	0	0	0	0	0	1	1	0	0	0	0	0	0	0	0	0	0	0	0	0	0	0	0	0	0	0	0	0	0	0	0	0	0	0	0	0	2	1	2	0	0	1	0	0	2	0	3	0
PF09261.10	0	0	0	0	0	0	1	1	0	0	1	0	0	0	0	1	0	1	1	1	1	0	0	0	0	1	1	1	0	0	1	1	1	0	0	0	0	1	1	2	2	1	1	0	1	1	2	1	1
PF01120.16	0	0	0	0	0	0	0	0	0	0	0	0	0	0	0	0	0	0	0	0	0	0	0	0	0	0	0	0	0	0	0	0	0	0	0	0	1	2	0	3	0	0	0	0	2	7	4	1	0
PF10369.8	0	2	2	0	1	1	0	0	0	0	0	0	0	0	0	0	0	0	0	0	0	0	0	0	0	0	0	0	0	0	0	0	0	0	0	0	0	0	0	0	0	0	0	0	0	0	0	0	0
PF01425.20	1	1	1	1	2	1	1	2	1	1	1	0	1	1	0	1	0	0	0	1	0	1	1	0	0	2	0	0	1	2	0	1	1	1	0	1	1	2	1	3	0	4	4	2	5	6	5	7	5
PF01510.24	0	0	0	1	0	0	0	0	0	0	0	0	0	0	0	0	0	0	0	0	0	0	0	0	0	0	0	0	0	0	0	0	0	0	0	0	0	0	0	0	0	0	0	0	0	0	0	0	0
PF01520.17	0	0	0	0	0	0	0	0	0	0	0	0	0	0	0	0	0	0	0	0	0	0	0	0	0	0	0	0	0	0	0	0	0	0	0	0	0	0	0	0	0	0	0	0	0	0	0	0	1
PF12671.6	0	0	0	0	0	0	0	0	0	0	0	0	0	0	0	0	0	0	0	0	0	0	0	0	0	0	0	0	0	0	0	0	0	0	0	0	0	0	0	0	0	0	0	0	0	0	0	0	0
PF02274.16	0	1	1	0	0	0	1	1	0	1	1	1	0	1	1	2	2	1	1	1	2	1	1	0	0	1	0	1	1	1	1	2	2	2	1	1	2	0	0	0	1	0	0	0	1	0	0	0	0
PF01979.19	2	5	5	2	0	2	5	3	1	10	5	12	6	12	10	15	11	12	12	8	8	4	5	6	5	5	11	11	16	15	10	10	10	9	15	5	4	4	6	9	7	4	6	5	4	14	11	6	10
PF04909.13	2	4	4	2	9	8	6	14	3	2	3	3	1	2	2	8	6	3	2	4	1	1	1	2	3	3	4	3	3	5	3	5	5	4	2	2	6	6	2	11	2	7	5	5	2	7	10	6	11
PF07969.10	2	7	7	2	2	3	5	5	1	10	5	11	6	12	8	18	10	11	10	9	6	4	4	6	6	5	12	10	11	9	8	12	12	11	10	5	5	4	5	10	6	6	8	9	6	15	13	7	13
PF12224.7	0	0	0	0	0	0	0	0	0	0	0	0	0	0	0	0	0	0	0	0	0	0	0	0	0	0	0	0	0	0	0	0	0	0	0	0	0	0	0	0	0	0	0	0	0	0	0	0	0
PF11741.7	0	0	0	0	0	0	0	0	0	0	0	0	0	0	0	0	0	0	0	0	0	0	0	0	0	0	0	0	0	0	0	0	0	0	0	0	0	0	0	0	0	0	0	0	0	0	0	0	0
PF10706.8	0	0	0	0	0	0	0	0	0	1	0	0	0	0	0	0	0	0	0	0	0	0	0	0	0	0	0	0	0	0	0	0	0	0	0	0	0	0	0	0	0	0	0	0	0	0	0	0	0
PF00155.20	7	13	15	6	8	9	9	8	2	15	14	15	13	7	9	12	13	15	10	16	11	13	8	4	7	14	10	10	17	17	13	14	14	14	11	7	10	8	10	15	17	12	8	7	16	16	11	10	13
PF00202.20	4	7	8	5	1	1	3	4	0	4	3	4	4	4	3	6	3	4	3	6	4	2	2	1	1	3	5	4	7	5	4	3	4	5	4	1	3	3	2	5	5	4	5	5	4	5	3	9	8
PF01063.18	0	1	1	0	1	1	0	1	1	1	1	0	0	1	2	1	1	1	1	1	1	1	1	0	0	1	0	2	1	1	0	1	1	1	1	0	1	1	1	1	2	1	1	1	1	1	1	2	1
PF00266.18	11	15	16	4	9	8	8	9	3	13	8	18	12	4	8	16	13	19	9	12	6	10	9	1	7	7	12	10	17	15	18	15	15	13	13	7	11	8	8	6	14	8	7	6	12	13	10	7	14
PF12897.6	0	0	0	0	0	0	1	0	0	0	0	0	0	0	0	0	0	0	0	0	0	0	1	0	0	0	0	0	0	0	0	0	0	0	0	1	1	0	0	0	0	1	0	0	0	0	0	0	0
PF01593.23	1	2	2	1	2	1	3	8	1	4	1	5	3	0	1	5	5	6	5	5	2	2	3	0	0	1	2	1	2	1	4	2	2	3	2	1	2	10	9	14	3	7	1	4	7	7	9	8	12
PF01871.16	1	1	1	0	1	1	1	1	0	0	1	1	0	1	1	1	1	1	1	1	1	0	0	0	0	1	1	1	1	1	1	1	1	1	1	1	1	2	1	2	1	0	1	1	1	1	1	1	1
PF00909.20	1	0	1	0	0	0	0	0	0	0	0	0	0	0	0	0	0	0	0	0	0	0	0	0	0	0	0	0	0	0	0	0	0	0	0	0	0	0	1	1	0	0	0	0	0	0	0	1	1
PF00501.27	1	7	7	0	5	5	16	23	7	5	4	2	2	5	8	4	5	2	1	4	5	3	2	2	2	4	2	7	6	6	2	3	3	3	2	5	9	26	16	26	15	16	18	15	21	27	33	17	28
PF13193.5	1	5	5	0	6	5	12	18	7	2	1	2	1	3	7	1	1	2	1	1	5	2	2	1	1	1	1	6	5	5	2	1	1	0	2	5	8	21	14	23	10	15	15	14	18	19	23	14	23
PF14535.5	0	1	1	0	0	0	8	3	1	0	0	0	0	0	0	0	1	0	0	0	0	0	0	0	0	0	0	0	0	0	0	0	0	0	0	0	0	2	2	2	0	0	0	0	0	3	0	2	0
PF16561.4	0	0	0	0	0	0	0	0	0	0	0	0	0	0	0	0	0	0	0	0	0	0	0	0	0	0	0	0	0	0	0	0	0	0	0	0	0	0	0	0	0	0	0	0	0	0	0	0	0
PF05195.15	0	0	0	0	0	0	0	0	0	0	0	0	0	0	0	0	0	0	0	0	0	2	2	0	0	0	0	0	1	1	0	0	0	0	0	0	0	0	0	0	1	0	0	0	0	0	0	0	0
PF12895.6	2	8	7	1	1	0	0	3	0	3	7	2	7	0	2	16	7	2	0	8	0	1	2	2	3	5	3	1	0	1	2	5	5	6	3	1	0	0	1	19	0	1	0	0	2	6	8	4	3
PF12894.6	0	1	1	0	0	0	0	0	0	0	0	0	1	0	1	0	0	0	0	0	1	0	0	0	0	0	1	1	0	0	0	1	2	2	0	0	0	0	0	0	1	0	0	0	0	0	0	0	1
PF12862.6	0	0	0	0	0	0	0	0	0	0	0	0	0	0	0	0	0	0	0	0	0	0	0	0	0	0	0	0	0	0	0	0	0	0	0	0	0	0	0	0	0	0	0	0	0	0	0	0	0
PF09582.9	1	1	1	0	0	0	0	0	0	0	0	0	0	0	0	0	0	0	0	0	0	0	0	0	0	0	0	0	0	0	0	0	0	0	0	0	0	0	0	0	0	0	0	0	0	0	0	0	0
PF01094.27	0	0	0	0	1	0	0	0	0	0	0	0	0	0	0	0	0	0	0	0	0	0	2	0	0	0	0	3	2	3	0	0	0	0	0	1	0	0	0	0	0	0	0	0	0	0	0	0	0
PF00023.29	1	0	1	2	0	0	0	0	0	0	0	0	0	0	0	1	0	0	0	0	0	0	0	0	0	0	0	0	0	0	0	0	0	0	0	0	0	0	1	5	0	0	0	0	0	0	0	0	0
PF12796.6	1	0	1	3	0	0	0	0	0	0	0	0	0	0	0	1	0	0	0	0	0	0	0	0	0	0	0	0	1	0	0	0	0	0	0	0	0	0	1	6	1	0	0	0	0	0	0	0	0
PF13606.5	0	0	0	2	0	0	0	0	0	0	0	0	0	0	0	1	0	0	0	0	0	0	0	0	0	0	0	0	0	0	0	0	0	0	0	0	0	0	0	3	0	0	0	0	0	0	0	0	0
PF13637.5	1	0	1	2	0	0	0	0	0	0	0	0	0	0	0	1	0	0	0	0	0	0	0	0	0	0	0	0	0	0	0	0	0	0	0	0	0	0	1	6	0	0	0	0	0	0	0	0	0
PF13857.5	1	0	1	2	0	0	0	0	0	0	0	0	0	0	0	1	0	0	0	0	0	0	0	0	0	0	0	0	0	0	0	0	0	0	0	0	0	0	1	5	0	0	0	0	0	0	0	0	0
PF04715.12	0	0	0	0	0	1	0	1	0	0	0	0	0	0	0	0	0	0	0	0	0	0	0	0	0	0	0	0	0	0	0	0	0	0	0	0	0	1	0	1	0	0	0	0	0	1	0	1	1
PF15777.4	0	0	0	0	0	0	0	0	0	0	0	0	0	0	0	0	0	0	0	0	0	0	0	0	0	0	0	0	0	0	0	0	0	0	0	0	0	0	0	0	0	0	0	0	0	0	0	0	0
PF02522.13	0	0	0	0	0	0	0	0	0	1	0	0	1	0	0	0	0	0	0	1	0	0	0	0	0	0	0	0	0	0	0	2	1	1	2	0	0	0	0	0	1	0	1	1	1	0	1	1	1
PF08264.12	3	4	4	2	4	4	2	4	0	5	4	4	3	3	4	5	3	4	3	5	4	2	5	2	0	3	5	4	4	7	3	5	5	5	5	3	3	3	4	4	5	3	2	6	4	3	4	2	6
PF02558.15	1	1	1	1	1	2	1	2	1	2	2	2	2	3	3	3	1	3	3	2	1	0	1	1	1	2	2	4	2	2	3	2	2	2	3	2	2	0	1	2	5	2	2	3	4	3	1	4	4
PF08546.10	1	1	1	0	1	1	1	2	2	2	2	2	2	2	2	2	2	2	2	2	1	0	0	1	2	2	2	3	1	3	2	2	2	2	2	2	2	0	1	2	2	1	2	2	2	2	1	3	2
PF04111.11	0	0	0	0	0	0	0	0	0	0	0	0	0	0	0	0	1	0	0	0	0	0	0	0	0	0	0	1	0	0	0	0	0	0	0	0	0	0	0	0	0	0	0	0	2	1	1	0	0
PF01636.22	1	1	2	0	1	0	1	0	0	7	3	7	4	2	2	11	7	10	7	11	5	0	0	1	1	3	3	4	6	7	5	8	9	9	7	0	0	1	0	1	6	0	1	2	0	1	1	1	0
PF14557.5	0	0	0	0	0	0	0	0	0	0	0	0	0	0	0	0	0	0	0	0	0	0	0	0	0	0	0	0	0	0	0	0	0	0	0	1	0	0	0	0	0	0	0	0	0	0	0	0	0
PF05918.10	0	0	0	0	0	0	0	0	0	0	0	0	0	0	0	0	0	0	0	0	0	0	0	0	0	0	0	0	0	0	0	0	0	0	0	0	0	1	0	0	0	0	0	0	0	0	0	0	0
PF01442.17	0	2	2	0	0	1	2	3	2	0	1	2	1	2	2	1	1	2	1	1	2	0	0	0	2	1	1	3	1	3	2	3	2	0	3	1	2	1	2	4	1	1	3	2	2	4	3	2	3
PF07464.10	0	0	0	0	0	0	0	0	0	0	2	0	0	1	0	0	0	0	0	0	0	0	0	0	1	2	0	0	0	0	0	0	0	0	0	0	0	0	0	0	0	0	0	0	0	0	0	0	0
PF12139.7	0	0	0	0	0	0	0	0	0	0	0	0	0	0	0	0	0	0	0	0	0	0	0	0	0	0	0	0	0	0	0	0	0	0	0	0	0	0	0	0	0	0	0	0	0	0	0	0	0
PF01583.19	1	1	2	0	0	1	2	2	0	0	1	1	1	0	0	1	0	1	0	0	0	0	0	1	0	1	1	0	0	1	1	1	1	0	1	1	1	1	1	2	1	0	0	2	1	1	2	2	1
PF01261.23	1	3	3	3	4	3	4	5	4	5	3	2	3	3	2	6	7	2	0	6	1	0	0	2	4	3	5	3	0	1	3	7	7	4	1	9	12	5	7	5	3	1	3	3	4	10	7	6	5
PF07582.11	0	0	0	0	0	1	0	0	0	0	0	0	0	0	0	0	0	0	0	0	0	0	0	0	0	0	0	1	0	0	0	0	0	0	0	0	0	0	0	0	0	0	0	0	0	1	0	0	0
PF02610.14	0	0	0	0	0	0	0	0	0	0	0	0	0	0	0	0	0	0	0	0	0	0	0	0	0	0	0	0	0	0	0	0	0	0	0	1	1	0	0	0	0	0	0	0	0	0	1	0	0
PF11762.7	0	0	0	0	0	0	0	0	0	0	0	0	0	0	0	0	0	0	0	0	0	0	0	0	0	0	0	0	0	0	0	0	0	0	0	0	0	0	0	0	0	0	0	0	0	0	0	0	0
PF02311.18	6	8	9	2	1	0	1	2	0	1	1	1	0	0	1	1	2	1	2	1	0	1	1	0	1	1	1	2	2	0	2	4	3	4	0	0	0	2	1	5	0	2	5	4	2	0	2	2	5
PF03869.13	0	0	0	0	0	0	0	0	0	0	0	0	0	0	0	0	0	0	0	0	0	0	0	0	0	0	0	0	0	0	0	0	0	0	0	0	0	0	0	0	0	0	0	0	0	0	0	0	0
PF01951.15	0	1	1	1	1	1	1	1	1	1	1	0	0	1	1	1	1	1	1	1	1	1	1	1	2	1	1	1	1	1	1	1	1	1	1	1	1	1	1	1	1	2	1	1	1	1	1	1	1
PF01917.15	1	1	1	0	0	0	0	0	0	0	0	0	0	0	0	0	1	0	0	0	0	0	0	0	0	0	0	0	0	0	0	0	0	0	0	0	0	0	0	0	0	0	0	0	0	0	0	0	0
PF06847.10	1	1	1	0	0	0	0	1	0	1	1	1	1	1	1	1	1	1	0	1	1	0	0	1	0	1	1	1	0	1	1	1	1	1	1	0	0	0	1	0	0	0	0	0	0	0	0	0	0
PF08394.9	0	0	0	0	0	0	0	0	0	0	0	0	0	1	0	0	0	0	0	0	0	0	0	0	0	0	0	0	0	0	0	0	0	0	1	0	0	0	0	1	0	0	0	0	0	0	0	0	0
PF03079.13	0	0	0	1	0	0	0	0	0	0	0	0	0	0	0	0	0	0	0	0	0	0	0	0	0	0	0	0	0	0	0	0	0	0	0	0	0	0	0	0	0	0	0	0	0	0	0	0	0
PF00025.20	21	33	38	5	8	12	15	24	10	32	39	38	25	36	52	42	26	36	22	42	48	2	2	14	15	34	35	50	43	87	29	38	40	33	41	17	29	69	45	103	60	60	63	86	77	62	82	61	91
PF00491.20	2	4	4	0	1	1	1	2	1	4	3	2	3	3	4	5	2	2	1	3	3	2	2	3	2	3	2	5	2	4	2	4	4	3	2	0	1	2	2	3	1	2	1	1	1	2	3	2	3
PF00764.18	1	1	1	1	0	0	0	1	1	0	0	0	0	0	0	0	0	0	0	0	0	0	0	0	0	0	0	0	0	0	0	0	0	0	0	0	0	1	1	2	0	0	1	0	0	1	1	1	1
PF01960.17	0	0	0	0	0	0	0	0	0	0	0	0	0	0	0	0	0	0	0	0	0	0	0	0	1	0	0	0	0	0	0	0	0	0	0	0	0	0	0	0	0	0	1	0	0	0	0	0	1
PF03308.15	2	2	2	0	2	1	3	3	1	0	0	1	0	0	2	0	0	1	1	0	0	2	2	0	0	0	0	2	2	1	0	1	1	0	0	2	1	2	1	1	1	3	0	3	5	3	0	2	2
PF03485.15	1	1	1	0	1	0	0	1	0	0	1	1	1	1	0	1	1	1	1	1	1	0	0	1	0	1	1	1	0	1	1	1	1	1	1	1	1	1	1	1	0	0	1	1	1	1	1	1	1
PF11527.7	0	0	0	0	0	0	0	0	0	0	0	0	0	0	0	0	0	0	0	0	0	0	0	0	0	0	0	0	0	0	0	0	0	0	0	0	0	0	0	0	0	0	0	0	0	0	0	0	0
PF00514.22	0	0	0	0	1	0	2	3	0	0	0	0	1	0	0	0	0	0	0	0	0	0	0	0	0	0	0	0	0	0	0	0	0	0	0	0	0	1	0	0	0	0	0	0	0	0	0	0	0
PF17293.1	0	0	0	0	0	0	0	0	0	0	0	0	0	0	0	0	0	0	0	0	0	0	0	0	0	0	0	0	0	0	0	0	0	0	0	0	0	0	0	0	0	0	0	0	0	0	0	0	0
PF07302.10	0	0	0	0	0	0	0	0	0	0	0	0	0	0	0	0	0	0	0	0	0	0	0	0	0	0	0	0	0	0	0	0	0	0	0	0	0	0	0	0	0	0	0	0	0	0	0	0	0
PF05856.11	0	0	0	0	0	0	1	1	1	0	0	1	0	2	1	0	0	1	1	0	1	0	0	0	0	0	0	1	0	0	1	0	0	0	1	0	0	0	0	0	0	0	0	0	0	0	0	0	0
PF02752.21	0	0	0	0	0	0	0	0	0	0	0	0	0	0	0	0	0	0	0	0	0	0	0	0	0	0	0	0	0	0	0	0	0	0	0	0	0	0	0	0	0	0	0	0	0	0	0	0	0
PF00339.28	0	0	0	0	0	0	0	0	0	0	0	0	0	0	0	0	0	0	0	0	0	0	0	0	0	0	0	0	0	0	0	0	0	0	0	0	2	0	0	1	0	0	1	0	0	0	0	0	0
PF02374.14	3	6	5	2	4	3	8	6	5	2	3	2	2	3	2	3	3	2	1	3	2	3	2	1	2	2	2	5	0	3	3	3	3	2	6	5	8	10	8	8	4	4	4	8	6	8	6	5	4
PF02040.14	3	4	5	0	1	2	0	3	0	0	0	1	1	1	6	0	0	2	4	0	2	0	0	0	0	0	0	4	2	5	2	0	0	0	2	4	5	0	1	4	4	2	2	3	3	2	1	3	5
PF06953.10	0	0	0	0	0	0	0	0	0	0	0	0	0	0	0	0	0	0	0	0	0	0	0	0	0	0	0	0	0	0	0	0	0	0	0	0	0	1	0	1	0	0	0	0	0	0	0	0	0
[truncated: 4,158 more rows]
[truncated: 90 more columns]

## Sheet: S7
Table S7 | Summary of annotated TIGRFAM homologs in Asgardarchaeota MAGs. All hits are based on enrichM (https://github.com/geronimp/enrichM) annotations against the TIGRFAM database.
[truncated: 1,985 more rows]
[truncated: 90 more columns]

[truncated: 13 more sheets: S8, S9, S10, S11, S12, S13, S14, S15, S16, S17, S18, S19, S20]
